# Supplementary material for: Temporal transcriptome profiling of floating apical out chicken enteroids suggest stability and reproducibility
Source: Vet Res. 2023 Feb 15;54:12. doi: 10.1186/s13567-023-01144-2 (PMC9933378; doi:10.1186/s13567-023-01144-2)
Supplement: Supplementary file 4 — Additional file 4. Genes found in the largest 50 co-expression cluster derived from the RNA-seq analysis data. Table providing list of genes found in each co-expression cluster in the network graph derived from the RNA-seq analysis data. [file 13567_2023_1144_MOESM4_ESM.xlsx]

## Sheet: genes
gene	gene_id	MCL Cluster	Node Degree
AATK	ENSGALG00000006901	Cluster 1	592
ABCC8	ENSGALG00000006172	Cluster 1	278
ABLIM1	ENSGALG00000009048	Cluster 1	602
ABLIM3	ENSGALG00000002790	Cluster 1	307
ACVR2B	ENSGALG00000006158	Cluster 1	163
ADAM11	ENSGALG00000035673	Cluster 1	390
ADAMTS1	ENSGALG00000040342	Cluster 1	304
ADARB2	ENSGALG00000006797	Cluster 1	14
ADCY1	ENSGALG00000031170	Cluster 1	90
ADGRB1	ENSGALG00000033960	Cluster 1	436
ADGRG1	ENSGALG00000037939	Cluster 1	27
ADGRG2	ENSGALG00000016511	Cluster 1	400
ADMP	ENSGALG00000037408	Cluster 1	283
ADRA2A	ENSGALG00000023521	Cluster 1	56
ADRB2	ENSGALG00000040035	Cluster 1	444
AGBL5	ENSGALG00000038639	Cluster 1	564
AHCY	ENSGALG00000033677	Cluster 1	406
AKAP1	ENSGALG00000005575	Cluster 1	292
ALCAM	ENSGALG00000015348	Cluster 1	482
ALDH6A1	ENSGALG00000010211	Cluster 1	575
ALDH8A1	ENSGALG00000013969	Cluster 1	189
AMDHD1	ENSGALG00000011414	Cluster 1	43
ANKDD1A	ENSGALG00000007252	Cluster 1	2
ANKK1	ENSGALG00000007815	Cluster 1	476
ANKRD12	ENSGALG00000008399	Cluster 1	238
ANKRD40	ENSGALG00000026189	Cluster 1	151
ANP32E	ENSGALG00000039891	Cluster 1	382
APC2	ENSGALG00000042153	Cluster 1	677
APELA	ENSGALG00000023444	Cluster 1	644
APLNR	ENSGALG00000004841	Cluster 1	608
APOLD1	ENSGALG00000011784	Cluster 1	267
AQP4	ENSGALG00000015128	Cluster 1	321
AREG	ENSGALG00000010866	Cluster 1	663
ARHGEF9	ENSGALG00000007608	Cluster 1	236
ARID3B	ENSGALG00000001376	Cluster 1	369
ARID4A	ENSGALG00000012037	Cluster 1	633
ARID4B	ENSGALG00000034003	Cluster 1	628
ARL5B	ENSGALG00000008557	Cluster 1	579
ASCL1	ENSGALG00000037082	Cluster 1	345
ASMTL	ENSGALG00000016689	Cluster 1	92
ASPM	ENSGALG00000032398	Cluster 1	297
ASTN1	ENSGALG00000004472	Cluster 1	431
ASTN2	ENSGALG00000007038	Cluster 1	204
ASXL1	ENSGALG00000006612	Cluster 1	249
ATAD5	ENSGALG00000003294	Cluster 1	583
ATCAY	ENSGALG00000001812	Cluster 1	518
ATF3	ENSGALG00000025887	Cluster 1	414
ATIC	ENSGALG00000003570	Cluster 1	620
ATP2B2	ENSGALG00000030908	Cluster 1	574
ATP8A1	ENSGALG00000014236	Cluster 1	597
ATP8A2	ENSGALG00000017106	Cluster 1	527
ATXN7L1	ENSGALG00000008115	Cluster 1	459
AUTS2	ENSGALG00000001153	Cluster 1	210
AXIN1	ENSGALG00000029402	Cluster 1	711
B3GALT1	ENSGALG00000010931	Cluster 1	286
B3GALT2	ENSGALG00000002477	Cluster 1	118
BACH2	ENSGALG00000015605	Cluster 1	462
BAIAP2	ENSGALG00000042538	Cluster 1	392
BARD1	ENSGALG00000003484	Cluster 1	645
BCKDHB	ENSGALG00000040702	Cluster 1	374
BCL2	ENSGALG00000012885	Cluster 1	248
BCL11A	ENSGALG00000034048	Cluster 1	479
BICD1	ENSGALG00000012934	Cluster 1	45
BICDL1	ENSGALG00000007319	Cluster 1	19
BIRC5	ENSGALG00000008713	Cluster 1	177
BOLL	ENSGALG00000036160	Cluster 1	518
BRCA1	ENSGALG00000002781	Cluster 1	360
BRCA2	ENSGALG00000017073	Cluster 1	727
BRD1	ENSGALG00000029379	Cluster 1	533
BRD4	ENSGALG00000034725	Cluster 1	383
BRINP2	ENSGALG00000004448	Cluster 1	411
BRPF1	ENSGALG00000033529	Cluster 1	443
BRPF3	ENSGALG00000000776	Cluster 1	636
BRSK2	ENSGALG00000006681	Cluster 1	335
BTG2	ENSGALG00000026858	Cluster 1	526
BUB1B	ENSGALG00000036892	Cluster 1	173
BVES	ENSGALG00000015410	Cluster 1	390
C8orf88	ENSGALG00000037992	Cluster 1	164
C9orf24	ENSGALG00000046225	Cluster 1	496
C15orf41	ENSGALG00000009801	Cluster 1	461
CA8	ENSGALG00000039145	Cluster 1	251
CABIN1	ENSGALG00000006363	Cluster 1	468
CABLES1	ENSGALG00000014998	Cluster 1	259
CACHD1	ENSGALG00000011024	Cluster 1	702
CACNG4	ENSGALG00000026091	Cluster 1	248
CAD	ENSGALG00000016524	Cluster 1	498
CADM1	ENSGALG00000014582	Cluster 1	301
CALCR	ENSGALG00000009509	Cluster 1	28
CAMK2A	ENSGALG00000005621	Cluster 1	602
CARD11	ENSGALG00000004398	Cluster 1	663
CARMIL3	ENSGALG00000038527	Cluster 1	305
CARNS1	ENSGALG00000043435	Cluster 1	288
CART	ENSGALG00000038241	Cluster 1	212
CASP2	ENSGALG00000014698	Cluster 1	230
CBLN2	ENSGALG00000028682	Cluster 1	119
CBLN4	ENSGALG00000030821	Cluster 1	383
CBX4	ENSGALG00000035911	Cluster 1	588
CCAR1	ENSGALG00000004108	Cluster 1	496
CCDC14	ENSGALG00000044814	Cluster 1	61
CCDC60	ENSGALG00000046262	Cluster 1	591
CCDC83	ENSGALG00000013247	Cluster 1	148
CCDC85C	ENSGALG00000011139	Cluster 1	402
CCDC88C	ENSGALG00000040156	Cluster 1	418
CCDC177	ENSGALG00000026215	Cluster 1	138
CCNB2	ENSGALG00000004161	Cluster 1	345
CCND1	ENSGALG00000007555	Cluster 1	514
CCNJL	ENSGALG00000040152	Cluster 1	471
CCNL1	ENSGALG00000009699	Cluster 1	573
CD83	ENSGALG00000046032	Cluster 1	323
CD200	ENSGALG00000015396	Cluster 1	71
CDC6	ENSGALG00000036519	Cluster 1	39
CDC7	ENSGALG00000006051	Cluster 1	390
CDC14A	ENSGALG00000005248	Cluster 1	285
CDC20	ENSGALG00000009971	Cluster 1	190
CDC25A	ENSGALG00000038469	Cluster 1	521
CDC45	ENSGALG00000001616	Cluster 1	508
CDCA3	ENSGALG00000014513	Cluster 1	213
CDCA7	ENSGALG00000040833	Cluster 1	678
CDH15	ENSGALG00000030040	Cluster 1	407
CDH23	ENSGALG00000036824	Cluster 1	595
CDK1	ENSGALG00000003085	Cluster 1	212
CDT1	ENSGALG00000013784	Cluster 1	583
CELF4	ENSGALG00000002413	Cluster 1	390
CELSR1	ENSGALG00000043355	Cluster 1	490
CEMIP	ENSGALG00000006413	Cluster 1	651
CENPH	ENSGALG00000014788	Cluster 1	154
CENPJ	ENSGALG00000017148	Cluster 1	702
CENPT	ENSGALG00000028900	Cluster 1	322
CEP55	ENSGALG00000006639	Cluster 1	304
CEP112	ENSGALG00000034989	Cluster 1	555
CEP128	ENSGALG00000010562	Cluster 1	424
CERK	ENSGALG00000019397	Cluster 1	420
CFI	ENSGALG00000012126	Cluster 1	378
CGNL1	ENSGALG00000004294	Cluster 1	522
CHD5	ENSGALG00000000747	Cluster 1	118
CHEK1	ENSGALG00000042418	Cluster 1	707
CHID1	ENSGALG00000006830	Cluster 1	281
CHN1	ENSGALG00000009293	Cluster 1	510
CHRM3	ENSGALG00000010778	Cluster 1	523
CHRNA5	ENSGALG00000003021	Cluster 1	109
CIRBP	ENSGALG00000030918	Cluster 1	317
CKAP2	ENSGALG00000017025	Cluster 1	374
CLDN5	ENSGALG00000001621	Cluster 1	177
CLGN	ENSGALG00000009826	Cluster 1	191
CLK1	ENSGALG00000028438	Cluster 1	376
CMTM8	ENSGALG00000011484	Cluster 1	515
CNOT1	ENSGALG00000002301	Cluster 1	351
CNR1	ENSGALG00000037511	Cluster 1	2
CNTN1	ENSGALG00000009523	Cluster 1	226
CNTN3	ENSGALG00000007862	Cluster 1	597
CNTN5	ENSGALG00000017197	Cluster 1	486
CNTNAP5	ENSGALG00000011577	Cluster 1	218
COL4A3	ENSGALG00000038612	Cluster 1	301
COL11A1	ENSGALG00000005180	Cluster 1	244
COL14A1	ENSGALG00000037675	Cluster 1	161
COL17A1	ENSGALG00000029617	Cluster 1	137
COL20A1	ENSGALG00000005797	Cluster 1	392
COL22A1	ENSGALG00000038022	Cluster 1	673
COL28A1	ENSGALG00000010259	Cluster 1	225
CPLX1	ENSGALG00000015332	Cluster 1	144
CPNE9	ENSGALG00000036406	Cluster 1	460
CPT1A	ENSGALG00000007077	Cluster 1	263
CREB5	ENSGALG00000038265	Cluster 1	318
CREM	ENSGALG00000007082	Cluster 1	423
CRH	ENSGALG00000037148	Cluster 1	81
CRHBP	ENSGALG00000014994	Cluster 1	474
CRY1	ENSGALG00000012638	Cluster 1	253
CSMD3	ENSGALG00000031578	Cluster 1	281
CSRNP1	ENSGALG00000027905	Cluster 1	540
CSRNP3	ENSGALG00000010971	Cluster 1	514
CTTNBP2NL	ENSGALG00000026182	Cluster 1	627
CUX2	ENSGALG00000004598	Cluster 1	705
CYP21A1	ENSGALG00000039742	Cluster 1	505
CYR61	ENSGALG00000008661	Cluster 1	435
CYYR1	ENSGALG00000015774	Cluster 1	661
Dab1	ENSGALG00000010857	Cluster 1	354
DACH1	ENSGALG00000037015	Cluster 1	398
dAK	ENSGALG00000005961	Cluster 1	335
DCAF1	ENSGALG00000033301	Cluster 1	330
DCK	ENSGALG00000028501	Cluster 1	359
DCTD	ENSGALG00000010674	Cluster 1	264
DDX46	ENSGALG00000006404	Cluster 1	488
DEPDC1B	ENSGALG00000014729	Cluster 1	420
DGLUCY	ENSGALG00000010703	Cluster 1	450
DHTKD1	ENSGALG00000003674	Cluster 1	35
DIRAS1	ENSGALG00000026955	Cluster 1	515
DISP2	ENSGALG00000031266	Cluster 1	378
DISP3	ENSGALG00000004662	Cluster 1	467
DLGAP1	ENSGALG00000014793	Cluster 1	32
DMGDH	ENSGALG00000004491	Cluster 1	208
DNA2	ENSGALG00000004037	Cluster 1	337
DNAH9	ENSGALG00000001111	Cluster 1	502
DNAJA4	ENSGALG00000036850	Cluster 1	446
DNAJB1	ENSGALG00000033251	Cluster 1	148
DNAJC6	ENSGALG00000011041	Cluster 1	390
DOCK3	ENSGALG00000002335	Cluster 1	406
DOK6	ENSGALG00000013753	Cluster 1	323
DONSON	ENSGALG00000038649	Cluster 1	138
DOT1L	ENSGALG00000000843	Cluster 1	420
DPP6	ENSGALG00000041791	Cluster 1	571
DRP2	ENSGALG00000005031	Cluster 1	333
DSCAML1	ENSGALG00000007314	Cluster 1	125
DSCC1	ENSGALG00000043799	Cluster 1	265
DTX4	ENSGALG00000010835	Cluster 1	146
DUSP1	ENSGALG00000040360	Cluster 1	638
DUSP5	ENSGALG00000032618	Cluster 1	450
DUT	ENSGALG00000038032	Cluster 1	541
DYNC1I1	ENSGALG00000009722	Cluster 1	288
DYRK2	ENSGALG00000009901	Cluster 1	103
E2F1	ENSGALG00000003045	Cluster 1	479
E2F8	ENSGALG00000041299	Cluster 1	656
Edar	ENSGALG00000016809	Cluster 1	433
EFCC1	ENSGALG00000005024	Cluster 1	612
EGR1	ENSGALG00000007669	Cluster 1	683
EGR3	ENSGALG00000037437	Cluster 1	435
EGR4	ENSGALG00000016086	Cluster 1	666
EIF3B	ENSGALG00000040999	Cluster 1	90
ELAVL4	ENSGALG00000010533	Cluster 1	158
ELL	ENSGALG00000033513	Cluster 1	554
EPB41L5	ENSGALG00000011605	Cluster 1	69
EPC1	ENSGALG00000007169	Cluster 1	497
EPHA2	ENSGALG00000039895	Cluster 1	591
ERC2	ENSGALG00000005419	Cluster 1	410
ERN1	ENSGALG00000003476	Cluster 1	523
ESCO2	ENSGALG00000016583	Cluster 1	179
ESPL1	ENSGALG00000041923	Cluster 1	337
ETS2	ENSGALG00000016059	Cluster 1	451
EXO1	ENSGALG00000010748	Cluster 1	429
EXTL1	ENSGALG00000043829	Cluster 1	474
F	ENSGALG00000040060	Cluster 1	432
FAM13C	ENSGALG00000031305	Cluster 1	73
FAM19A2	ENSGALG00000019361	Cluster 1	80
FAM46B	ENSGALG00000036117	Cluster 1	259
FAM83A	ENSGALG00000041748	Cluster 1	475
FAM131B	ENSGALG00000014689	Cluster 1	353
FAM135B	ENSGALG00000039831	Cluster 1	599
FAM155B	ENSGALG00000041437	Cluster 1	340
FAM180B	ENSGALG00000028710	Cluster 1	219
FAM222A	ENSGALG00000029944	Cluster 1	689
FANCB	ENSGALG00000016569	Cluster 1	135
FANCD2	ENSGALG00000003720	Cluster 1	176
FANCL	ENSGALG00000030022	Cluster 1	273
FAT3	ENSGALG00000017229	Cluster 1	128
FBRSL1	ENSGALG00000002205	Cluster 1	332
FBXL2	ENSGALG00000030175	Cluster 1	514
FBXO5	ENSGALG00000013607	Cluster 1	96
FBXO39	ENSGALG00000029322	Cluster 1	286
FBXO41	ENSGALG00000039477	Cluster 1	349
FGD5	ENSGALG00000008546	Cluster 1	224
FGF-18	ENSGALG00000002203	Cluster 1	118
FLT1	ENSGALG00000017091	Cluster 1	151
FLT4	ENSGALG00000005802	Cluster 1	338
FMN2	ENSGALG00000031427	Cluster 1	532
FOLH1	ENSGALG00000017234	Cluster 1	54
FOS	ENSGALG00000028037	Cluster 1	758
FOSB	ENSGALG00000041280	Cluster 1	587
FOSL2	ENSGALG00000010036	Cluster 1	497
FRAS1	ENSGALG00000010316	Cluster 1	493
FREM1	ENSGALG00000005426	Cluster 1	613
FREM2	ENSGALG00000033671	Cluster 1	633
FRRS1L	ENSGALG00000025792	Cluster 1	299
FUBP1	ENSGALG00000008939	Cluster 1	348
FUBP3	ENSGALG00000003941	Cluster 1	208
G2E3	ENSGALG00000009907	Cluster 1	436
GABRG2	ENSGALG00000038042	Cluster 1	119
GADD45B	ENSGALG00000029968	Cluster 1	401
GALNT3	ENSGALG00000010960	Cluster 1	474
GALNT13	ENSGALG00000012536	Cluster 1	89
GAMT	ENSGALG00000040182	Cluster 1	593
GAS2L2	ENSGALG00000020906	Cluster 1	259
GATAD2A	ENSGALG00000042900	Cluster 1	452
GATM	ENSGALG00000023435	Cluster 1	633
GDAP1	ENSGALG00000042798	Cluster 1	409
gga-mir-1555	ENSGALG00000025199	Cluster 1	442
gga-mir-1580	ENSGALG00000025554	Cluster 1	2
gga-mir-1780	ENSGALG00000025462	Cluster 1	2
gga-mir-1804	ENSGALG00000025353	Cluster 1	144
gga-mir-6573	ENSGALG00000028331	Cluster 1	233
gga-mir-6641	ENSGALG00000028818	Cluster 1	184
GHSR	ENSGALG00000027947	Cluster 1	504
GINS1	ENSGALG00000008538	Cluster 1	242
GINS2	ENSGALG00000033063	Cluster 1	221
GLIS2	ENSGALG00000034737	Cluster 1	625
GLP1R	ENSGALG00000010078	Cluster 1	453
GLRB	ENSGALG00000009395	Cluster 1	257
GMEB1	ENSGALG00000038488	Cluster 1	68
GNAI1	ENSGALG00000008382	Cluster 1	282
GNAL	ENSGALG00000013785	Cluster 1	227
GPATCH8	ENSGALG00000041556	Cluster 1	601
GPM6A	ENSGALG00000043480	Cluster 1	408
GPR139	ENSGALG00000027146	Cluster 1	14
GPR142	ENSGALG00000022536	Cluster 1	121
GPSM2	ENSGALG00000002090	Cluster 1	417
GRID2	ENSGALG00000010397	Cluster 1	399
GRIK1	ENSGALG00000015835	Cluster 1	598
GRIK3	ENSGALG00000002098	Cluster 1	370
GRIN2C	ENSGALG00000027415	Cluster 1	345
GRIP1	ENSGALG00000009895	Cluster 1	664
GRK5	ENSGALG00000009403	Cluster 1	80
GRM1	ENSGALG00000012297	Cluster 1	549
GRM7	ENSGALG00000037841	Cluster 1	453
GSTCD	ENSGALG00000010573	Cluster 1	359
GTF2IRD1	ENSGALG00000001263	Cluster 1	159
GYS2	ENSGALG00000013265	Cluster 1	371
HACD4	ENSGALG00000028142	Cluster 1	293
hairy1	ENSGALG00000002055	Cluster 1	142
HAL	ENSGALG00000011421	Cluster 1	154
HAUS6	ENSGALG00000015091	Cluster 1	511
HDX	ENSGALG00000007041	Cluster 1	643
HECW1	ENSGALG00000037193	Cluster 1	175
HELB	ENSGALG00000009885	Cluster 1	323
HELLS	ENSGALG00000005451	Cluster 1	162
HEPACAM2	ENSGALG00000009482	Cluster 1	553
HFM1	ENSGALG00000006091	Cluster 1	293
HHIP	ENSGALG00000009948	Cluster 1	551
HID1	ENSGALG00000007808	Cluster 1	360
HIF3A	ENSGALG00000039681	Cluster 1	243
HIVEP2	ENSGALG00000013795	Cluster 1	507
HMCN1	ENSGALG00000031129	Cluster 1	627
HMGB1	ENSGALG00000042875	Cluster 1	584
HMGB2	ENSGALG00000010745	Cluster 1	476
HMGI-C	ENSGALG00000009875	Cluster 1	262
HMGN2	ENSGALG00000032207	Cluster 1	589
HMMR	ENSGALG00000042009	Cluster 1	468
HNF1B	ENSGALG00000005504	Cluster 1	111
HNRNPU	ENSGALG00000010671	Cluster 1	146
HOGA1	ENSGALG00000006134	Cluster 1	369
HOPX	ENSGALG00000011404	Cluster 1	207
HOXA5	ENSGALG00000025929	Cluster 1	237
HRH1	ENSGALG00000004930	Cluster 1	255
HS3ST4	ENSGALG00000006290	Cluster 1	514
HS3ST5	ENSGALG00000026594	Cluster 1	280
HSP90AA1	ENSGALG00000033212	Cluster 1	21
IGDCC4	ENSGALG00000007410	Cluster 1	498
IGF2BP2	ENSGALG00000033195	Cluster 1	246
IGF2BP3	ENSGALG00000010961	Cluster 1	550
IGFBP3	ENSGALG00000037940	Cluster 1	20
IGSF9	ENSGALG00000031193	Cluster 1	191
IL10RA	ENSGALG00000032260	Cluster 1	611
IL17REL	ENSGALG00000008554	Cluster 1	384
IL20RB	ENSGALG00000013169	Cluster 1	709
ING1	ENSGALG00000016849	Cluster 1	331
ING2	ENSGALG00000010659	Cluster 1	210
INPP4B	ENSGALG00000009880	Cluster 1	605
INSR	ENSGALG00000040758	Cluster 1	608
INTS7	ENSGALG00000009843	Cluster 1	1
INTU	ENSGALG00000010170	Cluster 1	158
IPO7	ENSGALG00000005807	Cluster 1	229
IQCJ	ENSGALG00000044085	Cluster 1	63
IRF2BPL	ENSGALG00000041616	Cluster 1	608
IRS1	ENSGALG00000004959	Cluster 1	423
ISL1	ENSGALG00000014884	Cluster 1	42
ITFG2	ENSGALG00000014335	Cluster 1	519
ITGB3BP	ENSGALG00000010995	Cluster 1	227
IYD	ENSGALG00000012392	Cluster 1	532
JADE3	ENSGALG00000016727	Cluster 1	573
JAG2	ENSGALG00000011696	Cluster 1	490
JDP2	ENSGALG00000010322	Cluster 1	247
JMJD1C	ENSGALG00000002942	Cluster 1	385
JPH1	ENSGALG00000035845	Cluster 1	650
JUN	ENSGALG00000010870	Cluster 1	615
JUND	ENSGALG00000043641	Cluster 1	313
KANK1	ENSGALG00000010158	Cluster 1	13
KCNG2	ENSGALG00000031754	Cluster 1	311
KCNG4	ENSGALG00000005502	Cluster 1	349
KCNH4	ENSGALG00000003354	Cluster 1	5
KCNJ3	ENSGALG00000012537	Cluster 1	8
KCNJ8	ENSGALG00000026373	Cluster 1	402
KCNK2	ENSGALG00000009687	Cluster 1	299
KCNQ2	ENSGALG00000005822	Cluster 1	327
KCNQ4	ENSGALG00000038708	Cluster 1	207
KCNT1	ENSGALG00000001645	Cluster 1	266
KCNT2	ENSGALG00000041680	Cluster 1	676
KDM7A	ENSGALG00000035108	Cluster 1	594
KIAA0513	ENSGALG00000025938	Cluster 1	202
KIAA0753	ENSGALG00000006011	Cluster 1	674
KIAA1324	ENSGALG00000030941	Cluster 1	403
KIF11	ENSGALG00000030597	Cluster 1	465
KIF15	ENSGALG00000036645	Cluster 1	319
KIF18A	ENSGALG00000012160	Cluster 1	278
KIF18B	ENSGALG00000031553	Cluster 1	277
KIF19	ENSGALG00000004502	Cluster 1	207
KIF20A	ENSGALG00000035030	Cluster 1	120
KIF23	ENSGALG00000008095	Cluster 1	543
KLF2	ENSGALG00000003939	Cluster 1	648
KLF3	ENSGALG00000041717	Cluster 1	464
KLF6	ENSGALG00000033178	Cluster 1	567
KLF11	ENSGALG00000016440	Cluster 1	509
KLHL4	ENSGALG00000006877	Cluster 1	468
KLHL35	ENSGALG00000017332	Cluster 1	438
KNTC1	ENSGALG00000004515	Cluster 1	345
KSR2	ENSGALG00000020905	Cluster 1	344
LARGE2	ENSGALG00000008418	Cluster 1	461
LCAT	ENSGALG00000028928	Cluster 1	345
LCORL	ENSGALG00000014421	Cluster 1	581
LDB2	ENSGALG00000014485	Cluster 1	144
LDHD	ENSGALG00000023828	Cluster 1	325
LGR5	ENSGALG00000010163	Cluster 1	582
LHX4	ENSGALG00000036587	Cluster 1	341
LIMCH1	ENSGALG00000014258	Cluster 1	74
LIN7A	ENSGALG00000010939	Cluster 1	405
LIN9	ENSGALG00000009233	Cluster 1	268
LINGO2	ENSGALG00000001869	Cluster 1	179
LONRF1	ENSGALG00000013725	Cluster 1	556
LRCH1	ENSGALG00000016990	Cluster 1	533
LRMDA	ENSGALG00000032308	Cluster 1	137
LRP1B	ENSGALG00000012407	Cluster 1	75
LRP2BP	ENSGALG00000045063	Cluster 1	179
LRRC55	ENSGALG00000029130	Cluster 1	180
LRRCC1	ENSGALG00000039499	Cluster 1	441
LRRK1	ENSGALG00000007141	Cluster 1	598
Lrrn1	ENSGALG00000035099	Cluster 1	324
LRRN2	ENSGALG00000000639	Cluster 1	180
LRRN3	ENSGALG00000009488	Cluster 1	196
LRRTM4	ENSGALG00000000476	Cluster 1	236
LRTM2	ENSGALG00000026214	Cluster 1	251
LSMEM1	ENSGALG00000009446	Cluster 1	243
LYPD6B	ENSGALG00000028759	Cluster 1	388
MAFG	ENSGALG00000031475	Cluster 1	35
MAFK	ENSGALG00000004189	Cluster 1	649
MAGI3	ENSGALG00000001816	Cluster 1	434
MAMLD1	ENSGALG00000009098	Cluster 1	289
MAOB	ENSGALG00000032836	Cluster 1	274
MAP3K1	ENSGALG00000014718	Cluster 1	395
MAP6	ENSGALG00000007441	Cluster 1	499
MAPK8	ENSGALG00000006109	Cluster 1	522
MAPK12	ENSGALG00000019384	Cluster 1	87
MAPT	ENSGALG00000000625	Cluster 1	501
MC4R	ENSGALG00000012907	Cluster 1	115
MCAM	ENSGALG00000030027	Cluster 1	75
MCF2	ENSGALG00000006562	Cluster 1	254
MCM2	ENSGALG00000006037	Cluster 1	595
MCM3	ENSGALG00000016676	Cluster 1	164
MCM5	ENSGALG00000012546	Cluster 1	199
MCM6	ENSGALG00000012348	Cluster 1	245
MCM10	ENSGALG00000034198	Cluster 1	103
MCPH1	ENSGALG00000016332	Cluster 1	448
MEGF10	ENSGALG00000014699	Cluster 1	236
MELK	ENSGALG00000016438	Cluster 1	116
METTL14	ENSGALG00000012000	Cluster 1	474
METTL15	ENSGALG00000012153	Cluster 1	282
MFSD2B	ENSGALG00000016498	Cluster 1	523
MGME1	ENSGALG00000008698	Cluster 1	148
MIDN	ENSGALG00000033150	Cluster 1	602
MIS18A	ENSGALG00000015884	Cluster 1	102
MLLT10	ENSGALG00000007928	Cluster 1	296
MLXIPL	ENSGALG00000034960	Cluster 1	437
MMEL1	ENSGALG00000001115	Cluster 1	220
MMP24	ENSGALG00000041093	Cluster 1	592
MMRN1	ENSGALG00000010391	Cluster 1	198
MMS22L	ENSGALG00000015513	Cluster 1	364
MNT	ENSGALG00000005830	Cluster 1	254
MPP7	ENSGALG00000007408	Cluster 1	505
MTBP	ENSGALG00000031524	Cluster 1	99
MTHFD1	ENSGALG00000011797	Cluster 1	453
MUTYH	ENSGALG00000010226	Cluster 1	178
MYBL2	ENSGALG00000003503	Cluster 1	97
MYBPC1	ENSGALG00000012783	Cluster 1	65
MYOM3	ENSGALG00000004155	Cluster 1	418
MYT1	ENSGALG00000005932	Cluster 1	633
MYT1L	ENSGALG00000016384	Cluster 1	658
NA	ENSGALG00000000371	Cluster 1	405
NA	ENSGALG00000000407	Cluster 1	55
NA	ENSGALG00000000657	Cluster 1	252
NA	ENSGALG00000000669	Cluster 1	257
NA	ENSGALG00000000906	Cluster 1	476
NA	ENSGALG00000001099	Cluster 1	222
NA	ENSGALG00000001106	Cluster 1	638
NA	ENSGALG00000001175	Cluster 1	167
NA	ENSGALG00000001311	Cluster 1	627
NA	ENSGALG00000001371	Cluster 1	164
NA	ENSGALG00000001475	Cluster 1	343
NA	ENSGALG00000001506	Cluster 1	524
NA	ENSGALG00000001604	Cluster 1	592
NA	ENSGALG00000001972	Cluster 1	614
NA	ENSGALG00000002107	Cluster 1	176
NA	ENSGALG00000002134	Cluster 1	120
NA	ENSGALG00000002561	Cluster 1	215
NA	ENSGALG00000002866	Cluster 1	281
NA	ENSGALG00000003034	Cluster 1	269
NA	ENSGALG00000003142	Cluster 1	368
NA	ENSGALG00000003176	Cluster 1	272
NA	ENSGALG00000003412	Cluster 1	644
NA	ENSGALG00000003841	Cluster 1	354
NA	ENSGALG00000003859	Cluster 1	406
NA	ENSGALG00000004096	Cluster 1	189
NA	ENSGALG00000004195	Cluster 1	336
NA	ENSGALG00000004254	Cluster 1	74
NA	ENSGALG00000004613	Cluster 1	314
NA	ENSGALG00000004653	Cluster 1	503
NA	ENSGALG00000004670	Cluster 1	328
NA	ENSGALG00000004684	Cluster 1	555
NA	ENSGALG00000004946	Cluster 1	625
NA	ENSGALG00000005147	Cluster 1	477
NA	ENSGALG00000005156	Cluster 1	299
NA	ENSGALG00000005209	Cluster 1	291
NA	ENSGALG00000005359	Cluster 1	622
NA	ENSGALG00000005652	Cluster 1	368
NA	ENSGALG00000005803	Cluster 1	708
NA	ENSGALG00000005884	Cluster 1	474
NA	ENSGALG00000005934	Cluster 1	580
NA	ENSGALG00000005938	Cluster 1	523
NA	ENSGALG00000006018	Cluster 1	557
NA	ENSGALG00000006034	Cluster 1	664
NA	ENSGALG00000006044	Cluster 1	207
NA	ENSGALG00000006157	Cluster 1	205
NA	ENSGALG00000006407	Cluster 1	708
NA	ENSGALG00000006483	Cluster 1	319
NA	ENSGALG00000006641	Cluster 1	623
NA	ENSGALG00000006662	Cluster 1	169
NA	ENSGALG00000006900	Cluster 1	419
NA	ENSGALG00000007131	Cluster 1	229
NA	ENSGALG00000007268	Cluster 1	242
NA	ENSGALG00000007287	Cluster 1	621
NA	ENSGALG00000007537	Cluster 1	397
NA	ENSGALG00000007596	Cluster 1	147
NA	ENSGALG00000007609	Cluster 1	65
NA	ENSGALG00000007646	Cluster 1	630
NA	ENSGALG00000007740	Cluster 1	167
NA	ENSGALG00000007833	Cluster 1	128
NA	ENSGALG00000008040	Cluster 1	504
NA	ENSGALG00000008114	Cluster 1	322
NA	ENSGALG00000008256	Cluster 1	326
NA	ENSGALG00000008727	Cluster 1	149
NA	ENSGALG00000009066	Cluster 1	474
NA	ENSGALG00000009067	Cluster 1	539
NA	ENSGALG00000009145	Cluster 1	441
NA	ENSGALG00000009157	Cluster 1	279
NA	ENSGALG00000009458	Cluster 1	415
NA	ENSGALG00000009731	Cluster 1	236
NA	ENSGALG00000010030	Cluster 1	378
NA	ENSGALG00000010120	Cluster 1	362
NA	ENSGALG00000010225	Cluster 1	633
NA	ENSGALG00000010392	Cluster 1	411
NA	ENSGALG00000010719	Cluster 1	648
NA	ENSGALG00000011349	Cluster 1	454
NA	ENSGALG00000011427	Cluster 1	562
NA	ENSGALG00000011658	Cluster 1	432
NA	ENSGALG00000011683	Cluster 1	387
NA	ENSGALG00000012068	Cluster 1	107
NA	ENSGALG00000012165	Cluster 1	382
NA	ENSGALG00000012277	Cluster 1	318
NA	ENSGALG00000012382	Cluster 1	237
NA	ENSGALG00000012452	Cluster 1	441
NA	ENSGALG00000012739	Cluster 1	520
NA	ENSGALG00000012969	Cluster 1	161
NA	ENSGALG00000013365	Cluster 1	266
NA	ENSGALG00000013420	Cluster 1	465
NA	ENSGALG00000013641	Cluster 1	197
NA	ENSGALG00000013811	Cluster 1	269
NA	ENSGALG00000014846	Cluster 1	282
NA	ENSGALG00000015097	Cluster 1	395
NA	ENSGALG00000015133	Cluster 1	267
NA	ENSGALG00000015203	Cluster 1	449
NA	ENSGALG00000015226	Cluster 1	206
NA	ENSGALG00000015363	Cluster 1	323
NA	ENSGALG00000015395	Cluster 1	436
NA	ENSGALG00000015675	Cluster 1	161
NA	ENSGALG00000016176	Cluster 1	392
NA	ENSGALG00000016245	Cluster 1	614
NA	ENSGALG00000016327	Cluster 1	377
NA	ENSGALG00000016628	Cluster 1	459
NA	ENSGALG00000016648	Cluster 1	539
NA	ENSGALG00000016692	Cluster 1	323
NA	ENSGALG00000016811	Cluster 1	31
NA	ENSGALG00000016823	Cluster 1	308
NA	ENSGALG00000016981	Cluster 1	106
NA	ENSGALG00000017220	Cluster 1	442
NA	ENSGALG00000017493	Cluster 1	327
NA	ENSGALG00000020322	Cluster 1	139
NA	ENSGALG00000020884	Cluster 1	604
NA	ENSGALG00000021020	Cluster 1	11
NA	ENSGALG00000021171	Cluster 1	364
NA	ENSGALG00000021341	Cluster 1	201
NA	ENSGALG00000021688	Cluster 1	410
NA	ENSGALG00000023237	Cluster 1	535
NA	ENSGALG00000023793	Cluster 1	490
NA	ENSGALG00000023822	Cluster 1	478
NA	ENSGALG00000024077	Cluster 1	558
NA	ENSGALG00000024266	Cluster 1	310
NA	ENSGALG00000024470	Cluster 1	295
NA	ENSGALG00000024481	Cluster 1	326
NA	ENSGALG00000025996	Cluster 1	515
NA	ENSGALG00000026038	Cluster 1	238
NA	ENSGALG00000026161	Cluster 1	698
NA	ENSGALG00000026301	Cluster 1	242
NA	ENSGALG00000026499	Cluster 1	199
NA	ENSGALG00000026590	Cluster 1	178
NA	ENSGALG00000026671	Cluster 1	627
NA	ENSGALG00000026757	Cluster 1	261
NA	ENSGALG00000027132	Cluster 1	544
NA	ENSGALG00000027243	Cluster 1	565
NA	ENSGALG00000027565	Cluster 1	6
NA	ENSGALG00000027696	Cluster 1	488
NA	ENSGALG00000027932	Cluster 1	196
NA	ENSGALG00000028015	Cluster 1	43
NA	ENSGALG00000028177	Cluster 1	124
NA	ENSGALG00000028298	Cluster 1	712
NA	ENSGALG00000028341	Cluster 1	513
NA	ENSGALG00000028478	Cluster 1	505
NA	ENSGALG00000028709	Cluster 1	373
NA	ENSGALG00000028815	Cluster 1	512
NA	ENSGALG00000028895	Cluster 1	407
NA	ENSGALG00000029151	Cluster 1	285
NA	ENSGALG00000029368	Cluster 1	456
NA	ENSGALG00000029375	Cluster 1	3
NA	ENSGALG00000029540	Cluster 1	259
NA	ENSGALG00000029601	Cluster 1	233
NA	ENSGALG00000029674	Cluster 1	207
NA	ENSGALG00000029824	Cluster 1	697
NA	ENSGALG00000029845	Cluster 1	473
NA	ENSGALG00000029982	Cluster 1	133
NA	ENSGALG00000030042	Cluster 1	2
NA	ENSGALG00000030350	Cluster 1	268
NA	ENSGALG00000030502	Cluster 1	528
NA	ENSGALG00000030872	Cluster 1	274
NA	ENSGALG00000031058	Cluster 1	60
NA	ENSGALG00000031090	Cluster 1	351
NA	ENSGALG00000031152	Cluster 1	176
NA	ENSGALG00000031481	Cluster 1	8
NA	ENSGALG00000031564	Cluster 1	352
NA	ENSGALG00000031583	Cluster 1	2
NA	ENSGALG00000031659	Cluster 1	718
NA	ENSGALG00000031780	Cluster 1	475
NA	ENSGALG00000031785	Cluster 1	450
NA	ENSGALG00000031896	Cluster 1	550
NA	ENSGALG00000032175	Cluster 1	188
NA	ENSGALG00000032258	Cluster 1	380
NA	ENSGALG00000032327	Cluster 1	125
NA	ENSGALG00000032424	Cluster 1	11
NA	ENSGALG00000032522	Cluster 1	2
NA	ENSGALG00000032656	Cluster 1	2
NA	ENSGALG00000032748	Cluster 1	240
NA	ENSGALG00000032750	Cluster 1	340
NA	ENSGALG00000032762	Cluster 1	501
NA	ENSGALG00000032816	Cluster 1	401
NA	ENSGALG00000033025	Cluster 1	743
NA	ENSGALG00000033078	Cluster 1	19
NA	ENSGALG00000033089	Cluster 1	304
NA	ENSGALG00000033097	Cluster 1	240
NA	ENSGALG00000033100	Cluster 1	771
NA	ENSGALG00000033314	Cluster 1	3
NA	ENSGALG00000033484	Cluster 1	305
NA	ENSGALG00000033534	Cluster 1	99
NA	ENSGALG00000033570	Cluster 1	145
NA	ENSGALG00000033979	Cluster 1	353
NA	ENSGALG00000034124	Cluster 1	311
NA	ENSGALG00000034272	Cluster 1	127
NA	ENSGALG00000034437	Cluster 1	248
NA	ENSGALG00000034561	Cluster 1	619
NA	ENSGALG00000034631	Cluster 1	245
NA	ENSGALG00000034688	Cluster 1	579
NA	ENSGALG00000034825	Cluster 1	327
NA	ENSGALG00000034846	Cluster 1	432
NA	ENSGALG00000034927	Cluster 1	152
NA	ENSGALG00000035005	Cluster 1	12
NA	ENSGALG00000035051	Cluster 1	610
NA	ENSGALG00000035137	Cluster 1	660
NA	ENSGALG00000035228	Cluster 1	231
NA	ENSGALG00000035267	Cluster 1	156
NA	ENSGALG00000035325	Cluster 1	188
NA	ENSGALG00000035918	Cluster 1	277
NA	ENSGALG00000035951	Cluster 1	28
NA	ENSGALG00000036040	Cluster 1	46
NA	ENSGALG00000036215	Cluster 1	3
NA	ENSGALG00000036572	Cluster 1	426
NA	ENSGALG00000036712	Cluster 1	464
NA	ENSGALG00000036779	Cluster 1	311
NA	ENSGALG00000036782	Cluster 1	498
NA	ENSGALG00000036785	Cluster 1	512
NA	ENSGALG00000036831	Cluster 1	279
NA	ENSGALG00000037167	Cluster 1	186
NA	ENSGALG00000037302	Cluster 1	640
NA	ENSGALG00000037373	Cluster 1	342
NA	ENSGALG00000037378	Cluster 1	308
NA	ENSGALG00000037393	Cluster 1	191
NA	ENSGALG00000037409	Cluster 1	34
NA	ENSGALG00000037526	Cluster 1	366
NA	ENSGALG00000037588	Cluster 1	367
NA	ENSGALG00000037648	Cluster 1	242
NA	ENSGALG00000037812	Cluster 1	519
NA	ENSGALG00000037816	Cluster 1	643
NA	ENSGALG00000038065	Cluster 1	61
NA	ENSGALG00000038131	Cluster 1	240
NA	ENSGALG00000038134	Cluster 1	456
NA	ENSGALG00000038218	Cluster 1	168
NA	ENSGALG00000038238	Cluster 1	239
NA	ENSGALG00000038375	Cluster 1	496
NA	ENSGALG00000038432	Cluster 1	12
NA	ENSGALG00000038458	Cluster 1	129
NA	ENSGALG00000038533	Cluster 1	272
NA	ENSGALG00000038543	Cluster 1	61
NA	ENSGALG00000038551	Cluster 1	251
NA	ENSGALG00000038694	Cluster 1	364
NA	ENSGALG00000038703	Cluster 1	124
NA	ENSGALG00000038741	Cluster 1	74
NA	ENSGALG00000038765	Cluster 1	106
NA	ENSGALG00000038769	Cluster 1	587
NA	ENSGALG00000038861	Cluster 1	626
NA	ENSGALG00000038930	Cluster 1	202
NA	ENSGALG00000039055	Cluster 1	244
NA	ENSGALG00000039071	Cluster 1	200
NA	ENSGALG00000039207	Cluster 1	37
NA	ENSGALG00000039245	Cluster 1	424
NA	ENSGALG00000039320	Cluster 1	356
NA	ENSGALG00000039384	Cluster 1	240
NA	ENSGALG00000039412	Cluster 1	471
NA	ENSGALG00000039659	Cluster 1	530
NA	ENSGALG00000039674	Cluster 1	220
NA	ENSGALG00000039695	Cluster 1	20
NA	ENSGALG00000039730	Cluster 1	118
NA	ENSGALG00000039755	Cluster 1	302
NA	ENSGALG00000039817	Cluster 1	271
NA	ENSGALG00000040116	Cluster 1	122
NA	ENSGALG00000040151	Cluster 1	3
NA	ENSGALG00000040485	Cluster 1	203
NA	ENSGALG00000040489	Cluster 1	357
NA	ENSGALG00000040661	Cluster 1	489
NA	ENSGALG00000040796	Cluster 1	354
NA	ENSGALG00000040852	Cluster 1	240
NA	ENSGALG00000040869	Cluster 1	256
NA	ENSGALG00000040964	Cluster 1	498
NA	ENSGALG00000041097	Cluster 1	372
NA	ENSGALG00000041225	Cluster 1	484
NA	ENSGALG00000041258	Cluster 1	57
NA	ENSGALG00000041329	Cluster 1	214
NA	ENSGALG00000041360	Cluster 1	543
NA	ENSGALG00000041502	Cluster 1	56
NA	ENSGALG00000041533	Cluster 1	243
NA	ENSGALG00000041563	Cluster 1	291
NA	ENSGALG00000041622	Cluster 1	309
NA	ENSGALG00000041805	Cluster 1	475
NA	ENSGALG00000041832	Cluster 1	564
NA	ENSGALG00000041966	Cluster 1	620
NA	ENSGALG00000041988	Cluster 1	623
NA	ENSGALG00000042010	Cluster 1	499
NA	ENSGALG00000042108	Cluster 1	353
NA	ENSGALG00000042287	Cluster 1	116
NA	ENSGALG00000042375	Cluster 1	276
NA	ENSGALG00000042423	Cluster 1	605
NA	ENSGALG00000042606	Cluster 1	358
NA	ENSGALG00000042748	Cluster 1	100
NA	ENSGALG00000042992	Cluster 1	222
NA	ENSGALG00000043027	Cluster 1	127
NA	ENSGALG00000043030	Cluster 1	12
NA	ENSGALG00000043190	Cluster 1	396
NA	ENSGALG00000043257	Cluster 1	206
NA	ENSGALG00000043274	Cluster 1	523
NA	ENSGALG00000043515	Cluster 1	374
NA	ENSGALG00000043689	Cluster 1	274
NA	ENSGALG00000043751	Cluster 1	428
NA	ENSGALG00000043859	Cluster 1	345
NA	ENSGALG00000043861	Cluster 1	641
NA	ENSGALG00000043922	Cluster 1	31
NA	ENSGALG00000043987	Cluster 1	139
NA	ENSGALG00000043995	Cluster 1	3
NA	ENSGALG00000044000	Cluster 1	297
NA	ENSGALG00000044051	Cluster 1	218
NA	ENSGALG00000044074	Cluster 1	465
NA	ENSGALG00000044211	Cluster 1	184
NA	ENSGALG00000044216	Cluster 1	23
NA	ENSGALG00000044224	Cluster 1	186
NA	ENSGALG00000044299	Cluster 1	615
NA	ENSGALG00000044347	Cluster 1	599
NA	ENSGALG00000044384	Cluster 1	95
NA	ENSGALG00000044576	Cluster 1	402
NA	ENSGALG00000044585	Cluster 1	341
NA	ENSGALG00000044964	Cluster 1	115
NA	ENSGALG00000045064	Cluster 1	71
NA	ENSGALG00000045136	Cluster 1	234
NA	ENSGALG00000045140	Cluster 1	9
NA	ENSGALG00000045166	Cluster 1	57
NA	ENSGALG00000045176	Cluster 1	155
NA	ENSGALG00000045208	Cluster 1	327
NA	ENSGALG00000045237	Cluster 1	335
NA	ENSGALG00000045305	Cluster 1	273
NA	ENSGALG00000045334	Cluster 1	516
NA	ENSGALG00000045376	Cluster 1	142
NA	ENSGALG00000045436	Cluster 1	454
NA	ENSGALG00000045582	Cluster 1	391
NA	ENSGALG00000045638	Cluster 1	235
NA	ENSGALG00000045746	Cluster 1	323
NA	ENSGALG00000045898	Cluster 1	134
NA	ENSGALG00000045903	Cluster 1	213
NA	ENSGALG00000045995	Cluster 1	213
NA	ENSGALG00000045997	Cluster 1	5
NA	ENSGALG00000046010	Cluster 1	70
NA	ENSGALG00000046107	Cluster 1	207
NA	ENSGALG00000046125	Cluster 1	177
NA	ENSGALG00000046196	Cluster 1	277
NA	ENSGALG00000046200	Cluster 1	222
NA	ENSGALG00000046340	Cluster 1	223
NA	ENSGALG00000046411	Cluster 1	284
NA	ENSGALG00000046426	Cluster 1	232
NA	ENSGALG00000046441	Cluster 1	453
NA	ENSGALG00000046455	Cluster 1	440
NA	ENSGALG00000046482	Cluster 1	145
NA	ENSGALG00000046515	Cluster 1	354
NA	ENSGALG00000046518	Cluster 1	544
NA	ENSGALG00000046521	Cluster 1	586
NA	ENSGALG00000046550	Cluster 1	472
NA	ENSGALG00000046587	Cluster 1	210
NADK2	ENSGALG00000003558	Cluster 1	480
NAV2	ENSGALG00000003999	Cluster 1	678
NCAM2	ENSGALG00000015737	Cluster 1	610
NCAPD2	ENSGALG00000039448	Cluster 1	348
NCAPG	ENSGALG00000014425	Cluster 1	606
NCAPG2	ENSGALG00000006525	Cluster 1	192
NCKIPSD	ENSGALG00000005713	Cluster 1	574
NDC1	ENSGALG00000031606	Cluster 1	97
NECTIN3	ENSGALG00000015367	Cluster 1	513
NEK2	ENSGALG00000009854	Cluster 1	483
NEK5	ENSGALG00000017023	Cluster 1	501
NEK8	ENSGALG00000003979	Cluster 1	445
NEO1	ENSGALG00000001774	Cluster 1	493
NETO1	ENSGALG00000041184	Cluster 1	76
NEURL1	ENSGALG00000008281	Cluster 1	170
NEUROG3	ENSGALG00000034810	Cluster 1	530
NEXMIF	ENSGALG00000007755	Cluster 1	681
NFATC2	ENSGALG00000007963	Cluster 1	706
NFKB2	ENSGALG00000005653	Cluster 1	183
NFKBIA	ENSGALG00000027864	Cluster 1	457
NFKBIZ	ENSGALG00000015346	Cluster 1	433
NKRF	ENSGALG00000008645	Cluster 1	410
NKX2-2	ENSGALG00000036869	Cluster 1	438
NMBR	ENSGALG00000013813	Cluster 1	272
NMNAT2	ENSGALG00000004642	Cluster 1	397
NMRK2	ENSGALG00000025751	Cluster 1	463
NOCT	ENSGALG00000032957	Cluster 1	576
NOL4	ENSGALG00000015198	Cluster 1	233
NOS1	ENSGALG00000008177	Cluster 1	359
NOTCH1	ENSGALG00000002375	Cluster 1	282
NOX5	ENSGALG00000008063	Cluster 1	1
NR4A1	ENSGALG00000043727	Cluster 1	432
NR4A2	ENSGALG00000012538	Cluster 1	498
NR4A3	ENSGALG00000013568	Cluster 1	562
NRARP	ENSGALG00000027231	Cluster 1	230
NRXN3	ENSGALG00000010518	Cluster 1	191
NTF3	ENSGALG00000027299	Cluster 1	64
NUF2	ENSGALG00000003438	Cluster 1	141
NUP160	ENSGALG00000043074	Cluster 1	458
NUSAP1	ENSGALG00000008584	Cluster 1	228
NWD2	ENSGALG00000014337	Cluster 1	300
NXPH1	ENSGALG00000010711	Cluster 1	487
NYAP2	ENSGALG00000004966	Cluster 1	221
OBSL1	ENSGALG00000011242	Cluster 1	138
ODF2	ENSGALG00000004767	Cluster 1	502
OGDHL	ENSGALG00000002266	Cluster 1	380
OLFM4	ENSGALG00000016943	Cluster 1	11
OPRM1	ENSGALG00000013616	Cluster 1	198
ORC1	ENSGALG00000010623	Cluster 1	172
ORC2	ENSGALG00000008234	Cluster 1	533
OSBPL6	ENSGALG00000009172	Cluster 1	602
OTUD1	ENSGALG00000026426	Cluster 1	210
P4HTM	ENSGALG00000006937	Cluster 1	21
PABPN1L	ENSGALG00000006242	Cluster 1	1
PALM	ENSGALG00000026055	Cluster 1	110
PAMR1	ENSGALG00000007886	Cluster 1	46
PANX3	ENSGALG00000021443	Cluster 1	143
PAPD5	ENSGALG00000031851	Cluster 1	115
PAQR3	ENSGALG00000010886	Cluster 1	409
PAQR9	ENSGALG00000021180	Cluster 1	37
PARD6B	ENSGALG00000007994	Cluster 1	248
PARP6	ENSGALG00000001981	Cluster 1	70
PAX1	ENSGALG00000039040	Cluster 1	74
PAXIP1	ENSGALG00000036064	Cluster 1	749
PBK	ENSGALG00000016582	Cluster 1	159
PCDH8	ENSGALG00000036258	Cluster 1	209
PCDH17	ENSGALG00000016941	Cluster 1	63
PCDHA3	ENSGALG00000043142	Cluster 1	454
PCNA	ENSGALG00000029292	Cluster 1	55
PCSK2	ENSGALG00000008734	Cluster 1	63
PDE4B	ENSGALG00000011094	Cluster 1	385
PDE4C	ENSGALG00000037029	Cluster 1	323
PDE4D	ENSGALG00000014727	Cluster 1	275
PDE8A	ENSGALG00000005992	Cluster 1	223
PDGF-A	ENSGALG00000003642	Cluster 1	245
PDGFC	ENSGALG00000009378	Cluster 1	576
PELI1	ENSGALG00000008837	Cluster 1	624
PER2	ENSGALG00000005521	Cluster 1	468
PEX5L	ENSGALG00000043386	Cluster 1	296
PFKFB3	ENSGALG00000040369	Cluster 1	715
PGPEP1L	ENSGALG00000007022	Cluster 1	231
PHACTR1	ENSGALG00000012732	Cluster 1	5
PHF2	ENSGALG00000039208	Cluster 1	468
PHF13	ENSGALG00000028148	Cluster 1	476
PHF20L1	ENSGALG00000033205	Cluster 1	276
PHKB	ENSGALG00000004004	Cluster 1	496
PHLDB1	ENSGALG00000040030	Cluster 1	299
PHYHD1	ENSGALG00000042266	Cluster 1	516
PIK3C2G	ENSGALG00000013117	Cluster 1	322
PIM3	ENSGALG00000023576	Cluster 1	480
PLA2 IIE	ENSGALG00000031894	Cluster 1	455
PLA2G2E	ENSGALG00000014176	Cluster 1	555
PLAGL1	ENSGALG00000013754	Cluster 1	397
PLCB1	ENSGALG00000008875	Cluster 1	610
PLCB4	ENSGALG00000008907	Cluster 1	507
PLCH1	ENSGALG00000010312	Cluster 1	747
PLCH2	ENSGALG00000001207	Cluster 1	237
PLCXD3	ENSGALG00000014845	Cluster 1	309
PLEKHA5	ENSGALG00000013134	Cluster 1	515
PLK1	ENSGALG00000006110	Cluster 1	83
PLK3	ENSGALG00000010129	Cluster 1	669
PLK4	ENSGALG00000010195	Cluster 1	349
PLPPR1	ENSGALG00000015542	Cluster 1	151
PLPPR4	ENSGALG00000025896	Cluster 1	249
PLXNB1	ENSGALG00000006526	Cluster 1	569
POC1A	ENSGALG00000034572	Cluster 1	389
POLN	ENSGALG00000015692	Cluster 1	498
POLQ	ENSGALG00000014924	Cluster 1	523
POU6F2	ENSGALG00000031713	Cluster 1	533
PPARGC1B	ENSGALG00000043389	Cluster 1	447
PPFIA2	ENSGALG00000010958	Cluster 1	613
PPFIA4	ENSGALG00000000217	Cluster 1	244
PPP1R1B	ENSGALG00000044406	Cluster 1	676
PPP2R2D	ENSGALG00000010471	Cluster 1	394
PPP2R3B	ENSGALG00000016702	Cluster 1	593
PPP3CB	ENSGALG00000005243	Cluster 1	358
PPRC1	ENSGALG00000020742	Cluster 1	360
PRC1	ENSGALG00000012836	Cluster 1	182
PRDM11	ENSGALG00000008053	Cluster 1	711
PRDM16	ENSGALG00000036728	Cluster 1	567
PRIM2	ENSGALG00000016278	Cluster 1	328
PRIMPOL	ENSGALG00000010636	Cluster 1	185
PRKAR2B	ENSGALG00000008060	Cluster 1	41
PRKCH	ENSGALG00000011889	Cluster 1	218
PRKG2	ENSGALG00000010909	Cluster 1	292
PRLR	ENSGALG00000003446	Cluster 1	326
PROX1	ENSGALG00000009791	Cluster 1	596
PRRG4	ENSGALG00000012032	Cluster 1	193
PTBP1	ENSGALG00000001962	Cluster 1	444
PTER	ENSGALG00000008728	Cluster 1	408
PTPRZ1	ENSGALG00000040114	Cluster 1	367
PURB	ENSGALG00000031447	Cluster 1	222
RAB6B	ENSGALG00000026278	Cluster 1	187
RACGAP1	ENSGALG00000033231	Cluster 1	150
RAD18	ENSGALG00000008368	Cluster 1	250
RAD21	ENSGALG00000029523	Cluster 1	547
RAD51A	ENSGALG00000030313	Cluster 1	69
RAD54L	ENSGALG00000010356	Cluster 1	56
RAPGEF3	ENSGALG00000043775	Cluster 1	244
RAPGEF5	ENSGALG00000034024	Cluster 1	419
RASA2	ENSGALG00000002850	Cluster 1	513
RASD1	ENSGALG00000004860	Cluster 1	115
RASEF	ENSGALG00000012576	Cluster 1	104
RASGRF2	ENSGALG00000015598	Cluster 1	443
RASSF7	ENSGALG00000044251	Cluster 1	201
RBBP6	ENSGALG00000006043	Cluster 1	383
RBBP8NL	ENSGALG00000045938	Cluster 1	728
RBM20	ENSGALG00000008697	Cluster 1	428
RBM26	ENSGALG00000016910	Cluster 1	521
RCAN2	ENSGALG00000016709	Cluster 1	308
RELN	ENSGALG00000008193	Cluster 1	370
REPS2	ENSGALG00000016545	Cluster 1	610
REV1	ENSGALG00000016766	Cluster 1	590
RFX2	ENSGALG00000001773	Cluster 1	573
RFX3	ENSGALG00000010179	Cluster 1	647
RGS1	ENSGALG00000002549	Cluster 1	193
RGS4	ENSGALG00000002564	Cluster 1	467
RGS7	ENSGALG00000039772	Cluster 1	247
RHBDD1	ENSGALG00000004957	Cluster 1	390
RHBDL3	ENSGALG00000003426	Cluster 1	64
RHOB	ENSGALG00000016485	Cluster 1	351
RILPL2	ENSGALG00000003321	Cluster 1	378
RIMBP2	ENSGALG00000002579	Cluster 1	679
RIMS2	ENSGALG00000040256	Cluster 1	598
RIMS4	ENSGALG00000004146	Cluster 1	667
RND3	ENSGALG00000026313	Cluster 1	461
RNF43	ENSGALG00000001028	Cluster 1	702
RNF44	ENSGALG00000026443	Cluster 1	606
RNF146	ENSGALG00000026820	Cluster 1	47
RNF157	ENSGALG00000002008	Cluster 1	560
RORA	ENSGALG00000003759	Cluster 1	509
RPA1	ENSGALG00000003072	Cluster 1	31
RPRD2	ENSGALG00000014656	Cluster 1	299
RPS6KA6	ENSGALG00000007097	Cluster 1	665
RRAD	ENSGALG00000005140	Cluster 1	713
RRM1	ENSGALG00000017350	Cluster 1	352
RSBN1L	ENSGALG00000008328	Cluster 1	547
RTN4RL1	ENSGALG00000021589	Cluster 1	305
RYR3	ENSGALG00000009705	Cluster 1	714
SBSPON	ENSGALG00000043532	Cluster 1	708
SCAF4	ENSGALG00000033965	Cluster 1	166
SCAPER	ENSGALG00000002883	Cluster 1	151
SCARNA8	ENSGALG00000025677	Cluster 1	240
SCML2	ENSGALG00000016537	Cluster 1	581
SCML4	ENSGALG00000015309	Cluster 1	389
SCN3B	ENSGALG00000006490	Cluster 1	534
SCN4A	ENSGALG00000034427	Cluster 1	243
SCRT2	ENSGALG00000028912	Cluster 1	116
SCUBE2	ENSGALG00000032161	Cluster 1	280
SCUBE3	ENSGALG00000002675	Cluster 1	1
SCX	ENSGALG00000043433	Cluster 1	450
SELE	ENSGALG00000031430	Cluster 1	403
SEMA3D	ENSGALG00000006563	Cluster 1	349
SEMA6A	ENSGALG00000002294	Cluster 1	480
SEMA7A	ENSGALG00000001412	Cluster 1	54
SENP1	ENSGALG00000034421	Cluster 1	256
SERGEF	ENSGALG00000006231	Cluster 1	481
SERTAD2	ENSGALG00000026298	Cluster 1	583
SFPQ	ENSGALG00000002514	Cluster 1	185
SFRP5	ENSGALG00000007515	Cluster 1	52
SGIP1	ENSGALG00000011113	Cluster 1	346
SGK2	ENSGALG00000003537	Cluster 1	392
SGMS2	ENSGALG00000010535	Cluster 1	344
SGO1	ENSGALG00000011281	Cluster 1	287
SH3RF1	ENSGALG00000009692	Cluster 1	556
SHH	ENSGALG00000006379	Cluster 1	275
SIAT8C	ENSGALG00000039151	Cluster 1	301
SIAT9	ENSGALG00000033260	Cluster 1	173
SINHCAF	ENSGALG00000012946	Cluster 1	698
SKA3	ENSGALG00000017128	Cluster 1	112
SLAIN1	ENSGALG00000016913	Cluster 1	31
SLBP	ENSGALG00000015712	Cluster 1	521
SLC4A5	ENSGALG00000032146	Cluster 1	544
SLC5A7	ENSGALG00000016804	Cluster 1	289
SLC5A11	ENSGALG00000005933	Cluster 1	543
SLC6A1	ENSGALG00000004921	Cluster 1	511
SLC6A17	ENSGALG00000000394	Cluster 1	468
SLC7A14	ENSGALG00000009349	Cluster 1	355
SLC8A1	ENSGALG00000008544	Cluster 1	293
SLC16A14	ENSGALG00000002897	Cluster 1	395
SLC25A25	ENSGALG00000005095	Cluster 1	699
SLC26A7	ENSGALG00000033638	Cluster 1	391
SLC29A4	ENSGALG00000010497	Cluster 1	65
SLC30A1	ENSGALG00000009858	Cluster 1	271
SLC35F2	ENSGALG00000017167	Cluster 1	489
SLC38A2	ENSGALG00000008497	Cluster 1	138
SLC38A11	ENSGALG00000011052	Cluster 1	117
SLITRK4	ENSGALG00000007242	Cluster 1	104
SLTM	ENSGALG00000004192	Cluster 1	474
SLX4	ENSGALG00000031841	Cluster 1	400
SMARCAL1	ENSGALG00000011475	Cluster 1	518
SMC2	ENSGALG00000015691	Cluster 1	346
SMYD3	ENSGALG00000010653	Cluster 1	420
SNCA	ENSGALG00000010379	Cluster 1	396
SNORA5	ENSGALG00000025361	Cluster 1	2
SNORA15	ENSGALG00000025633	Cluster 1	458
SNORA22	ENSGALG00000021743	Cluster 1	181
SNORA28	ENSGALG00000017866	Cluster 1	176
SNORA77	ENSGALG00000025587	Cluster 1	272
SNORA81	ENSGALG00000038614	Cluster 1	405
SNORD11B	ENSGALG00000025679	Cluster 1	300
SNORD14	ENSGALG00000028661	Cluster 1	380
SNORD16	ENSGALG00000017822	Cluster 1	145
SNORD19	ENSGALG00000025646	Cluster 1	9
SNORD24	ENSGALG00000017870	Cluster 1	62
SNORD36	ENSGALG00000021758	Cluster 1	11
SNORD45	ENSGALG00000017876	Cluster 1	436
SNORD70	ENSGALG00000025093	Cluster 1	593
SNORD75	ENSGALG00000025166	Cluster 1	316
SNORD91	ENSGALG00000026066	Cluster 1	17
SNORD103	ENSGALG00000025486	Cluster 1	165
SNPH	ENSGALG00000037274	Cluster 1	160
SNTG1	ENSGALG00000015248	Cluster 1	375
SOCS3	ENSGALG00000027786	Cluster 1	149
SORBS2	ENSGALG00000013427	Cluster 1	144
SOX6	ENSGALG00000006074	Cluster 1	296
SOX9	ENSGALG00000004386	Cluster 1	426
SP5	ENSGALG00000034094	Cluster 1	610
SP9	ENSGALG00000043079	Cluster 1	197
SPC25	ENSGALG00000010900	Cluster 1	123
SPEN	ENSGALG00000036932	Cluster 1	641
SPHKAP	ENSGALG00000002974	Cluster 1	506
SPOCK1	ENSGALG00000006258	Cluster 1	476
SPOCK3	ENSGALG00000009568	Cluster 1	79
SPRN	ENSGALG00000029823	Cluster 1	43
SPRY1	ENSGALG00000042067	Cluster 1	581
SPRY3	ENSGALG00000007448	Cluster 1	557
SPTY2D1	ENSGALG00000006355	Cluster 1	432
SRF	ENSGALG00000032029	Cluster 1	434
SRSF6	ENSGALG00000000990	Cluster 1	330
SSH2	ENSGALG00000021572	Cluster 1	416
SSTR1	ENSGALG00000010139	Cluster 1	277
ST6GALNAC5	ENSGALG00000009021	Cluster 1	2
ST18	ENSGALG00000015254	Cluster 1	522
STC1	ENSGALG00000000364	Cluster 1	385
STEAP3	ENSGALG00000012117	Cluster 1	66
STMN3	ENSGALG00000006130	Cluster 1	310
STRIP2	ENSGALG00000038520	Cluster 1	524
STS	ENSGALG00000016622	Cluster 1	185
STXBP5L	ENSGALG00000032361	Cluster 1	437
SUSD1	ENSGALG00000015677	Cluster 1	454
SYDE2	ENSGALG00000038776	Cluster 1	230
SYNPR	ENSGALG00000007284	Cluster 1	445
SYT1	ENSGALG00000041094	Cluster 1	560
SYT9	ENSGALG00000005265	Cluster 1	194
SYT10	ENSGALG00000012911	Cluster 1	526
SYT14	ENSGALG00000009884	Cluster 1	395
T	ENSGALG00000011489	Cluster 1	416
TCIM	ENSGALG00000024083	Cluster 1	682
TDRKH	ENSGALG00000031812	Cluster 1	2
TECRL	ENSGALG00000038771	Cluster 1	596
TEK	ENSGALG00000001840	Cluster 1	590
TENM1	ENSGALG00000008442	Cluster 1	497
TERT	ENSGALG00000013183	Cluster 1	248
TET2	ENSGALG00000010592	Cluster 1	709
TEX9	ENSGALG00000042476	Cluster 1	264
TEX14	ENSGALG00000005037	Cluster 1	221
TFAP4	ENSGALG00000027823	Cluster 1	453
TFDP2	ENSGALG00000025759	Cluster 1	585
TGIF1	ENSGALG00000014795	Cluster 1	388
TGIF2	ENSGALG00000024081	Cluster 1	358
THBS4	ENSGALG00000014804	Cluster 1	652
THRA	ENSGALG00000040017	Cluster 1	470
THSD7A	ENSGALG00000010718	Cluster 1	281
TICRR	ENSGALG00000006631	Cluster 1	647
TIPARP	ENSGALG00000010256	Cluster 1	673
TLL2	ENSGALG00000005519	Cluster 1	375
TMEM65	ENSGALG00000037371	Cluster 1	158
TMEM132D	ENSGALG00000002671	Cluster 1	553
TMEM255B	ENSGALG00000035839	Cluster 1	285
TMPO	ENSGALG00000011504	Cluster 1	655
TNFAIP3	ENSGALG00000013861	Cluster 1	217
TNIP2	ENSGALG00000015666	Cluster 1	424
TNNI2	ENSGALG00000006591	Cluster 1	301
TNR	ENSGALG00000004526	Cluster 1	635
TNRC18	ENSGALG00000040770	Cluster 1	255
TOP2A	ENSGALG00000003922	Cluster 1	223
TP53BP2	ENSGALG00000042816	Cluster 1	266
TP53I11	ENSGALG00000014069	Cluster 1	238
TPPP	ENSGALG00000042784	Cluster 1	569
TPPP3	ENSGALG00000002103	Cluster 1	240
TPX2	ENSGALG00000006267	Cluster 1	193
TRAF3IP3	ENSGALG00000001373	Cluster 1	182
TRIM67	ENSGALG00000030960	Cluster 1	43
TRMT11	ENSGALG00000014831	Cluster 1	399
TRPC4	ENSGALG00000017044	Cluster 1	200
TRPC5	ENSGALG00000007972	Cluster 1	148
TRPM6	ENSGALG00000015154	Cluster 1	379
TRPV4	ENSGALG00000036360	Cluster 1	487
TSC22D2	ENSGALG00000027591	Cluster 1	502
TSGA10	ENSGALG00000016757	Cluster 1	468
TTC7B	ENSGALG00000010680	Cluster 1	336
TYMS	ENSGALG00000014897	Cluster 1	443
U2SURP	ENSGALG00000002612	Cluster 1	197
UBAP1L	ENSGALG00000007333	Cluster 1	144
UBE2C	ENSGALG00000026380	Cluster 1	287
UBN1	ENSGALG00000031416	Cluster 1	282
UCP3	ENSGALG00000017316	Cluster 1	449
UNC13A	ENSGALG00000041371	Cluster 1	239
UNC13B	ENSGALG00000002165	Cluster 1	581
UNC79	ENSGALG00000010874	Cluster 1	507
UNK	ENSGALG00000002278	Cluster 1	488
UPB1	ENSGALG00000006627	Cluster 1	104
UPF1	ENSGALG00000003220	Cluster 1	387
USP7	ENSGALG00000007307	Cluster 1	436
USP10	ENSGALG00000005674	Cluster 1	349
USP15	ENSGALG00000030024	Cluster 1	30
USP31	ENSGALG00000006286	Cluster 1	481
USP44	ENSGALG00000011400	Cluster 1	615
UVSSA	ENSGALG00000037699	Cluster 1	604
VGLL1	ENSGALG00000006412	Cluster 1	4
VRK1	ENSGALG00000011116	Cluster 1	71
VSTM2A	ENSGALG00000041764	Cluster 1	468
VWCE	ENSGALG00000043089	Cluster 1	153
WASF1	ENSGALG00000015066	Cluster 1	423
WBP4	ENSGALG00000016949	Cluster 1	108
WDHD1	ENSGALG00000012199	Cluster 1	607
WDR17	ENSGALG00000043106	Cluster 1	223
WDR43	ENSGALG00000032529	Cluster 1	442
WDR47	ENSGALG00000002129	Cluster 1	400
WDR76	ENSGALG00000035465	Cluster 1	444
WDR90	ENSGALG00000028172	Cluster 1	585
WEE1	ENSGALG00000005769	Cluster 1	603
WHRN	ENSGALG00000038223	Cluster 1	115
WNK4	ENSGALG00000032191	Cluster 1	503
WWC2	ENSGALG00000010668	Cluster 1	534
XIRP1	ENSGALG00000006025	Cluster 1	453
XKR7	ENSGALG00000006467	Cluster 1	297
XPO1	ENSGALG00000029476	Cluster 1	328
YEATS2	ENSGALG00000036356	Cluster 1	78
ZBTB2	ENSGALG00000012966	Cluster 1	673
ZBTB7A	ENSGALG00000025907	Cluster 1	450
ZC3H13	ENSGALG00000016984	Cluster 1	309
ZDHHC17	ENSGALG00000010253	Cluster 1	478
Zfp36l1	ENSGALG00000039228	Cluster 1	556
ZFP36L2	ENSGALG00000033129	Cluster 1	268
ZIC2	ENSGALG00000041083	Cluster 1	359
ZMYND19	ENSGALG00000008798	Cluster 1	472
ZNF362	ENSGALG00000026558	Cluster 1	193
ZNF385C	ENSGALG00000003403	Cluster 1	342
ZNF536	ENSGALG00000035602	Cluster 1	475
ZNF609	ENSGALG00000040087	Cluster 1	27
ZNF704	ENSGALG00000030011	Cluster 1	506
ZNF710	ENSGALG00000036163	Cluster 1	291
ZNF800	ENSGALG00000033997	Cluster 1	504
ZNF804A	ENSGALG00000023886	Cluster 1	472
ZNF804B	ENSGALG00000009004	Cluster 1	178
ZNF839	ENSGALG00000011368	Cluster 1	143
ABL1	ENSGALG00000003875	Cluster 2	317
ADAM22	ENSGALG00000008976	Cluster 2	93
ADAMTS9	ENSGALG00000041750	Cluster 2	285
ADD3	ENSGALG00000008542	Cluster 2	117
ADGRL2	ENSGALG00000036789	Cluster 2	113
ADNP	ENSGALG00000007989	Cluster 2	233
AEBP2	ENSGALG00000038026	Cluster 2	254
AFF2	ENSGALG00000009168	Cluster 2	192
AGGF1	ENSGALG00000004311	Cluster 2	65
AGO2	ENSGALG00000040957	Cluster 2	543
AGO3	ENSGALG00000043711	Cluster 2	360
AHCTF1	ENSGALG00000010630	Cluster 2	165
AHI1	ENSGALG00000013951	Cluster 2	83
AKAP6	ENSGALG00000009995	Cluster 2	33
AKAP11	ENSGALG00000022739	Cluster 2	233
AMER1	ENSGALG00000007599	Cluster 2	281
AMMECR1	ENSGALG00000008074	Cluster 2	172
AMMECR1L	ENSGALG00000026728	Cluster 2	204
ANK2	ENSGALG00000012044	Cluster 2	224
ANKLE2	ENSGALG00000002143	Cluster 2	133
ANKRD17	ENSGALG00000011642	Cluster 2	129
ANO3	ENSGALG00000013311	Cluster 2	183
APBA1	ENSGALG00000015111	Cluster 2	159
APBB2	ENSGALG00000014262	Cluster 2	335
APOOL	ENSGALG00000006978	Cluster 2	144
APPL1	ENSGALG00000005527	Cluster 2	1
ARFGEF3	ENSGALG00000013846	Cluster 2	295
ARHGEF7	ENSGALG00000031009	Cluster 2	222
ARHGEF10	ENSGALG00000016350	Cluster 2	278
ARID1A	ENSGALG00000029316	Cluster 2	336
ARID1B	ENSGALG00000013683	Cluster 2	326
ARRDC3	ENSGALG00000025915	Cluster 2	217
ARVCF	ENSGALG00000043373	Cluster 2	201
ASH1L	ENSGALG00000014638	Cluster 2	277
ATAD2	ENSGALG00000034348	Cluster 2	313
ATAD2B	ENSGALG00000037872	Cluster 2	297
ATF7IP	ENSGALG00000011814	Cluster 2	160
ATG2B	ENSGALG00000042088	Cluster 2	165
ATM	ENSGALG00000017159	Cluster 2	24
ATMIN	ENSGALG00000040475	Cluster 2	171
ATP9A	ENSGALG00000007912	Cluster 2	67
ATP11C	ENSGALG00000006623	Cluster 2	222
ATRNL1	ENSGALG00000009152	Cluster 2	131
ATRX	ENSGALG00000007843	Cluster 2	301
ATXN2	ENSGALG00000004625	Cluster 2	78
BAZ2B	ENSGALG00000012579	Cluster 2	275
BCL7A	ENSGALG00000004379	Cluster 2	229
BCL9	ENSGALG00000037655	Cluster 2	87
BCR	ENSGALG00000006695	Cluster 2	147
BEND3	ENSGALG00000015314	Cluster 2	225
BICRAL	ENSGALG00000009911	Cluster 2	145
BMP2K	ENSGALG00000010885	Cluster 2	203
BMPR1A	ENSGALG00000002003	Cluster 2	242
BOD1L1	ENSGALG00000026470	Cluster 2	382
BPTF	ENSGALG00000038222	Cluster 2	227
BRAF	ENSGALG00000012865	Cluster 2	329
BRD3	ENSGALG00000002682	Cluster 2	296
BRF1	ENSGALG00000011705	Cluster 2	152
BRK-3	ENSGALG00000008459	Cluster 2	206
BRWD1	ENSGALG00000016065	Cluster 2	81
BTBD3	ENSGALG00000009028	Cluster 2	466
C2CD2L	ENSGALG00000034014	Cluster 2	204
C2CD3	ENSGALG00000017314	Cluster 2	401
C3orf18	ENSGALG00000002240	Cluster 2	3
C16orf72	ENSGALG00000007291	Cluster 2	181
CABLES2	ENSGALG00000005345	Cluster 2	185
CALCRL	ENSGALG00000002632	Cluster 2	310
CAMSAP2	ENSGALG00000002145	Cluster 2	241
CAMTA1	ENSGALG00000039525	Cluster 2	133
CARF	ENSGALG00000008474	Cluster 2	150
CASK	ENSGALG00000042400	Cluster 2	352
CASP8AP2	ENSGALG00000015611	Cluster 2	113
CBL	ENSGALG00000029077	Cluster 2	193
CBX6	ENSGALG00000036867	Cluster 2	127
CBX7	ENSGALG00000041236	Cluster 2	175
CCDC6	ENSGALG00000003165	Cluster 2	71
CCDC18	ENSGALG00000005889	Cluster 2	258
CCDC50	ENSGALG00000020813	Cluster 2	244
CCDC149	ENSGALG00000014391	Cluster 2	171
CCDC171	ENSGALG00000015103	Cluster 2	222
CCNA2	ENSGALG00000011881	Cluster 2	158
CCNT2	ENSGALG00000012207	Cluster 2	331
CCP110	ENSGALG00000006925	Cluster 2	333
CCSAP	ENSGALG00000011084	Cluster 2	342
CDAN1	ENSGALG00000009156	Cluster 2	255
CDC42BPA	ENSGALG00000009158	Cluster 2	166
CDK5RAP2	ENSGALG00000041102	Cluster 2	296
CDK6	ENSGALG00000009476	Cluster 2	72
CDK13	ENSGALG00000043243	Cluster 2	138
CDK19	ENSGALG00000015051	Cluster 2	258
CDKL5	ENSGALG00000016529	Cluster 2	363
CECR2	ENSGALG00000013034	Cluster 2	48
CELF1	ENSGALG00000008097	Cluster 2	514
CELSR3	ENSGALG00000036763	Cluster 2	275
CEP85L	ENSGALG00000014892	Cluster 2	298
CEP135	ENSGALG00000013776	Cluster 2	67
CEP192	ENSGALG00000035625	Cluster 2	302
CEP290	ENSGALG00000011177	Cluster 2	208
CEP350	ENSGALG00000003955	Cluster 2	214
CHD9	ENSGALG00000039178	Cluster 2	410
CHORDC1	ENSGALG00000035461	Cluster 2	125
CIT	ENSGALG00000007354	Cluster 2	259
CLASP1	ENSGALG00000011645	Cluster 2	178
CLCN3	ENSGALG00000009674	Cluster 2	102
CLEC16A	ENSGALG00000007167	Cluster 2	97
CLIC5	ENSGALG00000016707	Cluster 2	128
CLMN	ENSGALG00000030719	Cluster 2	361
CMTM4	ENSGALG00000005251	Cluster 2	146
CNNM2	ENSGALG00000008160	Cluster 2	123
CNST	ENSGALG00000010649	Cluster 2	392
CNTRL	ENSGALG00000001513	Cluster 2	71
COG6	ENSGALG00000017035	Cluster 2	6
COL26A1	ENSGALG00000043223	Cluster 2	278
CPAMD8	ENSGALG00000003742	Cluster 2	160
CPEB3	ENSGALG00000006912	Cluster 2	201
CREG2	ENSGALG00000040947	Cluster 2	136
CRIM1	ENSGALG00000032640	Cluster 2	499
CRY2	ENSGALG00000008436	Cluster 2	113
CTDP1	ENSGALG00000031461	Cluster 2	539
CTDSPL	ENSGALG00000005710	Cluster 2	322
CTNND2	ENSGALG00000013001	Cluster 2	158
CUL5	ENSGALG00000017165	Cluster 2	170
CYFIP2	ENSGALG00000003818	Cluster 2	62
CYLD	ENSGALG00000003753	Cluster 2	293
DAAM2	ENSGALG00000010055	Cluster 2	347
DAB2IP	ENSGALG00000001419	Cluster 2	107
DAGLA	ENSGALG00000036492	Cluster 2	330
DCLRE1B	ENSGALG00000028626	Cluster 2	271
DCUN1D3	ENSGALG00000002267	Cluster 2	38
DDX6	ENSGALG00000033064	Cluster 2	228
DDX17	ENSGALG00000037360	Cluster 2	228
DENND1A	ENSGALG00000001157	Cluster 2	282
DENND1B	ENSGALG00000002246	Cluster 2	300
DEPDC1	ENSGALG00000011275	Cluster 2	340
DGKD	ENSGALG00000001730	Cluster 2	120
DGKH	ENSGALG00000016959	Cluster 2	286
DGKQ	ENSGALG00000002142	Cluster 2	69
DHX29	ENSGALG00000014700	Cluster 2	165
DHX35	ENSGALG00000003658	Cluster 2	18
DIAPH3	ENSGALG00000016937	Cluster 2	202
DISC1	ENSGALG00000039349	Cluster 2	346
DLGAP2	ENSGALG00000032937	Cluster 2	5
DMXL1	ENSGALG00000002227	Cluster 2	270
DOCK4	ENSGALG00000009480	Cluster 2	174
DOPEY2	ENSGALG00000016036	Cluster 2	91
DPY19L3	ENSGALG00000004559	Cluster 2	211
DPY19L4	ENSGALG00000039222	Cluster 2	137
E2F3	ENSGALG00000012680	Cluster 2	414
E2F7	ENSGALG00000031340	Cluster 2	163
EIF3A	ENSGALG00000009328	Cluster 2	262
EIF4ENIF1	ENSGALG00000006898	Cluster 2	73
ELF2	ENSGALG00000009774	Cluster 2	515
ELMOD2	ENSGALG00000009836	Cluster 2	206
EML4	ENSGALG00000009915	Cluster 2	235
EMSY	ENSGALG00000000830	Cluster 2	130
ENPP1	ENSGALG00000034397	Cluster 2	220
EPB41	ENSGALG00000001329	Cluster 2	517
EPS15L1	ENSGALG00000021601	Cluster 2	228
ERC1	ENSGALG00000012994	Cluster 2	145
ERCC6	ENSGALG00000006254	Cluster 2	56
ERO1B	ENSGALG00000040000	Cluster 2	230
FAM76B	ENSGALG00000017202	Cluster 2	103
FAM117B	ENSGALG00000008466	Cluster 2	79
FAM122B	ENSGALG00000006108	Cluster 2	75
FAM126B	ENSGALG00000020869	Cluster 2	177
FAM149B1	ENSGALG00000002693	Cluster 2	203
FAM171A1	ENSGALG00000008764	Cluster 2	87
FAM184A	ENSGALG00000014881	Cluster 2	16
FAM193A	ENSGALG00000015667	Cluster 2	235
FARP2	ENSGALG00000005788	Cluster 2	128
FAT4	ENSGALG00000011823	Cluster 2	137
FBXO11	ENSGALG00000008944	Cluster 2	101
FBXO30	ENSGALG00000041684	Cluster 2	181
FBXW11	ENSGALG00000002229	Cluster 2	7
FIGN	ENSGALG00000011069	Cluster 2	437
FIGNL2	ENSGALG00000033339	Cluster 2	101
FMN1	ENSGALG00000009723	Cluster 2	230
FMNL2	ENSGALG00000012525	Cluster 2	251
FOXK1	ENSGALG00000004460	Cluster 2	3
FOXK2	ENSGALG00000001577	Cluster 2	316
FOXN2	ENSGALG00000008942	Cluster 2	289
FOXN3	ENSGALG00000010665	Cluster 2	495
FOXO4	ENSGALG00000005658	Cluster 2	205
FOXP1	ENSGALG00000007769	Cluster 2	465
FOXP4	ENSGALG00000033497	Cluster 2	255
FRMPD4	ENSGALG00000033541	Cluster 2	239
FRS2	ENSGALG00000009966	Cluster 2	244
FRYL	ENSGALG00000014103	Cluster 2	409
FTO	ENSGALG00000041036	Cluster 2	390
GAK	ENSGALG00000015352	Cluster 2	157
GALNT10	ENSGALG00000004033	Cluster 2	351
GAREM1	ENSGALG00000015181	Cluster 2	74
gga-mir-6572	ENSGALG00000027760	Cluster 2	300
GGH	ENSGALG00000031130	Cluster 2	210
GLCE	ENSGALG00000028191	Cluster 2	268
GLE1	ENSGALG00000004738	Cluster 2	13
GNA12	ENSGALG00000004368	Cluster 2	197
GNA13	ENSGALG00000036028	Cluster 2	264
GNAQ	ENSGALG00000015177	Cluster 2	175
GPATCH2L	ENSGALG00000010350	Cluster 2	163
GPD1L	ENSGALG00000011481	Cluster 2	160
GPR155	ENSGALG00000014209	Cluster 2	173
GPR158	ENSGALG00000007667	Cluster 2	39
GPSM1	ENSGALG00000001797	Cluster 2	309
GRIP2	ENSGALG00000037545	Cluster 2	30
GRK3	ENSGALG00000037097	Cluster 2	436
GRPEL2	ENSGALG00000002673	Cluster 2	236
GTF2I	ENSGALG00000021665	Cluster 2	44
GUCY1B3	ENSGALG00000009361	Cluster 2	323
GZF1	ENSGALG00000008350	Cluster 2	36
HCFC2	ENSGALG00000029616	Cluster 2	212
HDAC4	ENSGALG00000004288	Cluster 2	533
HECA	ENSGALG00000013824	Cluster 2	254
HELZ	ENSGALG00000027152	Cluster 2	328
HIC2	ENSGALG00000033416	Cluster 2	167
HIPK1	ENSGALG00000001939	Cluster 2	307
HLCS	ENSGALG00000016047	Cluster 2	299
HMBOX1	ENSGALG00000016633	Cluster 2	112
HMGXB3	ENSGALG00000005770	Cluster 2	54
HPS5	ENSGALG00000032502	Cluster 2	94
HTT	ENSGALG00000015635	Cluster 2	325
ICE2	ENSGALG00000046000	Cluster 2	215
IGF1R	ENSGALG00000040651	Cluster 2	78
INO80D	ENSGALG00000029701	Cluster 2	371
IQSEC1	ENSGALG00000005042	Cluster 2	289
ISPD	ENSGALG00000010795	Cluster 2	5
ITCH	ENSGALG00000040474	Cluster 2	147
ITGA9	ENSGALG00000029378	Cluster 2	150
ITGB8	ENSGALG00000010875	Cluster 2	239
JAK2	ENSGALG00000015027	Cluster 2	313
KAT6A	ENSGALG00000003641	Cluster 2	423
KAT6B	ENSGALG00000005035	Cluster 2	185
KBTBD11	ENSGALG00000022887	Cluster 2	37
KCNK10	ENSGALG00000010598	Cluster 2	7
KCNQ3	ENSGALG00000037626	Cluster 2	210
KCNQ5	ENSGALG00000037249	Cluster 2	319
KDM1A	ENSGALG00000033469	Cluster 2	349
KDM3B	ENSGALG00000007663	Cluster 2	219
KDM5A	ENSGALG00000012986	Cluster 2	337
KIAA0355	ENSGALG00000004949	Cluster 2	112
KIAA0556	ENSGALG00000043363	Cluster 2	256
KIAA1211	ENSGALG00000013771	Cluster 2	56
KIAA1549L	ENSGALG00000012020	Cluster 2	377
KIAA2026	ENSGALG00000015050	Cluster 2	190
KIF1B	ENSGALG00000002726	Cluster 2	238
KIF13A	ENSGALG00000012689	Cluster 2	119
KIF14	ENSGALG00000002175	Cluster 2	364
KIF24	ENSGALG00000005806	Cluster 2	349
KIF26B	ENSGALG00000010664	Cluster 2	62
KLHL21	ENSGALG00000035211	Cluster 2	301
KMT2E	ENSGALG00000008167	Cluster 2	235
KMT5A	ENSGALG00000003325	Cluster 2	88
KPNA3	ENSGALG00000017009	Cluster 2	307
KPNA5	ENSGALG00000014937	Cluster 2	210
L3MBTL1	ENSGALG00000030710	Cluster 2	50
LARP1B	ENSGALG00000010207	Cluster 2	90
LARP4	ENSGALG00000042122	Cluster 2	275
LDLRAD3	ENSGALG00000038913	Cluster 2	154
LIFR	ENSGALG00000003733	Cluster 2	339
LIN54	ENSGALG00000011133	Cluster 2	331
LMNB1	ENSGALG00000014692	Cluster 2	212
LMNB2	ENSGALG00000000470	Cluster 2	231
LMTK2	ENSGALG00000003479	Cluster 2	145
LONRF2	ENSGALG00000016768	Cluster 2	209
LONRF3	ENSGALG00000008860	Cluster 2	46
LPP	ENSGALG00000007337	Cluster 2	20
LRIG1	ENSGALG00000007483	Cluster 2	22
LRP6	ENSGALG00000031503	Cluster 2	362
LRRC8C	ENSGALG00000006170	Cluster 2	140
LSM11	ENSGALG00000038954	Cluster 2	272
LSM14B	ENSGALG00000005125	Cluster 2	422
LUZP1	ENSGALG00000025858	Cluster 2	206
LYST	ENSGALG00000032840	Cluster 2	236
LZTS3	ENSGALG00000016001	Cluster 2	401
MACC1	ENSGALG00000010868	Cluster 2	17
MAD1L1	ENSGALG00000004224	Cluster 2	169
MADD	ENSGALG00000008181	Cluster 2	382
MAML1	ENSGALG00000005929	Cluster 2	212
MAP2K6	ENSGALG00000004370	Cluster 2	44
MAP3K3	ENSGALG00000000525	Cluster 2	341
MAP3K9	ENSGALG00000037326	Cluster 2	374
MAP3K20	ENSGALG00000035237	Cluster 2	34
MAPK8IP3	ENSGALG00000029514	Cluster 2	150
MARK3	ENSGALG00000011505	Cluster 2	27
MAU2	ENSGALG00000002969	Cluster 2	195
MBTD1	ENSGALG00000002954	Cluster 2	315
MCC	ENSGALG00000000208	Cluster 2	118
MCM3AP	ENSGALG00000004363	Cluster 2	170
MDM4	ENSGALG00000000636	Cluster 2	141
MED12L	ENSGALG00000010370	Cluster 2	112
MED13L	ENSGALG00000008238	Cluster 2	372
MEX3A	ENSGALG00000014016	Cluster 2	168
MFHAS1	ENSGALG00000011444	Cluster 2	30
MGAT4A	ENSGALG00000030780	Cluster 2	325
MICU3	ENSGALG00000013661	Cluster 2	125
MINDY2	ENSGALG00000004204	Cluster 2	210
MKRN2	ENSGALG00000004991	Cluster 2	6
MLLT6	ENSGALG00000034693	Cluster 2	178
MLXIP	ENSGALG00000004397	Cluster 2	225
MOB1B	ENSGALG00000011573	Cluster 2	311
MOCOS	ENSGALG00000013149	Cluster 2	12
MON2	ENSGALG00000009795	Cluster 2	268
MRVI1	ENSGALG00000005632	Cluster 2	11
MSL2	ENSGALG00000039294	Cluster 2	433
MTF1	ENSGALG00000001639	Cluster 2	104
MTMR1	ENSGALG00000009085	Cluster 2	144
MTMR12	ENSGALG00000003168	Cluster 2	137
MTR	ENSGALG00000014464	Cluster 2	101
MTURN	ENSGALG00000029724	Cluster 2	62
MYBL1	ENSGALG00000033304	Cluster 2	340
MYNN	ENSGALG00000009409	Cluster 2	420
MYO9A	ENSGALG00000033618	Cluster 2	29
MYO10	ENSGALG00000036466	Cluster 2	182
MYSM1	ENSGALG00000010869	Cluster 2	369
NA	ENSGALG00000000478	Cluster 2	435
NA	ENSGALG00000001450	Cluster 2	268
NA	ENSGALG00000001491	Cluster 2	475
NA	ENSGALG00000002305	Cluster 2	291
NA	ENSGALG00000002336	Cluster 2	139
NA	ENSGALG00000002499	Cluster 2	264
NA	ENSGALG00000002789	Cluster 2	121
NA	ENSGALG00000003096	Cluster 2	134
NA	ENSGALG00000003461	Cluster 2	71
NA	ENSGALG00000003602	Cluster 2	260
NA	ENSGALG00000003663	Cluster 2	158
NA	ENSGALG00000003883	Cluster 2	108
NA	ENSGALG00000004045	Cluster 2	312
NA	ENSGALG00000005291	Cluster 2	214
NA	ENSGALG00000005475	Cluster 2	228
NA	ENSGALG00000005977	Cluster 2	100
NA	ENSGALG00000006048	Cluster 2	299
NA	ENSGALG00000006127	Cluster 2	65
NA	ENSGALG00000006222	Cluster 2	369
NA	ENSGALG00000006648	Cluster 2	184
NA	ENSGALG00000006818	Cluster 2	422
NA	ENSGALG00000006958	Cluster 2	104
NA	ENSGALG00000007149	Cluster 2	105
NA	ENSGALG00000007248	Cluster 2	61
NA	ENSGALG00000007665	Cluster 2	434
NA	ENSGALG00000008164	Cluster 2	464
NA	ENSGALG00000008325	Cluster 2	70
NA	ENSGALG00000008381	Cluster 2	159
NA	ENSGALG00000008425	Cluster 2	83
NA	ENSGALG00000008494	Cluster 2	175
NA	ENSGALG00000008653	Cluster 2	273
NA	ENSGALG00000008689	Cluster 2	149
NA	ENSGALG00000008692	Cluster 2	189
NA	ENSGALG00000008803	Cluster 2	107
NA	ENSGALG00000009341	Cluster 2	446
NA	ENSGALG00000009372	Cluster 2	131
NA	ENSGALG00000009686	Cluster 2	130
NA	ENSGALG00000009877	Cluster 2	299
NA	ENSGALG00000010072	Cluster 2	128
NA	ENSGALG00000010221	Cluster 2	229
NA	ENSGALG00000010934	Cluster 2	73
NA	ENSGALG00000011426	Cluster 2	102
NA	ENSGALG00000011639	Cluster 2	207
NA	ENSGALG00000012050	Cluster 2	330
NA	ENSGALG00000012468	Cluster 2	448
NA	ENSGALG00000012813	Cluster 2	425
NA	ENSGALG00000012915	Cluster 2	316
NA	ENSGALG00000013042	Cluster 2	231
NA	ENSGALG00000014071	Cluster 2	316
NA	ENSGALG00000014281	Cluster 2	221
NA	ENSGALG00000014286	Cluster 2	181
NA	ENSGALG00000015019	Cluster 2	202
NA	ENSGALG00000015687	Cluster 2	61
NA	ENSGALG00000015733	Cluster 2	133
NA	ENSGALG00000016053	Cluster 2	426
NA	ENSGALG00000016217	Cluster 2	345
NA	ENSGALG00000016468	Cluster 2	382
NA	ENSGALG00000017096	Cluster 2	343
NA	ENSGALG00000022804	Cluster 2	232
NA	ENSGALG00000023023	Cluster 2	297
NA	ENSGALG00000023632	Cluster 2	160
NA	ENSGALG00000023773	Cluster 2	374
NA	ENSGALG00000027444	Cluster 2	240
NA	ENSGALG00000028322	Cluster 2	331
NA	ENSGALG00000028473	Cluster 2	316
NA	ENSGALG00000029249	Cluster 2	100
NA	ENSGALG00000029399	Cluster 2	377
NA	ENSGALG00000029781	Cluster 2	2
NA	ENSGALG00000029796	Cluster 2	87
NA	ENSGALG00000029816	Cluster 2	116
NA	ENSGALG00000029851	Cluster 2	2
NA	ENSGALG00000029896	Cluster 2	96
NA	ENSGALG00000029962	Cluster 2	77
NA	ENSGALG00000030105	Cluster 2	10
NA	ENSGALG00000030256	Cluster 2	185
NA	ENSGALG00000030357	Cluster 2	244
NA	ENSGALG00000030692	Cluster 2	326
NA	ENSGALG00000030789	Cluster 2	215
NA	ENSGALG00000030810	Cluster 2	300
NA	ENSGALG00000030848	Cluster 2	1
NA	ENSGALG00000030881	Cluster 2	149
NA	ENSGALG00000031032	Cluster 2	141
NA	ENSGALG00000031167	Cluster 2	19
NA	ENSGALG00000031219	Cluster 2	68
NA	ENSGALG00000031225	Cluster 2	380
NA	ENSGALG00000031454	Cluster 2	1
NA	ENSGALG00000031456	Cluster 2	191
NA	ENSGALG00000031588	Cluster 2	231
NA	ENSGALG00000031693	Cluster 2	137
NA	ENSGALG00000031702	Cluster 2	50
NA	ENSGALG00000032430	Cluster 2	247
NA	ENSGALG00000032792	Cluster 2	214
NA	ENSGALG00000032982	Cluster 2	246
NA	ENSGALG00000033553	Cluster 2	18
NA	ENSGALG00000033643	Cluster 2	319
NA	ENSGALG00000033647	Cluster 2	274
NA	ENSGALG00000033707	Cluster 2	97
NA	ENSGALG00000033770	Cluster 2	205
NA	ENSGALG00000033972	Cluster 2	73
NA	ENSGALG00000034232	Cluster 2	156
NA	ENSGALG00000034313	Cluster 2	35
NA	ENSGALG00000034760	Cluster 2	20
NA	ENSGALG00000035112	Cluster 2	321
NA	ENSGALG00000035351	Cluster 2	72
NA	ENSGALG00000035366	Cluster 2	5
NA	ENSGALG00000035774	Cluster 2	325
NA	ENSGALG00000035841	Cluster 2	206
NA	ENSGALG00000035906	Cluster 2	256
NA	ENSGALG00000036017	Cluster 2	237
NA	ENSGALG00000036191	Cluster 2	102
NA	ENSGALG00000036212	Cluster 2	87
NA	ENSGALG00000036640	Cluster 2	79
NA	ENSGALG00000036899	Cluster 2	149
NA	ENSGALG00000036919	Cluster 2	18
NA	ENSGALG00000037200	Cluster 2	279
NA	ENSGALG00000037518	Cluster 2	108
NA	ENSGALG00000037557	Cluster 2	404
NA	ENSGALG00000038078	Cluster 2	225
NA	ENSGALG00000038191	Cluster 2	248
NA	ENSGALG00000038255	Cluster 2	139
NA	ENSGALG00000038259	Cluster 2	54
NA	ENSGALG00000038505	Cluster 2	258
NA	ENSGALG00000038525	Cluster 2	22
NA	ENSGALG00000038834	Cluster 2	158
NA	ENSGALG00000038864	Cluster 2	260
NA	ENSGALG00000038978	Cluster 2	164
NA	ENSGALG00000039154	Cluster 2	121
NA	ENSGALG00000039161	Cluster 2	27
NA	ENSGALG00000039177	Cluster 2	225
NA	ENSGALG00000039201	Cluster 2	252
NA	ENSGALG00000039329	Cluster 2	246
NA	ENSGALG00000039440	Cluster 2	8
NA	ENSGALG00000039528	Cluster 2	221
NA	ENSGALG00000039573	Cluster 2	299
NA	ENSGALG00000039626	Cluster 2	317
NA	ENSGALG00000039639	Cluster 2	210
NA	ENSGALG00000039646	Cluster 2	53
NA	ENSGALG00000039686	Cluster 2	312
NA	ENSGALG00000039855	Cluster 2	143
NA	ENSGALG00000040062	Cluster 2	431
NA	ENSGALG00000040077	Cluster 2	124
NA	ENSGALG00000040433	Cluster 2	34
NA	ENSGALG00000040537	Cluster 2	2
NA	ENSGALG00000040650	Cluster 2	220
NA	ENSGALG00000040808	Cluster 2	305
NA	ENSGALG00000041014	Cluster 2	72
NA	ENSGALG00000041069	Cluster 2	431
NA	ENSGALG00000041098	Cluster 2	22
NA	ENSGALG00000041179	Cluster 2	345
NA	ENSGALG00000041283	Cluster 2	134
NA	ENSGALG00000041405	Cluster 2	30
NA	ENSGALG00000041505	Cluster 2	278
NA	ENSGALG00000041547	Cluster 2	163
NA	ENSGALG00000041565	Cluster 2	110
NA	ENSGALG00000041593	Cluster 2	70
NA	ENSGALG00000041777	Cluster 2	350
NA	ENSGALG00000041814	Cluster 2	160
NA	ENSGALG00000042013	Cluster 2	252
NA	ENSGALG00000042025	Cluster 2	54
NA	ENSGALG00000042110	Cluster 2	133
NA	ENSGALG00000042137	Cluster 2	208
NA	ENSGALG00000042170	Cluster 2	16
NA	ENSGALG00000042304	Cluster 2	18
NA	ENSGALG00000042339	Cluster 2	146
NA	ENSGALG00000042451	Cluster 2	134
NA	ENSGALG00000042490	Cluster 2	318
NA	ENSGALG00000042651	Cluster 2	195
NA	ENSGALG00000042974	Cluster 2	241
NA	ENSGALG00000043327	Cluster 2	80
NA	ENSGALG00000043541	Cluster 2	209
NA	ENSGALG00000043669	Cluster 2	164
NA	ENSGALG00000043736	Cluster 2	128
NA	ENSGALG00000043750	Cluster 2	298
NA	ENSGALG00000044003	Cluster 2	3
NA	ENSGALG00000044113	Cluster 2	86
NA	ENSGALG00000044132	Cluster 2	131
NA	ENSGALG00000044200	Cluster 2	242
NA	ENSGALG00000044495	Cluster 2	4
NA	ENSGALG00000044620	Cluster 2	295
NA	ENSGALG00000044717	Cluster 2	22
NA	ENSGALG00000044730	Cluster 2	309
NA	ENSGALG00000044792	Cluster 2	74
NA	ENSGALG00000045107	Cluster 2	242
NA	ENSGALG00000045221	Cluster 2	4
NA	ENSGALG00000045278	Cluster 2	301
NA	ENSGALG00000045286	Cluster 2	243
NA	ENSGALG00000045592	Cluster 2	334
NA	ENSGALG00000045683	Cluster 2	47
NA	ENSGALG00000045754	Cluster 2	9
NA	ENSGALG00000045805	Cluster 2	413
NA	ENSGALG00000045818	Cluster 2	194
NA	ENSGALG00000046057	Cluster 2	280
NA	ENSGALG00000046093	Cluster 2	242
NA	ENSGALG00000046504	Cluster 2	137
NA	ENSGALG00000046611	Cluster 2	112
NA	ENSGALG00000046617	Cluster 2	411
NA	ENSGALG00000046618	Cluster 2	142
NA	ENSGALG00000046678	Cluster 2	234
NAA15	ENSGALG00000009782	Cluster 2	116
NAA16	ENSGALG00000032808	Cluster 2	147
NAALADL2	ENSGALG00000023670	Cluster 2	200
NAB1	ENSGALG00000037778	Cluster 2	216
NBEAL1	ENSGALG00000008786	Cluster 2	134
NCALD	ENSGALG00000032518	Cluster 2	435
NCAM1	ENSGALG00000007839	Cluster 2	97
NCOA6	ENSGALG00000001182	Cluster 2	341
NCOA7	ENSGALG00000014834	Cluster 2	302
NCOR2	ENSGALG00000003120	Cluster 2	57
NDC80	ENSGALG00000014801	Cluster 2	144
NEFM	ENSGALG00000000317	Cluster 2	1
NEK9	ENSGALG00000010314	Cluster 2	151
NELFA	ENSGALG00000015699	Cluster 2	90
NFAT5	ENSGALG00000039300	Cluster 2	379
NFATC1	ENSGALG00000042534	Cluster 2	206
NFATC3	ENSGALG00000003396	Cluster 2	257
NFX1	ENSGALG00000043724	Cluster 2	148
NFXL1	ENSGALG00000014138	Cluster 2	127
NHS	ENSGALG00000016543	Cluster 2	495
NIN	ENSGALG00000012361	Cluster 2	177
NKTR	ENSGALG00000030268	Cluster 2	405
nlgn1	ENSGALG00000040938	Cluster 2	175
NOL4L	ENSGALG00000042793	Cluster 2	21
NOL8	ENSGALG00000004750	Cluster 2	112
NPAS3	ENSGALG00000029022	Cluster 2	244
NPHP3	ENSGALG00000034586	Cluster 2	75
NR2C2	ENSGALG00000008519	Cluster 2	138
NR3C1	ENSGALG00000032992	Cluster 2	283
NRIP1	ENSGALG00000015681	Cluster 2	217
NRXN3	ENSGALG00000027255	Cluster 2	141
NSD1	ENSGALG00000002971	Cluster 2	294
NSD2	ENSGALG00000015705	Cluster 2	296
NSD3	ENSGALG00000003299	Cluster 2	316
NUCKS1	ENSGALG00000000708	Cluster 2	427
NUDCD1	ENSGALG00000040879	Cluster 2	219
NUP153	ENSGALG00000012720	Cluster 2	186
NUP210	ENSGALG00000005078	Cluster 2	34
OSBPL3	ENSGALG00000011007	Cluster 2	539
PAK2	ENSGALG00000006426	Cluster 2	190
PAK3	ENSGALG00000008058	Cluster 2	19
PAN3	ENSGALG00000017092	Cluster 2	427
PAPPA	ENSGALG00000007079	Cluster 2	58
PARVA	ENSGALG00000005438	Cluster 2	161
PATZ1	ENSGALG00000006934	Cluster 2	193
PAXBP1	ENSGALG00000036833	Cluster 2	16
PBRM1	ENSGALG00000037455	Cluster 2	219
PCGF5	ENSGALG00000006502	Cluster 2	280
PCM1	ENSGALG00000013602	Cluster 2	310
PCNT	ENSGALG00000007021	Cluster 2	508
PCNX2	ENSGALG00000011013	Cluster 2	231
PDCL	ENSGALG00000001275	Cluster 2	2
PDE3A	ENSGALG00000013143	Cluster 2	341
PDE5	ENSGALG00000011982	Cluster 2	261
PDE7A	ENSGALG00000038395	Cluster 2	268
PDIK1L	ENSGALG00000001463	Cluster 2	246
PDK1	ENSGALG00000013235	Cluster 2	105
PDK3	ENSGALG00000016323	Cluster 2	338
PDP2	ENSGALG00000005146	Cluster 2	196
PDS5B	ENSGALG00000017070	Cluster 2	223
PDZD8	ENSGALG00000029095	Cluster 2	146
PEAK1	ENSGALG00000002759	Cluster 2	282
PELI2	ENSGALG00000012124	Cluster 2	94
PGM2L1	ENSGALG00000017304	Cluster 2	232
PHF3	ENSGALG00000016267	Cluster 2	202
PHF12	ENSGALG00000031368	Cluster 2	268
PHF14	ENSGALG00000038041	Cluster 2	179
PHIP	ENSGALG00000015889	Cluster 2	409
PIAS1	ENSGALG00000007970	Cluster 2	234
PIKFYVE	ENSGALG00000008842	Cluster 2	140
PITPNM2	ENSGALG00000003645	Cluster 2	186
PKD1	ENSGALG00000005714	Cluster 2	78
PLAG1	ENSGALG00000015407	Cluster 2	266
PLEKHG4	ENSGALG00000023898	Cluster 2	113
PLEKHM3	ENSGALG00000008479	Cluster 2	355
PLXNA4	ENSGALG00000006473	Cluster 2	306
POGZ	ENSGALG00000036365	Cluster 2	7
POLA1	ENSGALG00000016312	Cluster 2	411
PPM1F	ENSGALG00000039121	Cluster 2	146
PPM1H	ENSGALG00000009805	Cluster 2	182
PPM1L	ENSGALG00000009537	Cluster 2	107
PPP1R16B	ENSGALG00000003568	Cluster 2	71
PPP1R26	ENSGALG00000002489	Cluster 2	157
PPP2R5E	ENSGALG00000011840	Cluster 2	145
PPP3CA	ENSGALG00000039498	Cluster 2	50
PPTC7	ENSGALG00000004550	Cluster 2	413
PQLC1	ENSGALG00000043150	Cluster 2	141
PRCP	ENSGALG00000037521	Cluster 2	140
PRDM2	ENSGALG00000038780	Cluster 2	234
PRKAR1B	ENSGALG00000003675	Cluster 2	50
PRKAR2A	ENSGALG00000007023	Cluster 2	174
PRKDC	ENSGALG00000042469	Cluster 2	260
PROSER1	ENSGALG00000017038	Cluster 2	441
PSEN2	ENSGALG00000009073	Cluster 2	266
PSKH1	ENSGALG00000001647	Cluster 2	90
PTAR1	ENSGALG00000015113	Cluster 2	151
PTDSS2	ENSGALG00000004300	Cluster 2	81
PTGFRN	ENSGALG00000015464	Cluster 2	92
PTH1R	ENSGALG00000005476	Cluster 2	6
PTPN1	ENSGALG00000008010	Cluster 2	290
PTPN11	ENSGALG00000004821	Cluster 2	149
PTPN14	ENSGALG00000009784	Cluster 2	264
PTPN21	ENSGALG00000010616	Cluster 2	129
PTPRN2	ENSGALG00000030054	Cluster 2	157
PTPRT	ENSGALG00000037889	Cluster 2	152
PUM2	ENSGALG00000016481	Cluster 2	177
PWWP2A	ENSGALG00000038202	Cluster 2	138
QSER1	ENSGALG00000012030	Cluster 2	360
RAB3C	ENSGALG00000014726	Cluster 2	330
RAB3GAP1	ENSGALG00000012214	Cluster 2	96
RAB39B	ENSGALG00000040784	Cluster 2	237
RABGAP1	ENSGALG00000001225	Cluster 2	99
RABL6	ENSGALG00000030263	Cluster 2	394
RAD54L2	ENSGALG00000003243	Cluster 2	119
RANBP2	ENSGALG00000016808	Cluster 2	112
RAPGEF4	ENSGALG00000043694	Cluster 2	15
RASAL2	ENSGALG00000004323	Cluster 2	289
RASGEF1A	ENSGALG00000002525	Cluster 2	99
RASSF9	ENSGALG00000027633	Cluster 2	7
RBL1	ENSGALG00000001332	Cluster 2	406
RBM15	ENSGALG00000000401	Cluster 2	318
RBM33	ENSGALG00000006372	Cluster 2	377
RBMS3	ENSGALG00000011439	Cluster 2	105
RC3H2	ENSGALG00000001253	Cluster 2	176
REPS1	ENSGALG00000013829	Cluster 2	223
RERE	ENSGALG00000002232	Cluster 2	160
RET	ENSGALG00000002555	Cluster 2	38
REV3L	ENSGALG00000015033	Cluster 2	421
RFX7	ENSGALG00000041896	Cluster 2	242
RGS9	ENSGALG00000029610	Cluster 2	174
RGS12	ENSGALG00000015626	Cluster 2	377
RICTOR	ENSGALG00000003775	Cluster 2	220
RIF1	ENSGALG00000012484	Cluster 2	498
RIMKLB	ENSGALG00000040184	Cluster 2	148
RNF8	ENSGALG00000023256	Cluster 2	178
RNF150	ENSGALG00000009865	Cluster 2	259
RNF165	ENSGALG00000031018	Cluster 2	122
RNF169	ENSGALG00000017309	Cluster 2	250
RNF217	ENSGALG00000013651	Cluster 2	421
RNFT2	ENSGALG00000008217	Cluster 2	311
ROCK1	ENSGALG00000014922	Cluster 2	211
RPGR	ENSGALG00000036284	Cluster 2	316
RPTOR	ENSGALG00000034210	Cluster 2	243
RSF1	ENSGALG00000039068	Cluster 2	46
RSPH14	ENSGALG00000006712	Cluster 2	347
RUFY3	ENSGALG00000011564	Cluster 2	414
SAMD4A	ENSGALG00000041790	Cluster 2	30
SCAF8	ENSGALG00000013635	Cluster 2	169
SCAI	ENSGALG00000001037	Cluster 2	242
SCARNA6	ENSGALG00000040699	Cluster 2	102
SCN8A	ENSGALG00000043728	Cluster 2	321
SCRIB	ENSGALG00000032790	Cluster 2	140
SEC14L5	ENSGALG00000045758	Cluster 2	176
SENP7	ENSGALG00000044642	Cluster 2	307
SGSM2	ENSGALG00000005737	Cluster 2	248
SHCBP1	ENSGALG00000004444	Cluster 2	324
SHPRH	ENSGALG00000012289	Cluster 2	23
SHROOM2	ENSGALG00000030802	Cluster 2	229
SIN3A	ENSGALG00000001644	Cluster 2	56
SIPA1L2	ENSGALG00000037506	Cluster 2	274
SIX4	ENSGALG00000017389	Cluster 2	317
SKI	ENSGALG00000001229	Cluster 2	406
SKIL	ENSGALG00000009356	Cluster 2	310
SLAIN2	ENSGALG00000014115	Cluster 2	190
SLC4A3	ENSGALG00000011224	Cluster 2	104
SLC16A2	ENSGALG00000007748	Cluster 2	81
SLC16A7	ENSGALG00000009759	Cluster 2	31
SLC22A15	ENSGALG00000015016	Cluster 2	85
SLC25A38	ENSGALG00000041275	Cluster 2	67
SLC44A5	ENSGALG00000011379	Cluster 2	250
SLK	ENSGALG00000008318	Cluster 2	248
SMARCA1	ENSGALG00000008431	Cluster 2	101
SMARCA2	ENSGALG00000010164	Cluster 2	303
SMC4	ENSGALG00000009553	Cluster 2	81
SMPD3	ENSGALG00000034950	Cluster 2	265
SMURF1	ENSGALG00000004655	Cluster 2	403
SNAPC4	ENSGALG00000044726	Cluster 2	258
SNORA36	ENSGALG00000017855	Cluster 2	365
SNORD45	ENSGALG00000017875	Cluster 2	9
SNORD71	ENSGALG00000025302	Cluster 2	335
SP4	ENSGALG00000039454	Cluster 2	356
SPAG6	ENSGALG00000007892	Cluster 2	118
SPATA6	ENSGALG00000010502	Cluster 2	162
SPICE1	ENSGALG00000045606	Cluster 2	202
SPOPL	ENSGALG00000012380	Cluster 2	283
SPSB4	ENSGALG00000032053	Cluster 2	34
SREK1	ENSGALG00000014775	Cluster 2	220
SRGAP3	ENSGALG00000008378	Cluster 2	133
STAG1	ENSGALG00000035116	Cluster 2	266
STAG2	ENSGALG00000008482	Cluster 2	259
STIL	ENSGALG00000010478	Cluster 2	327
STK3	ENSGALG00000032850	Cluster 2	35
STRN3	ENSGALG00000040464	Cluster 2	315
SUGP2	ENSGALG00000003047	Cluster 2	102
SUN1	ENSGALG00000003781	Cluster 2	180
SUPT7L	ENSGALG00000010048	Cluster 2	154
SUSD6	ENSGALG00000009428	Cluster 2	213
SUZ12	ENSGALG00000003277	Cluster 2	525
SVCT2	ENSGALG00000000195	Cluster 2	291
SYNJ1	ENSGALG00000034317	Cluster 2	271
SYT16	ENSGALG00000011861	Cluster 2	133
TAB3	ENSGALG00000016284	Cluster 2	415
TACC3	ENSGALG00000015709	Cluster 2	95
TAF3	ENSGALG00000006731	Cluster 2	36
TANC1	ENSGALG00000012570	Cluster 2	211
TBC1D4	ENSGALG00000016925	Cluster 2	265
TBC1D5	ENSGALG00000011251	Cluster 2	221
TBC1D13	ENSGALG00000004645	Cluster 2	495
TBXAS1	ENSGALG00000012791	Cluster 2	92
TCERG1	ENSGALG00000007528	Cluster 2	124
TCF20	ENSGALG00000011878	Cluster 2	580
TET1	ENSGALG00000031604	Cluster 2	251
TFEC	ENSGALG00000040557	Cluster 2	217
TGFBR3	ENSGALG00000006038	Cluster 2	99
TGFBRAP1	ENSGALG00000016795	Cluster 2	383
THOC2	ENSGALG00000008507	Cluster 2	339
THSD4	ENSGALG00000004087	Cluster 2	463
TIAM1	ENSGALG00000015842	Cluster 2	298
TMCO3	ENSGALG00000016824	Cluster 2	103
TMEM94	ENSGALG00000008023	Cluster 2	146
TMEM132C	ENSGALG00000002714	Cluster 2	68
TMEM169	ENSGALG00000011493	Cluster 2	68
TMEM200A	ENSGALG00000002282	Cluster 2	141
TMEM201	ENSGALG00000002527	Cluster 2	324
TMEM245	ENSGALG00000013138	Cluster 2	204
TMEM248	ENSGALG00000033954	Cluster 2	78
TMEM255A	ENSGALG00000008604	Cluster 2	252
TMTC1	ENSGALG00000012956	Cluster 2	245
TNKS	ENSGALG00000043164	Cluster 2	279
TNPO1	ENSGALG00000015014	Cluster 2	140
TNRC6C	ENSGALG00000001725	Cluster 2	275
TNS3	ENSGALG00000039139	Cluster 2	214
TOR1AIP1	ENSGALG00000029238	Cluster 2	81
TPCN2	ENSGALG00000007550	Cluster 2	3
TRAF3	ENSGALG00000011389	Cluster 2	346
TRAPPC9	ENSGALG00000042766	Cluster 2	292
TRIM33	ENSGALG00000001976	Cluster 2	463
TRMT1L	ENSGALG00000033077	Cluster 2	116
TRPC1	ENSGALG00000002639	Cluster 2	94
TRPM7	ENSGALG00000023451	Cluster 2	185
TRPV3	ENSGALG00000004660	Cluster 2	108
TSC2	ENSGALG00000005646	Cluster 2	192
TSPAN14	ENSGALG00000002414	Cluster 2	13
TSPAN18	ENSGALG00000036901	Cluster 2	481
TSPOAP1	ENSGALG00000042533	Cluster 2	302
TTBK1	ENSGALG00000008627	Cluster 2	182
TTC21B	ENSGALG00000010956	Cluster 2	215
TTC39C	ENSGALG00000015064	Cluster 2	144
TTK	ENSGALG00000015874	Cluster 2	233
TULP4	ENSGALG00000037377	Cluster 2	206
TXNRD2	ENSGALG00000001988	Cluster 2	264
UBE2O	ENSGALG00000001971	Cluster 2	356
UBE4B	ENSGALG00000002649	Cluster 2	103
UBN2	ENSGALG00000011854	Cluster 2	229
UBR2	ENSGALG00000009906	Cluster 2	150
UBR5	ENSGALG00000031282	Cluster 2	248
UHRF1	ENSGALG00000034271	Cluster 2	107
UHRF2	ENSGALG00000015052	Cluster 2	489
URB1	ENSGALG00000015887	Cluster 2	62
USF3	ENSGALG00000031560	Cluster 2	105
USP12	ENSGALG00000034708	Cluster 2	31
USP13	ENSGALG00000008909	Cluster 2	126
USP24	ENSGALG00000010805	Cluster 2	376
USP42	ENSGALG00000003378	Cluster 2	233
USP53	ENSGALG00000011990	Cluster 2	223
UTRN	ENSGALG00000012256	Cluster 2	341
VASH1	ENSGALG00000043036	Cluster 2	285
VEZF1	ENSGALG00000005530	Cluster 2	349
VGLL4	ENSGALG00000004937	Cluster 2	163
WARS2	ENSGALG00000014772	Cluster 2	88
WDCP	ENSGALG00000019867	Cluster 2	185
WDR20	ENSGALG00000011365	Cluster 2	110
WDR26	ENSGALG00000043081	Cluster 2	44
WWC3	ENSGALG00000034834	Cluster 2	370
WWP1	ENSGALG00000041795	Cluster 2	324
XPO4	ENSGALG00000017132	Cluster 2	113
XYLT1	ENSGALG00000006757	Cluster 2	98
ZBED4	ENSGALG00000032659	Cluster 2	252
ZBTB10	ENSGALG00000034376	Cluster 2	122
ZBTB18	ENSGALG00000010705	Cluster 2	104
ZBTB34	ENSGALG00000023407	Cluster 2	144
ZBTB37	ENSGALG00000004597	Cluster 2	241
ZBTB38	ENSGALG00000036543	Cluster 2	261
ZBTB39	ENSGALG00000035502	Cluster 2	116
ZBTB42	ENSGALG00000023025	Cluster 2	79
ZBTB43	ENSGALG00000000934	Cluster 2	56
ZBTB44	ENSGALG00000001341	Cluster 2	341
ZC3H6	ENSGALG00000008269	Cluster 2	12
ZC3H7B	ENSGALG00000011965	Cluster 2	230
ZCCHC14	ENSGALG00000034166	Cluster 2	307
ZFHX3	ENSGALG00000000713	Cluster 2	259
ZFYVE9	ENSGALG00000010613	Cluster 2	172
ZHX1	ENSGALG00000034999	Cluster 2	251
ZHX2	ENSGALG00000043827	Cluster 2	369
ZMIZ1	ENSGALG00000004850	Cluster 2	284
ZMYM3	ENSGALG00000005533	Cluster 2	425
ZMYND11	ENSGALG00000006599	Cluster 2	341
[truncated: 4,816 more rows]
