# Supplementary material for: Temporal transcriptome profiling of floating apical out chicken enteroids suggest stability and reproducibility
Source: Vet Res. 2023 Feb 15;54:12. doi: 10.1186/s13567-023-01144-2 (PMC9933378; doi:10.1186/s13567-023-01144-2)
Supplement: Supplementary file 6 — Additional file 6. GO term enrichment annotations for the genes in the largest 50 co-expression clusters. Table listing the representative GO term enrichment annotations for the genes in the largest 50 co-expression clusters derived from the network graph. Note, the Entrez Gene IDs are for human orthologs. [file 13567_2023_1144_MOESM6_ESM.xlsx]

## Sheet: cluster 1
Cluster No.	No. genes in cluster	Cluster expression profile
Cluster0001	1190	high in 0 h crypts compared to enteroids (all timepoints)
Gene Set Name	# Genes in Gene Set (K)	Description	# Genes in Overlap (k)	k/K	p-value	FDR q-value	% overlap
GO_CELL_CYCLE	1864	The progression of biochemical and morphological phases and events that occur in a cell during successive cell replication or nuclear replication events. Canonically, the cell cycle comprises the replication and segregation of genetic material followed by the division of the cell, but in endocycles or syncytial cells nuclear replication or nuclear division may not be followed by cell division. [G…	175	0.0939	4.3e-63	4.38e-59	9.38841
GO_CHROMOSOME	1730	A structure composed of a very long molecule of DNA and associated proteins (e.g. histones) that carries hereditary information. [ISBN:0198547684]	154	0.089	4.24e-52	2.16e-48	8.90173
GO_CELL_CYCLE_PROCESS	1399	The cellular process that ensures successive accurate and complete genome replication and chromosome segregation. [GOC:isa_complete, GOC:mtg_cell_cycle]	133	0.0951	6.12e-48	2.08e-44	9.50679
GO_MITOTIC_CELL_CYCLE	1030	Progression through the phases of the mitotic cell cycle, the most common eukaryotic cell cycle, which canonically comprises four successive phases called G1, S, G2, and M and includes replication of the genome and the subsequent segregation of chromosomes into daughter cells. In some variant cell cycles nuclear replication or nuclear division may not be followed by cell division, or G1 and G2 ph…	112	0.1087	7.05e-46	1.8e-42	10.8738
GO_NUCLEAR_CHROMOSOME	1273	A chromosome that encodes the nuclear genome and is found in the nucleus of a eukaryotic cell during the cell cycle phases when the nucleus is intact. [GOC:dph, GOC:mah]	114	0.0896	1.85e-38	3.77e-35	8.95522
GO_REGULATION_OF_CELL_CYCLE	1224	Any process that modulates the rate or extent of progression through the cell cycle. [GOC:ai, GOC:dph, GOC:tb]	111	0.0907	6.09e-38	1.03e-34	9.06863
GO_CELL_DIVISION	598	The process resulting in division and partitioning of components of a cell to form more cells; may or may not be accompanied by the physical separation of a cell into distinct, individually membrane-bounded daughter cells. [GOC:di, GOC:go_curators, GOC:pr]	76	0.1271	8.78e-36	1.28e-32	12.709
GO_CHROMOSOME_ORGANIZATION	1223	A process that is carried out at the cellular level that results in the assembly, arrangement of constituent parts, or disassembly of chromosomes, structures composed of a very long molecule of DNA and associated proteins that carries hereditary information. This term covers covalent modifications at the molecular level as well as spatial relationships among the major components of a chromosome. …	107	0.0875	3.53e-35	4.49e-32	8.74898
GO_POSITIVE_REGULATION_OF_NUCLEOBASE_CONTAINING_COMPOUND_METABOLIC_PROCESS	1870	Any cellular process that activates or increases the frequency, rate or extent of the chemical reactions and pathways involving nucleobases, nucleosides, nucleotides and nucleic acids. [GOC:go_curators]	133	0.0711	2.6e-34	2.95e-31	7.1123
GO_NEUROGENESIS	1625	Generation of cells within the nervous system. [GO_REF:0000021, GOC:cls, GOC:curators, GOC:dgh, GOC:dph, GOC:jid, GOC:mtg_15jun06]	123	0.0757	2.92e-34	2.97e-31	7.56923
GO_SEQUENCE_SPECIFIC_DOUBLE_STRANDED_DNA_BINDING	889	Interacting selectively and non-covalently with double-stranded DNA of a specific nucleotide composition, e.g. GC-rich DNA binding, or with a specific sequence motif or type of DNA, e.g. promotor binding or rDNA binding. [GOC:dos, GOC:sl]	87	0.0979	3.56e-32	3.29e-29	9.78628
GO_MICROTUBULE_CYTOSKELETON	1220	The part of the cytoskeleton (the internal framework of a cell) composed of microtubules and associated proteins. [GOC:jl, ISBN:0395825172]	102	0.0836	6.93e-32	5.86e-29	8.36066
GO_DOUBLE_STRANDED_DNA_BINDING	981	Interacting selectively and non-covalently with double-stranded DNA. [GOC:elh, GOC:vw]	91	0.0928	7.48e-32	5.86e-29	9.27625
GO_POSITIVE_REGULATION_OF_RNA_METABOLIC_PROCESS	1710	Any process that activates or increases the frequency, rate or extent of the chemical reactions and pathways involving RNA. [GOC:ai]	122	0.0713	1.53e-31	1.12e-28	7.1345
GO_PROTEIN_PHOSPHORYLATION	1994	The process of introducing a phosphate group on to a protein. [GOC:hb]	132	0.0662	6.31e-31	4.28e-28	6.61986
GO_NEGATIVE_REGULATION_OF_NUCLEOBASE_CONTAINING_COMPOUND_METABOLIC_PROCESS	1470	Any cellular process that stops, prevents, or reduces the frequency, rate or extent of the chemical reactions and pathways involving nucleobases, nucleosides, nucleotides and nucleic acids. [GOC:go_curators]	111	0.0755	8.65e-31	5.51e-28	7.55102
GO_REGULATION_OF_CELL_DIFFERENTIATION	1881	Any process that modulates the frequency, rate or extent of cell differentiation, the process in which relatively unspecialized cells acquire specialized structural and functional features. [GOC:go_curators]	127	0.0675	1.52e-30	9.12e-28	6.75173
GO_SEQUENCE_SPECIFIC_DNA_BINDING	1189	Interacting selectively and non-covalently with DNA of a specific nucleotide composition, e.g. GC-rich DNA binding, or with a specific sequence motif or type of DNA e.g. promotor binding or rDNA binding. [GOC:jl]	98	0.0824	3.79e-30	2.14e-27	8.24222
GO_CELL_CYCLE_PHASE_TRANSITION	637	The cell cycle process by which a cell commits to entering the next cell cycle phase. [GOC:mtg_cell_cycle]	71	0.1115	7.64e-30	4.1e-27	11.146
GO_POSITIVE_REGULATION_OF_MULTICELLULAR_ORGANISMAL_PROCESS	1825	Any process that activates or increases the frequency, rate or extent of an organismal process, any of the processes pertinent to the function of an organism above the cellular level; includes the integrated processes of tissues and organs. [GOC:ai]	123	0.0674	1.71e-29	8.69e-27	6.73973
Gene/Gene Set Overlap Matrix
Entrez Gene Id	Gene Symbol	Gene Description	GO_CELL_CYCLE	GO_CHROMOSOME	GO_CELL_CYCLE_PROCESS	GO_MITOTIC_CELL_CYCLE	GO_NUCLEAR_CHROMOSOME	GO_REGULATION_OF_CELL_CYCLE	GO_CELL_DIVISION	GO_CHROMOSOME_ORGANIZATION	GO_POSITIVE_REGULATION_OF_NUCLEOBASE_CONTAINING_COMPOUND_METABOLIC_PROCESS	GO_NEUROGENESIS	GO_SEQUENCE_SPECIFIC_DOUBLE_STRANDED_DNA_BINDING	GO_MICROTUBULE_CYTOSKELETON	GO_DOUBLE_STRANDED_DNA_BINDING	GO_POSITIVE_REGULATION_OF_RNA_METABOLIC_PROCESS	GO_PROTEIN_PHOSPHORYLATION	GO_NEGATIVE_REGULATION_OF_NUCLEOBASE_CONTAINING_COMPOUND_METABOLIC_PROCESS	GO_REGULATION_OF_CELL_DIFFERENTIATION	GO_SEQUENCE_SPECIFIC_DNA_BINDING	GO_CELL_CYCLE_PHASE_TRANSITION	GO_POSITIVE_REGULATION_OF_MULTICELLULAR_ORGANISMAL_PROCESS
3192	HNRNPU	heterogeneous nuclear ribonucleoprotein U [Source:HGNC Symbol;Acc:HGNC:5048]	GO_CELL_CYCLE	GO_CHROMOSOME	GO_CELL_CYCLE_PROCESS	GO_MITOTIC_CELL_CYCLE	GO_NUCLEAR_CHROMOSOME	GO_REGULATION_OF_CELL_CYCLE	GO_CELL_DIVISION	GO_CHROMOSOME_ORGANIZATION	GO_POSITIVE_REGULATION_OF_NUCLEOBASE_CONTAINING_COMPOUND_METABOLIC_PROCESS		GO_SEQUENCE_SPECIFIC_DOUBLE_STRANDED_DNA_BINDING	GO_MICROTUBULE_CYTOSKELETON	GO_DOUBLE_STRANDED_DNA_BINDING	GO_POSITIVE_REGULATION_OF_RNA_METABOLIC_PROCESS		GO_NEGATIVE_REGULATION_OF_NUCLEOBASE_CONTAINING_COMPOUND_METABOLIC_PROCESS	GO_REGULATION_OF_CELL_DIFFERENTIATION	GO_SEQUENCE_SPECIFIC_DNA_BINDING
675	BRCA2	BRCA2 DNA repair associated [Source:HGNC Symbol;Acc:HGNC:1101]	GO_CELL_CYCLE	GO_CHROMOSOME	GO_CELL_CYCLE_PROCESS	GO_MITOTIC_CELL_CYCLE	GO_NUCLEAR_CHROMOSOME	GO_REGULATION_OF_CELL_CYCLE	GO_CELL_DIVISION	GO_CHROMOSOME_ORGANIZATION	GO_POSITIVE_REGULATION_OF_NUCLEOBASE_CONTAINING_COMPOUND_METABOLIC_PROCESS			GO_MICROTUBULE_CYTOSKELETON		GO_POSITIVE_REGULATION_OF_RNA_METABOLIC_PROCESS
7153	TOP2A	DNA topoisomerase II alpha [Source:HGNC Symbol;Acc:HGNC:11989]	GO_CELL_CYCLE	GO_CHROMOSOME	GO_CELL_CYCLE_PROCESS	GO_MITOTIC_CELL_CYCLE	GO_NUCLEAR_CHROMOSOME	GO_REGULATION_OF_CELL_CYCLE	GO_CELL_DIVISION	GO_CHROMOSOME_ORGANIZATION	GO_POSITIVE_REGULATION_OF_NUCLEOBASE_CONTAINING_COMPOUND_METABOLIC_PROCESS			GO_MICROTUBULE_CYTOSKELETON		GO_POSITIVE_REGULATION_OF_RNA_METABOLIC_PROCESS
4751	NEK2	NIMA related kinase 2 [Source:HGNC Symbol;Acc:HGNC:7745]	GO_CELL_CYCLE	GO_CHROMOSOME	GO_CELL_CYCLE_PROCESS	GO_MITOTIC_CELL_CYCLE	GO_NUCLEAR_CHROMOSOME	GO_REGULATION_OF_CELL_CYCLE	GO_CELL_DIVISION	GO_CHROMOSOME_ORGANIZATION	GO_POSITIVE_REGULATION_OF_NUCLEOBASE_CONTAINING_COMPOUND_METABOLIC_PROCESS			GO_MICROTUBULE_CYTOSKELETON			GO_PROTEIN_PHOSPHORYLATION				GO_CELL_CYCLE_PHASE_TRANSITION
983	CDK1	cyclin dependent kinase 1 [Source:HGNC Symbol;Acc:HGNC:1722]	GO_CELL_CYCLE	GO_CHROMOSOME	GO_CELL_CYCLE_PROCESS	GO_MITOTIC_CELL_CYCLE	GO_NUCLEAR_CHROMOSOME	GO_REGULATION_OF_CELL_CYCLE	GO_CELL_DIVISION	GO_CHROMOSOME_ORGANIZATION		GO_NEUROGENESIS		GO_MICROTUBULE_CYTOSKELETON			GO_PROTEIN_PHOSPHORYLATION		GO_REGULATION_OF_CELL_DIFFERENTIATION		GO_CELL_CYCLE_PHASE_TRANSITION	GO_POSITIVE_REGULATION_OF_MULTICELLULAR_ORGANISMAL_PROCESS
5347	PLK1	polo like kinase 1 [Source:HGNC Symbol;Acc:HGNC:9077]	GO_CELL_CYCLE	GO_CHROMOSOME	GO_CELL_CYCLE_PROCESS	GO_MITOTIC_CELL_CYCLE	GO_NUCLEAR_CHROMOSOME	GO_REGULATION_OF_CELL_CYCLE	GO_CELL_DIVISION	GO_CHROMOSOME_ORGANIZATION				GO_MICROTUBULE_CYTOSKELETON			GO_PROTEIN_PHOSPHORYLATION	GO_NEGATIVE_REGULATION_OF_NUCLEOBASE_CONTAINING_COMPOUND_METABOLIC_PROCESS			GO_CELL_CYCLE_PHASE_TRANSITION
701	BUB1B	BUB1 mitotic checkpoint serine/threonine kinase B [Source:HGNC Symbol;Acc:HGNC:1149]	GO_CELL_CYCLE	GO_CHROMOSOME	GO_CELL_CYCLE_PROCESS	GO_MITOTIC_CELL_CYCLE	GO_NUCLEAR_CHROMOSOME	GO_REGULATION_OF_CELL_CYCLE	GO_CELL_DIVISION	GO_CHROMOSOME_ORGANIZATION				GO_MICROTUBULE_CYTOSKELETON			GO_PROTEIN_PHOSPHORYLATION				GO_CELL_CYCLE_PHASE_TRANSITION
5885	RAD21	RAD21 cohesin complex component [Source:HGNC Symbol;Acc:HGNC:9811]	GO_CELL_CYCLE	GO_CHROMOSOME	GO_CELL_CYCLE_PROCESS	GO_MITOTIC_CELL_CYCLE	GO_NUCLEAR_CHROMOSOME	GO_REGULATION_OF_CELL_CYCLE	GO_CELL_DIVISION	GO_CHROMOSOME_ORGANIZATION				GO_MICROTUBULE_CYTOSKELETON							GO_CELL_CYCLE_PHASE_TRANSITION
79733	E2F8	E2F transcription factor 8 [Source:HGNC Symbol;Acc:HGNC:24727]	GO_CELL_CYCLE	GO_CHROMOSOME	GO_CELL_CYCLE_PROCESS	GO_MITOTIC_CELL_CYCLE	GO_NUCLEAR_CHROMOSOME	GO_REGULATION_OF_CELL_CYCLE	GO_CELL_DIVISION		GO_POSITIVE_REGULATION_OF_NUCLEOBASE_CONTAINING_COMPOUND_METABOLIC_PROCESS		GO_SEQUENCE_SPECIFIC_DOUBLE_STRANDED_DNA_BINDING		GO_DOUBLE_STRANDED_DNA_BINDING	GO_POSITIVE_REGULATION_OF_RNA_METABOLIC_PROCESS		GO_NEGATIVE_REGULATION_OF_NUCLEOBASE_CONTAINING_COMPOUND_METABOLIC_PROCESS		GO_SEQUENCE_SPECIFIC_DNA_BINDING	GO_CELL_CYCLE_PHASE_TRANSITION
7015	TERT	telomerase reverse transcriptase [Source:HGNC Symbol;Acc:HGNC:11730]	GO_CELL_CYCLE	GO_CHROMOSOME	GO_CELL_CYCLE_PROCESS	GO_MITOTIC_CELL_CYCLE	GO_NUCLEAR_CHROMOSOME	GO_REGULATION_OF_CELL_CYCLE		GO_CHROMOSOME_ORGANIZATION	GO_POSITIVE_REGULATION_OF_NUCLEOBASE_CONTAINING_COMPOUND_METABOLIC_PROCESS	GO_NEUROGENESIS				GO_POSITIVE_REGULATION_OF_RNA_METABOLIC_PROCESS		GO_NEGATIVE_REGULATION_OF_NUCLEOBASE_CONTAINING_COMPOUND_METABOLIC_PROCESS	GO_REGULATION_OF_CELL_DIFFERENTIATION	GO_SEQUENCE_SPECIFIC_DNA_BINDING	GO_CELL_CYCLE_PHASE_TRANSITION	GO_POSITIVE_REGULATION_OF_MULTICELLULAR_ORGANISMAL_PROCESS
5888	RAD51	RAD51 recombinase [Source:HGNC Symbol;Acc:HGNC:9817]	GO_CELL_CYCLE	GO_CHROMOSOME	GO_CELL_CYCLE_PROCESS	GO_MITOTIC_CELL_CYCLE	GO_NUCLEAR_CHROMOSOME	GO_REGULATION_OF_CELL_CYCLE		GO_CHROMOSOME_ORGANIZATION	GO_POSITIVE_REGULATION_OF_NUCLEOBASE_CONTAINING_COMPOUND_METABOLIC_PROCESS			GO_MICROTUBULE_CYTOSKELETON	GO_DOUBLE_STRANDED_DNA_BINDING		GO_PROTEIN_PHOSPHORYLATION
5111	PCNA	proliferating cell nuclear antigen [Source:HGNC Symbol;Acc:HGNC:8729]	GO_CELL_CYCLE	GO_CHROMOSOME	GO_CELL_CYCLE_PROCESS	GO_MITOTIC_CELL_CYCLE	GO_NUCLEAR_CHROMOSOME	GO_REGULATION_OF_CELL_CYCLE		GO_CHROMOSOME_ORGANIZATION	GO_POSITIVE_REGULATION_OF_NUCLEOBASE_CONTAINING_COMPOUND_METABOLIC_PROCESS			GO_MICROTUBULE_CYTOSKELETON	GO_DOUBLE_STRANDED_DNA_BINDING			GO_NEGATIVE_REGULATION_OF_NUCLEOBASE_CONTAINING_COMPOUND_METABOLIC_PROCESS			GO_CELL_CYCLE_PHASE_TRANSITION
1111	CHEK1	checkpoint kinase 1 [Source:HGNC Symbol;Acc:HGNC:1925]	GO_CELL_CYCLE	GO_CHROMOSOME	GO_CELL_CYCLE_PROCESS	GO_MITOTIC_CELL_CYCLE	GO_NUCLEAR_CHROMOSOME	GO_REGULATION_OF_CELL_CYCLE		GO_CHROMOSOME_ORGANIZATION	GO_POSITIVE_REGULATION_OF_NUCLEOBASE_CONTAINING_COMPOUND_METABOLIC_PROCESS			GO_MICROTUBULE_CYTOSKELETON		GO_POSITIVE_REGULATION_OF_RNA_METABOLIC_PROCESS	GO_PROTEIN_PHOSPHORYLATION				GO_CELL_CYCLE_PHASE_TRANSITION
672	BRCA1	BRCA1 DNA repair associated [Source:HGNC Symbol;Acc:HGNC:1100]	GO_CELL_CYCLE	GO_CHROMOSOME	GO_CELL_CYCLE_PROCESS	GO_MITOTIC_CELL_CYCLE	GO_NUCLEAR_CHROMOSOME	GO_REGULATION_OF_CELL_CYCLE		GO_CHROMOSOME_ORGANIZATION	GO_POSITIVE_REGULATION_OF_NUCLEOBASE_CONTAINING_COMPOUND_METABOLIC_PROCESS			GO_MICROTUBULE_CYTOSKELETON		GO_POSITIVE_REGULATION_OF_RNA_METABOLIC_PROCESS		GO_NEGATIVE_REGULATION_OF_NUCLEOBASE_CONTAINING_COMPOUND_METABOLIC_PROCESS			GO_CELL_CYCLE_PHASE_TRANSITION	GO_POSITIVE_REGULATION_OF_MULTICELLULAR_ORGANISMAL_PROCESS
23476	BRD4	bromodomain containing 4 [Source:HGNC Symbol;Acc:HGNC:13575]	GO_CELL_CYCLE	GO_CHROMOSOME	GO_CELL_CYCLE_PROCESS	GO_MITOTIC_CELL_CYCLE	GO_NUCLEAR_CHROMOSOME	GO_REGULATION_OF_CELL_CYCLE		GO_CHROMOSOME_ORGANIZATION	GO_POSITIVE_REGULATION_OF_NUCLEOBASE_CONTAINING_COMPOUND_METABOLIC_PROCESS					GO_POSITIVE_REGULATION_OF_RNA_METABOLIC_PROCESS	GO_PROTEIN_PHOSPHORYLATION				GO_CELL_CYCLE_PHASE_TRANSITION
8318	CDC45	cell division cycle 45 [Source:HGNC Symbol;Acc:HGNC:1739]	GO_CELL_CYCLE	GO_CHROMOSOME	GO_CELL_CYCLE_PROCESS	GO_MITOTIC_CELL_CYCLE	GO_NUCLEAR_CHROMOSOME	GO_REGULATION_OF_CELL_CYCLE		GO_CHROMOSOME_ORGANIZATION			GO_SEQUENCE_SPECIFIC_DOUBLE_STRANDED_DNA_BINDING	GO_MICROTUBULE_CYTOSKELETON	GO_DOUBLE_STRANDED_DNA_BINDING			GO_NEGATIVE_REGULATION_OF_NUCLEOBASE_CONTAINING_COMPOUND_METABOLIC_PROCESS		GO_SEQUENCE_SPECIFIC_DNA_BINDING	GO_CELL_CYCLE_PHASE_TRANSITION
1763	DNA2	DNA replication helicase/nuclease 2 [Source:HGNC Symbol;Acc:HGNC:2939]	GO_CELL_CYCLE	GO_CHROMOSOME	GO_CELL_CYCLE_PROCESS	GO_MITOTIC_CELL_CYCLE	GO_NUCLEAR_CHROMOSOME	GO_REGULATION_OF_CELL_CYCLE		GO_CHROMOSOME_ORGANIZATION
1869	E2F1	E2F transcription factor 1 [Source:HGNC Symbol;Acc:HGNC:3113]	GO_CELL_CYCLE	GO_CHROMOSOME	GO_CELL_CYCLE_PROCESS	GO_MITOTIC_CELL_CYCLE	GO_NUCLEAR_CHROMOSOME	GO_REGULATION_OF_CELL_CYCLE			GO_POSITIVE_REGULATION_OF_NUCLEOBASE_CONTAINING_COMPOUND_METABOLIC_PROCESS	GO_NEUROGENESIS	GO_SEQUENCE_SPECIFIC_DOUBLE_STRANDED_DNA_BINDING	GO_MICROTUBULE_CYTOSKELETON	GO_DOUBLE_STRANDED_DNA_BINDING	GO_POSITIVE_REGULATION_OF_RNA_METABOLIC_PROCESS		GO_NEGATIVE_REGULATION_OF_NUCLEOBASE_CONTAINING_COMPOUND_METABOLIC_PROCESS	GO_REGULATION_OF_CELL_DIFFERENTIATION	GO_SEQUENCE_SPECIFIC_DNA_BINDING	GO_CELL_CYCLE_PHASE_TRANSITION	GO_POSITIVE_REGULATION_OF_MULTICELLULAR_ORGANISMAL_PROCESS
7029	TFDP2	transcription factor Dp-2 [Source:HGNC Symbol;Acc:HGNC:11751]	GO_CELL_CYCLE	GO_CHROMOSOME	GO_CELL_CYCLE_PROCESS	GO_MITOTIC_CELL_CYCLE	GO_NUCLEAR_CHROMOSOME	GO_REGULATION_OF_CELL_CYCLE			GO_POSITIVE_REGULATION_OF_NUCLEOBASE_CONTAINING_COMPOUND_METABOLIC_PROCESS		GO_SEQUENCE_SPECIFIC_DOUBLE_STRANDED_DNA_BINDING	GO_MICROTUBULE_CYTOSKELETON	GO_DOUBLE_STRANDED_DNA_BINDING	GO_POSITIVE_REGULATION_OF_RNA_METABOLIC_PROCESS		GO_NEGATIVE_REGULATION_OF_NUCLEOBASE_CONTAINING_COMPOUND_METABOLIC_PROCESS		GO_SEQUENCE_SPECIFIC_DNA_BINDING	GO_CELL_CYCLE_PHASE_TRANSITION
7023	TFAP4	transcription factor AP-4 [Source:HGNC Symbol;Acc:HGNC:11745]	GO_CELL_CYCLE	GO_CHROMOSOME	GO_CELL_CYCLE_PROCESS	GO_MITOTIC_CELL_CYCLE	GO_NUCLEAR_CHROMOSOME	GO_REGULATION_OF_CELL_CYCLE			GO_POSITIVE_REGULATION_OF_NUCLEOBASE_CONTAINING_COMPOUND_METABOLIC_PROCESS		GO_SEQUENCE_SPECIFIC_DOUBLE_STRANDED_DNA_BINDING		GO_DOUBLE_STRANDED_DNA_BINDING	GO_POSITIVE_REGULATION_OF_RNA_METABOLIC_PROCESS	GO_PROTEIN_PHOSPHORYLATION	GO_NEGATIVE_REGULATION_OF_NUCLEOBASE_CONTAINING_COMPOUND_METABOLIC_PROCESS		GO_SEQUENCE_SPECIFIC_DNA_BINDING	GO_CELL_CYCLE_PHASE_TRANSITION
23236	PLCB1	phospholipase C beta 1 [Source:HGNC Symbol;Acc:HGNC:15917]	GO_CELL_CYCLE	GO_CHROMOSOME	GO_CELL_CYCLE_PROCESS	GO_MITOTIC_CELL_CYCLE	GO_NUCLEAR_CHROMOSOME	GO_REGULATION_OF_CELL_CYCLE			GO_POSITIVE_REGULATION_OF_NUCLEOBASE_CONTAINING_COMPOUND_METABOLIC_PROCESS					GO_POSITIVE_REGULATION_OF_RNA_METABOLIC_PROCESS	GO_PROTEIN_PHOSPHORYLATION	GO_NEGATIVE_REGULATION_OF_NUCLEOBASE_CONTAINING_COMPOUND_METABOLIC_PROCESS	GO_REGULATION_OF_CELL_DIFFERENTIATION		GO_CELL_CYCLE_PHASE_TRANSITION	GO_POSITIVE_REGULATION_OF_MULTICELLULAR_ORGANISMAL_PROCESS
4998	ORC1	origin recognition complex subunit 1 [Source:HGNC Symbol;Acc:HGNC:8487]	GO_CELL_CYCLE	GO_CHROMOSOME	GO_CELL_CYCLE_PROCESS	GO_MITOTIC_CELL_CYCLE	GO_NUCLEAR_CHROMOSOME	GO_REGULATION_OF_CELL_CYCLE					GO_SEQUENCE_SPECIFIC_DOUBLE_STRANDED_DNA_BINDING		GO_DOUBLE_STRANDED_DNA_BINDING					GO_SEQUENCE_SPECIFIC_DNA_BINDING	GO_CELL_CYCLE_PHASE_TRANSITION
151648	SGO1	shugoshin 1 [Source:HGNC Symbol;Acc:HGNC:25088]	GO_CELL_CYCLE	GO_CHROMOSOME	GO_CELL_CYCLE_PROCESS	GO_MITOTIC_CELL_CYCLE	GO_NUCLEAR_CHROMOSOME		GO_CELL_DIVISION	GO_CHROMOSOME_ORGANIZATION				GO_MICROTUBULE_CYTOSKELETON
83540	NUF2	NUF2 component of NDC80 kinetochore complex [Source:HGNC Symbol;Acc:HGNC:14621]	GO_CELL_CYCLE	GO_CHROMOSOME	GO_CELL_CYCLE_PROCESS	GO_MITOTIC_CELL_CYCLE	GO_NUCLEAR_CHROMOSOME		GO_CELL_DIVISION	GO_CHROMOSOME_ORGANIZATION
10592	SMC2	structural maintenance of chromosomes 2 [Source:HGNC Symbol;Acc:HGNC:14011]	GO_CELL_CYCLE	GO_CHROMOSOME	GO_CELL_CYCLE_PROCESS	GO_MITOTIC_CELL_CYCLE	GO_NUCLEAR_CHROMOSOME		GO_CELL_DIVISION	GO_CHROMOSOME_ORGANIZATION
9918	NCAPD2	non-SMC condensin I complex subunit D2 [Source:HGNC Symbol;Acc:HGNC:24305]	GO_CELL_CYCLE	GO_CHROMOSOME	GO_CELL_CYCLE_PROCESS	GO_MITOTIC_CELL_CYCLE	GO_NUCLEAR_CHROMOSOME		GO_CELL_DIVISION	GO_CHROMOSOME_ORGANIZATION
332	BIRC5	baculoviral IAP repeat containing 5 [Source:HGNC Symbol;Acc:HGNC:593]	GO_CELL_CYCLE	GO_CHROMOSOME	GO_CELL_CYCLE_PROCESS	GO_MITOTIC_CELL_CYCLE	GO_NUCLEAR_CHROMOSOME		GO_CELL_DIVISION					GO_MICROTUBULE_CYTOSKELETON			GO_PROTEIN_PHOSPHORYLATION	GO_NEGATIVE_REGULATION_OF_NUCLEOBASE_CONTAINING_COMPOUND_METABOLIC_PROCESS
4171	MCM2	minichromosome maintenance complex component 2 [Source:HGNC Symbol;Acc:HGNC:6944]	GO_CELL_CYCLE	GO_CHROMOSOME	GO_CELL_CYCLE_PROCESS	GO_MITOTIC_CELL_CYCLE	GO_NUCLEAR_CHROMOSOME			GO_CHROMOSOME_ORGANIZATION			GO_SEQUENCE_SPECIFIC_DOUBLE_STRANDED_DNA_BINDING	GO_MICROTUBULE_CYTOSKELETON	GO_DOUBLE_STRANDED_DNA_BINDING					GO_SEQUENCE_SPECIFIC_DNA_BINDING	GO_CELL_CYCLE_PHASE_TRANSITION
4172	MCM3	minichromosome maintenance complex component 3 [Source:HGNC Symbol;Acc:HGNC:6945]	GO_CELL_CYCLE	GO_CHROMOSOME	GO_CELL_CYCLE_PROCESS	GO_MITOTIC_CELL_CYCLE	GO_NUCLEAR_CHROMOSOME			GO_CHROMOSOME_ORGANIZATION			GO_SEQUENCE_SPECIFIC_DOUBLE_STRANDED_DNA_BINDING	GO_MICROTUBULE_CYTOSKELETON	GO_DOUBLE_STRANDED_DNA_BINDING					GO_SEQUENCE_SPECIFIC_DNA_BINDING	GO_CELL_CYCLE_PHASE_TRANSITION
4175	MCM6	minichromosome maintenance complex component 6 [Source:HGNC Symbol;Acc:HGNC:6949]	GO_CELL_CYCLE	GO_CHROMOSOME	GO_CELL_CYCLE_PROCESS	GO_MITOTIC_CELL_CYCLE	GO_NUCLEAR_CHROMOSOME			GO_CHROMOSOME_ORGANIZATION			GO_SEQUENCE_SPECIFIC_DOUBLE_STRANDED_DNA_BINDING		GO_DOUBLE_STRANDED_DNA_BINDING					GO_SEQUENCE_SPECIFIC_DNA_BINDING	GO_CELL_CYCLE_PHASE_TRANSITION
4174	MCM5	minichromosome maintenance complex component 5 [Source:HGNC Symbol;Acc:HGNC:6948]	GO_CELL_CYCLE	GO_CHROMOSOME	GO_CELL_CYCLE_PROCESS	GO_MITOTIC_CELL_CYCLE	GO_NUCLEAR_CHROMOSOME			GO_CHROMOSOME_ORGANIZATION			GO_SEQUENCE_SPECIFIC_DOUBLE_STRANDED_DNA_BINDING		GO_DOUBLE_STRANDED_DNA_BINDING					GO_SEQUENCE_SPECIFIC_DNA_BINDING	GO_CELL_CYCLE_PHASE_TRANSITION
6117	RPA1	replication protein A1 [Source:HGNC Symbol;Acc:HGNC:10289]	GO_CELL_CYCLE	GO_CHROMOSOME	GO_CELL_CYCLE_PROCESS	GO_MITOTIC_CELL_CYCLE	GO_NUCLEAR_CHROMOSOME			GO_CHROMOSOME_ORGANIZATION										GO_SEQUENCE_SPECIFIC_DNA_BINDING	GO_CELL_CYCLE_PHASE_TRANSITION
5558	PRIM2	DNA primase subunit 2 [Source:HGNC Symbol;Acc:HGNC:9370]	GO_CELL_CYCLE	GO_CHROMOSOME	GO_CELL_CYCLE_PROCESS	GO_MITOTIC_CELL_CYCLE	GO_NUCLEAR_CHROMOSOME			GO_CHROMOSOME_ORGANIZATION											GO_CELL_CYCLE_PHASE_TRANSITION
9837	GINS1	GINS complex subunit 1 [Source:HGNC Symbol;Acc:HGNC:28980]	GO_CELL_CYCLE	GO_CHROMOSOME	GO_CELL_CYCLE_PROCESS	GO_MITOTIC_CELL_CYCLE	GO_NUCLEAR_CHROMOSOME			GO_CHROMOSOME_ORGANIZATION
4999	ORC2	origin recognition complex subunit 2 [Source:HGNC Symbol;Acc:HGNC:8488]	GO_CELL_CYCLE	GO_CHROMOSOME	GO_CELL_CYCLE_PROCESS	GO_MITOTIC_CELL_CYCLE	GO_NUCLEAR_CHROMOSOME						GO_SEQUENCE_SPECIFIC_DOUBLE_STRANDED_DNA_BINDING	GO_MICROTUBULE_CYTOSKELETON	GO_DOUBLE_STRANDED_DNA_BINDING			GO_NEGATIVE_REGULATION_OF_NUCLEOBASE_CONTAINING_COMPOUND_METABOLIC_PROCESS		GO_SEQUENCE_SPECIFIC_DNA_BINDING	GO_CELL_CYCLE_PHASE_TRANSITION
55388	MCM10	minichromosome maintenance 10 replication initiation factor [Source:HGNC Symbol;Acc:HGNC:18043]	GO_CELL_CYCLE	GO_CHROMOSOME	GO_CELL_CYCLE_PROCESS	GO_MITOTIC_CELL_CYCLE	GO_NUCLEAR_CHROMOSOME						GO_SEQUENCE_SPECIFIC_DOUBLE_STRANDED_DNA_BINDING		GO_DOUBLE_STRANDED_DNA_BINDING					GO_SEQUENCE_SPECIFIC_DNA_BINDING	GO_CELL_CYCLE_PHASE_TRANSITION
8462	KLF11	Kruppel like factor 11 [Source:HGNC Symbol;Acc:HGNC:11811]	GO_CELL_CYCLE	GO_CHROMOSOME	GO_CELL_CYCLE_PROCESS	GO_MITOTIC_CELL_CYCLE	GO_NUCLEAR_CHROMOSOME											GO_NEGATIVE_REGULATION_OF_NUCLEOBASE_CONTAINING_COMPOUND_METABOLIC_PROCESS			GO_CELL_CYCLE_PHASE_TRANSITION
51203	NUSAP1	nucleolar and spindle associated protein 1 [Source:HGNC Symbol;Acc:HGNC:18538]	GO_CELL_CYCLE	GO_CHROMOSOME	GO_CELL_CYCLE_PROCESS	GO_MITOTIC_CELL_CYCLE		GO_REGULATION_OF_CELL_CYCLE	GO_CELL_DIVISION	GO_CHROMOSOME_ORGANIZATION				GO_MICROTUBULE_CYTOSKELETON
56155	TEX14	testis expressed 14, intercellular bridge forming factor [Source:HGNC Symbol;Acc:HGNC:11737]	GO_CELL_CYCLE	GO_CHROMOSOME	GO_CELL_CYCLE_PROCESS	GO_MITOTIC_CELL_CYCLE		GO_REGULATION_OF_CELL_CYCLE	GO_CELL_DIVISION	GO_CHROMOSOME_ORGANIZATION							GO_PROTEIN_PHOSPHORYLATION				GO_CELL_CYCLE_PHASE_TRANSITION
81620	CDT1	chromatin licensing and DNA replication factor 1 [Source:HGNC Symbol;Acc:HGNC:24576]	GO_CELL_CYCLE	GO_CHROMOSOME	GO_CELL_CYCLE_PROCESS	GO_MITOTIC_CELL_CYCLE		GO_REGULATION_OF_CELL_CYCLE	GO_CELL_DIVISION	GO_CHROMOSOME_ORGANIZATION											GO_CELL_CYCLE_PHASE_TRANSITION
10733	PLK4	polo like kinase 4 [Source:HGNC Symbol;Acc:HGNC:11397]	GO_CELL_CYCLE	GO_CHROMOSOME	GO_CELL_CYCLE_PROCESS	GO_MITOTIC_CELL_CYCLE		GO_REGULATION_OF_CELL_CYCLE	GO_CELL_DIVISION					GO_MICROTUBULE_CYTOSKELETON			GO_PROTEIN_PHOSPHORYLATION				GO_CELL_CYCLE_PHASE_TRANSITION
9735	KNTC1	kinetochore associated 1 [Source:HGNC Symbol;Acc:HGNC:17255]	GO_CELL_CYCLE	GO_CHROMOSOME	GO_CELL_CYCLE_PROCESS	GO_MITOTIC_CELL_CYCLE		GO_REGULATION_OF_CELL_CYCLE	GO_CELL_DIVISION					GO_MICROTUBULE_CYTOSKELETON							GO_CELL_CYCLE_PHASE_TRANSITION
4605	MYBL2	MYB proto-oncogene like 2 [Source:HGNC Symbol;Acc:HGNC:7548]	GO_CELL_CYCLE	GO_CHROMOSOME	GO_CELL_CYCLE_PROCESS	GO_MITOTIC_CELL_CYCLE		GO_REGULATION_OF_CELL_CYCLE			GO_POSITIVE_REGULATION_OF_NUCLEOBASE_CONTAINING_COMPOUND_METABOLIC_PROCESS		GO_SEQUENCE_SPECIFIC_DOUBLE_STRANDED_DNA_BINDING		GO_DOUBLE_STRANDED_DNA_BINDING	GO_POSITIVE_REGULATION_OF_RNA_METABOLIC_PROCESS				GO_SEQUENCE_SPECIFIC_DNA_BINDING
79915	ATAD5	ATPase family AAA domain containing 5 [Source:HGNC Symbol;Acc:HGNC:25752]	GO_CELL_CYCLE	GO_CHROMOSOME	GO_CELL_CYCLE_PROCESS	GO_MITOTIC_CELL_CYCLE		GO_REGULATION_OF_CELL_CYCLE			GO_POSITIVE_REGULATION_OF_NUCLEOBASE_CONTAINING_COMPOUND_METABOLIC_PROCESS										GO_CELL_CYCLE_PHASE_TRANSITION	GO_POSITIVE_REGULATION_OF_MULTICELLULAR_ORGANISMAL_PROCESS
29980	DONSON	downstream neighbor of SON [Source:HGNC Symbol;Acc:HGNC:2993]	GO_CELL_CYCLE	GO_CHROMOSOME	GO_CELL_CYCLE_PROCESS	GO_MITOTIC_CELL_CYCLE		GO_REGULATION_OF_CELL_CYCLE													GO_CELL_CYCLE_PHASE_TRANSITION
27085	MTBP	MDM2 binding protein [Source:HGNC Symbol;Acc:HGNC:7417]	GO_CELL_CYCLE	GO_CHROMOSOME	GO_CELL_CYCLE_PROCESS	GO_MITOTIC_CELL_CYCLE		GO_REGULATION_OF_CELL_CYCLE													GO_CELL_CYCLE_PHASE_TRANSITION
64151	NCAPG	non-SMC condensin I complex subunit G [Source:HGNC Symbol;Acc:HGNC:24304]	GO_CELL_CYCLE	GO_CHROMOSOME	GO_CELL_CYCLE_PROCESS	GO_MITOTIC_CELL_CYCLE			GO_CELL_DIVISION	GO_CHROMOSOME_ORGANIZATION
57405	SPC25	SPC25 component of NDC80 kinetochore complex [Source:HGNC Symbol;Acc:HGNC:24031]	GO_CELL_CYCLE	GO_CHROMOSOME	GO_CELL_CYCLE_PROCESS	GO_MITOTIC_CELL_CYCLE			GO_CELL_DIVISION
79075	DSCC1	DNA replication and sister chromatid cohesion 1 [Source:HGNC Symbol;Acc:HGNC:24453]	GO_CELL_CYCLE	GO_CHROMOSOME	GO_CELL_CYCLE_PROCESS	GO_MITOTIC_CELL_CYCLE				GO_CHROMOSOME_ORGANIZATION	GO_POSITIVE_REGULATION_OF_NUCLEOBASE_CONTAINING_COMPOUND_METABOLIC_PROCESS
81930	KIF18A	kinesin family member 18A [Source:HGNC Symbol;Acc:HGNC:29441]	GO_CELL_CYCLE	GO_CHROMOSOME	GO_CELL_CYCLE_PROCESS	GO_MITOTIC_CELL_CYCLE				GO_CHROMOSOME_ORGANIZATION				GO_MICROTUBULE_CYTOSKELETON
6662	SOX9	SRY-box transcription factor 9 [Source:HGNC Symbol;Acc:HGNC:11204]	GO_CELL_CYCLE	GO_CHROMOSOME	GO_CELL_CYCLE_PROCESS		GO_NUCLEAR_CHROMOSOME	GO_REGULATION_OF_CELL_CYCLE		GO_CHROMOSOME_ORGANIZATION	GO_POSITIVE_REGULATION_OF_NUCLEOBASE_CONTAINING_COMPOUND_METABOLIC_PROCESS	GO_NEUROGENESIS	GO_SEQUENCE_SPECIFIC_DOUBLE_STRANDED_DNA_BINDING		GO_DOUBLE_STRANDED_DNA_BINDING	GO_POSITIVE_REGULATION_OF_RNA_METABOLIC_PROCESS	GO_PROTEIN_PHOSPHORYLATION	GO_NEGATIVE_REGULATION_OF_NUCLEOBASE_CONTAINING_COMPOUND_METABOLIC_PROCESS	GO_REGULATION_OF_CELL_DIFFERENTIATION	GO_SEQUENCE_SPECIFIC_DNA_BINDING		GO_POSITIVE_REGULATION_OF_MULTICELLULAR_ORGANISMAL_PROCESS
51085	MLXIPL	MLX interacting protein like [Source:HGNC Symbol;Acc:HGNC:12744]	GO_CELL_CYCLE	GO_CHROMOSOME	GO_CELL_CYCLE_PROCESS		GO_NUCLEAR_CHROMOSOME	GO_REGULATION_OF_CELL_CYCLE			GO_POSITIVE_REGULATION_OF_NUCLEOBASE_CONTAINING_COMPOUND_METABOLIC_PROCESS		GO_SEQUENCE_SPECIFIC_DOUBLE_STRANDED_DNA_BINDING		GO_DOUBLE_STRANDED_DNA_BINDING	GO_POSITIVE_REGULATION_OF_RNA_METABOLIC_PROCESS	GO_PROTEIN_PHOSPHORYLATION	GO_NEGATIVE_REGULATION_OF_NUCLEOBASE_CONTAINING_COMPOUND_METABOLIC_PROCESS		GO_SEQUENCE_SPECIFIC_DNA_BINDING
3622	ING2	inhibitor of growth family member 2 [Source:HGNC Symbol;Acc:HGNC:6063]	GO_CELL_CYCLE	GO_CHROMOSOME	GO_CELL_CYCLE_PROCESS		GO_NUCLEAR_CHROMOSOME		GO_CELL_DIVISION	GO_CHROMOSOME_ORGANIZATION	GO_POSITIVE_REGULATION_OF_NUCLEOBASE_CONTAINING_COMPOUND_METABOLIC_PROCESS					GO_POSITIVE_REGULATION_OF_RNA_METABOLIC_PROCESS
5976	UPF1	UPF1 RNA helicase and ATPase [Source:HGNC Symbol;Acc:HGNC:9962]	GO_CELL_CYCLE	GO_CHROMOSOME	GO_CELL_CYCLE_PROCESS		GO_NUCLEAR_CHROMOSOME			GO_CHROMOSOME_ORGANIZATION	GO_POSITIVE_REGULATION_OF_NUCLEOBASE_CONTAINING_COMPOUND_METABOLIC_PROCESS					GO_POSITIVE_REGULATION_OF_RNA_METABOLIC_PROCESS				GO_SEQUENCE_SPECIFIC_DNA_BINDING	GO_CELL_CYCLE_PHASE_TRANSITION
84464	SLX4	SLX4 structure-specific endonuclease subunit [Source:HGNC Symbol;Acc:HGNC:23845]	GO_CELL_CYCLE	GO_CHROMOSOME	GO_CELL_CYCLE_PROCESS		GO_NUCLEAR_CHROMOSOME			GO_CHROMOSOME_ORGANIZATION	GO_POSITIVE_REGULATION_OF_NUCLEOBASE_CONTAINING_COMPOUND_METABOLIC_PROCESS							GO_NEGATIVE_REGULATION_OF_NUCLEOBASE_CONTAINING_COMPOUND_METABOLIC_PROCESS
157570	ESCO2	establishment of sister chromatid cohesion N-acetyltransferase 2 [Source:HGNC Symbol;Acc:HGNC:27230]	GO_CELL_CYCLE	GO_CHROMOSOME	GO_CELL_CYCLE_PROCESS		GO_NUCLEAR_CHROMOSOME			GO_CHROMOSOME_ORGANIZATION
6421	SFPQ	splicing factor proline and glutamine rich [Source:HGNC Symbol;Acc:HGNC:10774]	GO_CELL_CYCLE	GO_CHROMOSOME	GO_CELL_CYCLE_PROCESS			GO_REGULATION_OF_CELL_CYCLE		GO_CHROMOSOME_ORGANIZATION	GO_POSITIVE_REGULATION_OF_NUCLEOBASE_CONTAINING_COMPOUND_METABOLIC_PROCESS		GO_SEQUENCE_SPECIFIC_DOUBLE_STRANDED_DNA_BINDING		GO_DOUBLE_STRANDED_DNA_BINDING	GO_POSITIVE_REGULATION_OF_RNA_METABOLIC_PROCESS		GO_NEGATIVE_REGULATION_OF_NUCLEOBASE_CONTAINING_COMPOUND_METABOLIC_PROCESS		GO_SEQUENCE_SPECIFIC_DNA_BINDING
22976	PAXIP1	PAX interacting protein 1 [Source:HGNC Symbol;Acc:HGNC:8624]	GO_CELL_CYCLE	GO_CHROMOSOME	GO_CELL_CYCLE_PROCESS			GO_REGULATION_OF_CELL_CYCLE		GO_CHROMOSOME_ORGANIZATION	GO_POSITIVE_REGULATION_OF_NUCLEOBASE_CONTAINING_COMPOUND_METABOLIC_PROCESS					GO_POSITIVE_REGULATION_OF_RNA_METABOLIC_PROCESS					GO_CELL_CYCLE_PHASE_TRANSITION	GO_POSITIVE_REGULATION_OF_MULTICELLULAR_ORGANISMAL_PROCESS
7514	XPO1	exportin 1 [Source:HGNC Symbol;Acc:HGNC:12825]	GO_CELL_CYCLE	GO_CHROMOSOME	GO_CELL_CYCLE_PROCESS			GO_REGULATION_OF_CELL_CYCLE										GO_NEGATIVE_REGULATION_OF_NUCLEOBASE_CONTAINING_COMPOUND_METABOLIC_PROCESS
2177	FANCD2	FA complementation group D2 [Source:HGNC Symbol;Acc:HGNC:3585]	GO_CELL_CYCLE	GO_CHROMOSOME	GO_CELL_CYCLE_PROCESS					GO_CHROMOSOME_ORGANIZATION									GO_REGULATION_OF_CELL_DIFFERENTIATION
429	ASCL1	achaete-scute family bHLH transcription factor 1 [Source:HGNC Symbol;Acc:HGNC:738]	GO_CELL_CYCLE	GO_CHROMOSOME		GO_MITOTIC_CELL_CYCLE	GO_NUCLEAR_CHROMOSOME	GO_REGULATION_OF_CELL_CYCLE			GO_POSITIVE_REGULATION_OF_NUCLEOBASE_CONTAINING_COMPOUND_METABOLIC_PROCESS	GO_NEUROGENESIS	GO_SEQUENCE_SPECIFIC_DOUBLE_STRANDED_DNA_BINDING		GO_DOUBLE_STRANDED_DNA_BINDING	GO_POSITIVE_REGULATION_OF_RNA_METABOLIC_PROCESS		GO_NEGATIVE_REGULATION_OF_NUCLEOBASE_CONTAINING_COMPOUND_METABOLIC_PROCESS	GO_REGULATION_OF_CELL_DIFFERENTIATION	GO_SEQUENCE_SPECIFIC_DNA_BINDING		GO_POSITIVE_REGULATION_OF_MULTICELLULAR_ORGANISMAL_PROCESS
11169	WDHD1	WD repeat and HMG-box DNA binding protein 1 [Source:HGNC Symbol;Acc:HGNC:23170]	GO_CELL_CYCLE	GO_CHROMOSOME		GO_MITOTIC_CELL_CYCLE	GO_NUCLEAR_CHROMOSOME
80152	CENPT	centromere protein T [Source:HGNC Symbol;Acc:HGNC:25787]	GO_CELL_CYCLE	GO_CHROMOSOME		GO_MITOTIC_CELL_CYCLE			GO_CELL_DIVISION	GO_CHROMOSOME_ORGANIZATION
221150	SKA3	spindle and kinetochore associated complex subunit 3 [Source:HGNC Symbol;Acc:HGNC:20262]	GO_CELL_CYCLE	GO_CHROMOSOME		GO_MITOTIC_CELL_CYCLE			GO_CELL_DIVISION					GO_MICROTUBULE_CYTOSKELETON
3725	JUN	Jun proto-oncogene, AP-1 transcription factor subunit [Source:HGNC Symbol;Acc:HGNC:6204]	GO_CELL_CYCLE	GO_CHROMOSOME			GO_NUCLEAR_CHROMOSOME	GO_REGULATION_OF_CELL_CYCLE			GO_POSITIVE_REGULATION_OF_NUCLEOBASE_CONTAINING_COMPOUND_METABOLIC_PROCESS	GO_NEUROGENESIS	GO_SEQUENCE_SPECIFIC_DOUBLE_STRANDED_DNA_BINDING		GO_DOUBLE_STRANDED_DNA_BINDING	GO_POSITIVE_REGULATION_OF_RNA_METABOLIC_PROCESS	GO_PROTEIN_PHOSPHORYLATION	GO_NEGATIVE_REGULATION_OF_NUCLEOBASE_CONTAINING_COMPOUND_METABOLIC_PROCESS	GO_REGULATION_OF_CELL_DIFFERENTIATION	GO_SEQUENCE_SPECIFIC_DNA_BINDING		GO_POSITIVE_REGULATION_OF_MULTICELLULAR_ORGANISMAL_PROCESS
5629	PROX1	prospero homeobox 1 [Source:HGNC Symbol;Acc:HGNC:9459]	GO_CELL_CYCLE	GO_CHROMOSOME			GO_NUCLEAR_CHROMOSOME	GO_REGULATION_OF_CELL_CYCLE			GO_POSITIVE_REGULATION_OF_NUCLEOBASE_CONTAINING_COMPOUND_METABOLIC_PROCESS	GO_NEUROGENESIS	GO_SEQUENCE_SPECIFIC_DOUBLE_STRANDED_DNA_BINDING		GO_DOUBLE_STRANDED_DNA_BINDING	GO_POSITIVE_REGULATION_OF_RNA_METABOLIC_PROCESS	GO_PROTEIN_PHOSPHORYLATION	GO_NEGATIVE_REGULATION_OF_NUCLEOBASE_CONTAINING_COMPOUND_METABOLIC_PROCESS	GO_REGULATION_OF_CELL_DIFFERENTIATION	GO_SEQUENCE_SPECIFIC_DNA_BINDING		GO_POSITIVE_REGULATION_OF_MULTICELLULAR_ORGANISMAL_PROCESS
8013	NR4A3	nuclear receptor subfamily 4 group A member 3 [Source:HGNC Symbol;Acc:HGNC:7982]	GO_CELL_CYCLE	GO_CHROMOSOME			GO_NUCLEAR_CHROMOSOME	GO_REGULATION_OF_CELL_CYCLE			GO_POSITIVE_REGULATION_OF_NUCLEOBASE_CONTAINING_COMPOUND_METABOLIC_PROCESS	GO_NEUROGENESIS	GO_SEQUENCE_SPECIFIC_DOUBLE_STRANDED_DNA_BINDING		GO_DOUBLE_STRANDED_DNA_BINDING	GO_POSITIVE_REGULATION_OF_RNA_METABOLIC_PROCESS		GO_NEGATIVE_REGULATION_OF_NUCLEOBASE_CONTAINING_COMPOUND_METABOLIC_PROCESS	GO_REGULATION_OF_CELL_DIFFERENTIATION	GO_SEQUENCE_SPECIFIC_DNA_BINDING		GO_POSITIVE_REGULATION_OF_MULTICELLULAR_ORGANISMAL_PROCESS
3727	JUND	JunD proto-oncogene, AP-1 transcription factor subunit [Source:HGNC Symbol;Acc:HGNC:6206]	GO_CELL_CYCLE	GO_CHROMOSOME			GO_NUCLEAR_CHROMOSOME	GO_REGULATION_OF_CELL_CYCLE			GO_POSITIVE_REGULATION_OF_NUCLEOBASE_CONTAINING_COMPOUND_METABOLIC_PROCESS		GO_SEQUENCE_SPECIFIC_DOUBLE_STRANDED_DNA_BINDING		GO_DOUBLE_STRANDED_DNA_BINDING	GO_POSITIVE_REGULATION_OF_RNA_METABOLIC_PROCESS		GO_NEGATIVE_REGULATION_OF_NUCLEOBASE_CONTAINING_COMPOUND_METABOLIC_PROCESS	GO_REGULATION_OF_CELL_DIFFERENTIATION	GO_SEQUENCE_SPECIFIC_DNA_BINDING		GO_POSITIVE_REGULATION_OF_MULTICELLULAR_ORGANISMAL_PROCESS
4335	MNT	MAX network transcriptional repressor [Source:HGNC Symbol;Acc:HGNC:7188]	GO_CELL_CYCLE	GO_CHROMOSOME			GO_NUCLEAR_CHROMOSOME	GO_REGULATION_OF_CELL_CYCLE			GO_POSITIVE_REGULATION_OF_NUCLEOBASE_CONTAINING_COMPOUND_METABOLIC_PROCESS		GO_SEQUENCE_SPECIFIC_DOUBLE_STRANDED_DNA_BINDING		GO_DOUBLE_STRANDED_DNA_BINDING	GO_POSITIVE_REGULATION_OF_RNA_METABOLIC_PROCESS		GO_NEGATIVE_REGULATION_OF_NUCLEOBASE_CONTAINING_COMPOUND_METABOLIC_PROCESS		GO_SEQUENCE_SPECIFIC_DNA_BINDING
3164	NR4A1	nuclear receptor subfamily 4 group A member 1 [Source:HGNC Symbol;Acc:HGNC:7980]	GO_CELL_CYCLE	GO_CHROMOSOME			GO_NUCLEAR_CHROMOSOME	GO_REGULATION_OF_CELL_CYCLE			GO_POSITIVE_REGULATION_OF_NUCLEOBASE_CONTAINING_COMPOUND_METABOLIC_PROCESS		GO_SEQUENCE_SPECIFIC_DOUBLE_STRANDED_DNA_BINDING		GO_DOUBLE_STRANDED_DNA_BINDING	GO_POSITIVE_REGULATION_OF_RNA_METABOLIC_PROCESS				GO_SEQUENCE_SPECIFIC_DNA_BINDING
84444	DOT1L	DOT1 like histone lysine methyltransferase [Source:HGNC Symbol;Acc:HGNC:24948]	GO_CELL_CYCLE	GO_CHROMOSOME				GO_REGULATION_OF_CELL_CYCLE		GO_CHROMOSOME_ORGANIZATION	GO_POSITIVE_REGULATION_OF_NUCLEOBASE_CONTAINING_COMPOUND_METABOLIC_PROCESS					GO_POSITIVE_REGULATION_OF_RNA_METABOLIC_PROCESS		GO_NEGATIVE_REGULATION_OF_NUCLEOBASE_CONTAINING_COMPOUND_METABOLIC_PROCESS
79968	WDR76	WD repeat domain 76 [Source:HGNC Symbol;Acc:HGNC:25773]	GO_CELL_CYCLE	GO_CHROMOSOME				GO_REGULATION_OF_CELL_CYCLE
25896	INTS7	integrator complex subunit 7 [Source:HGNC Symbol;Acc:HGNC:24484]	GO_CELL_CYCLE	GO_CHROMOSOME				GO_REGULATION_OF_CELL_CYCLE
54892	NCAPG2	non-SMC condensin II complex subunit G2 [Source:HGNC Symbol;Acc:HGNC:21904]	GO_CELL_CYCLE	GO_CHROMOSOME					GO_CELL_DIVISION	GO_CHROMOSOME_ORGANIZATION							GO_PROTEIN_PHOSPHORYLATION		GO_REGULATION_OF_CELL_DIFFERENTIATION
3070	HELLS	helicase, lymphoid specific [Source:HGNC Symbol;Acc:HGNC:4861]	GO_CELL_CYCLE	GO_CHROMOSOME					GO_CELL_DIVISION	GO_CHROMOSOME_ORGANIZATION								GO_NEGATIVE_REGULATION_OF_NUCLEOBASE_CONTAINING_COMPOUND_METABOLIC_PROCESS
54069	MIS18A	MIS18 kinetochore protein A [Source:HGNC Symbol;Acc:HGNC:1286]	GO_CELL_CYCLE	GO_CHROMOSOME					GO_CELL_DIVISION	GO_CHROMOSOME_ORGANIZATION
23421	ITGB3BP	integrin subunit beta 3 binding protein [Source:HGNC Symbol;Acc:HGNC:6157]	GO_CELL_CYCLE	GO_CHROMOSOME					GO_CELL_DIVISION	GO_CHROMOSOME_ORGANIZATION
991	CDC20	cell division cycle 20 [Source:HGNC Symbol;Acc:HGNC:1723]	GO_CELL_CYCLE		GO_CELL_CYCLE_PROCESS	GO_MITOTIC_CELL_CYCLE		GO_REGULATION_OF_CELL_CYCLE	GO_CELL_DIVISION	GO_CHROMOSOME_ORGANIZATION		GO_NEUROGENESIS		GO_MICROTUBULE_CYTOSKELETON					GO_REGULATION_OF_CELL_DIFFERENTIATION		GO_CELL_CYCLE_PHASE_TRANSITION	GO_POSITIVE_REGULATION_OF_MULTICELLULAR_ORGANISMAL_PROCESS
29127	RACGAP1	Rac GTPase activating protein 1 [Source:HGNC Symbol;Acc:HGNC:9804]	GO_CELL_CYCLE		GO_CELL_CYCLE_PROCESS	GO_MITOTIC_CELL_CYCLE		GO_REGULATION_OF_CELL_CYCLE	GO_CELL_DIVISION	GO_CHROMOSOME_ORGANIZATION		GO_NEUROGENESIS		GO_MICROTUBULE_CYTOSKELETON
990	CDC6	cell division cycle 6 [Source:HGNC Symbol;Acc:HGNC:1744]	GO_CELL_CYCLE		GO_CELL_CYCLE_PROCESS	GO_MITOTIC_CELL_CYCLE		GO_REGULATION_OF_CELL_CYCLE	GO_CELL_DIVISION	GO_CHROMOSOME_ORGANIZATION			GO_SEQUENCE_SPECIFIC_DOUBLE_STRANDED_DNA_BINDING	GO_MICROTUBULE_CYTOSKELETON	GO_DOUBLE_STRANDED_DNA_BINDING		GO_PROTEIN_PHOSPHORYLATION			GO_SEQUENCE_SPECIFIC_DNA_BINDING	GO_CELL_CYCLE_PHASE_TRANSITION
26271	FBXO5	F-box protein 5 [Source:HGNC Symbol;Acc:HGNC:13584]	GO_CELL_CYCLE		GO_CELL_CYCLE_PROCESS	GO_MITOTIC_CELL_CYCLE		GO_REGULATION_OF_CELL_CYCLE	GO_CELL_DIVISION	GO_CHROMOSOME_ORGANIZATION				GO_MICROTUBULE_CYTOSKELETON					GO_REGULATION_OF_CELL_DIFFERENTIATION		GO_CELL_CYCLE_PHASE_TRANSITION	GO_POSITIVE_REGULATION_OF_MULTICELLULAR_ORGANISMAL_PROCESS
9700	ESPL1	extra spindle pole bodies like 1, separase [Source:HGNC Symbol;Acc:HGNC:16856]	GO_CELL_CYCLE		GO_CELL_CYCLE_PROCESS	GO_MITOTIC_CELL_CYCLE		GO_REGULATION_OF_CELL_CYCLE	GO_CELL_DIVISION	GO_CHROMOSOME_ORGANIZATION				GO_MICROTUBULE_CYTOSKELETON							GO_CELL_CYCLE_PHASE_TRANSITION
9055	PRC1	protein regulator of cytokinesis 1 [Source:HGNC Symbol;Acc:HGNC:9341]	GO_CELL_CYCLE		GO_CELL_CYCLE_PROCESS	GO_MITOTIC_CELL_CYCLE		GO_REGULATION_OF_CELL_CYCLE	GO_CELL_DIVISION	GO_CHROMOSOME_ORGANIZATION				GO_MICROTUBULE_CYTOSKELETON
9493	KIF23	kinesin family member 23 [Source:HGNC Symbol;Acc:HGNC:6392]	GO_CELL_CYCLE		GO_CELL_CYCLE_PROCESS	GO_MITOTIC_CELL_CYCLE		GO_REGULATION_OF_CELL_CYCLE	GO_CELL_DIVISION	GO_CHROMOSOME_ORGANIZATION				GO_MICROTUBULE_CYTOSKELETON
84101	USP44	ubiquitin specific peptidase 44 [Source:HGNC Symbol;Acc:HGNC:20064]	GO_CELL_CYCLE		GO_CELL_CYCLE_PROCESS	GO_MITOTIC_CELL_CYCLE		GO_REGULATION_OF_CELL_CYCLE	GO_CELL_DIVISION	GO_CHROMOSOME_ORGANIZATION											GO_CELL_CYCLE_PHASE_TRANSITION
678	ZFP36L2	ZFP36 ring finger protein like 2 [Source:HGNC Symbol;Acc:HGNC:1108]	GO_CELL_CYCLE		GO_CELL_CYCLE_PROCESS	GO_MITOTIC_CELL_CYCLE		GO_REGULATION_OF_CELL_CYCLE	GO_CELL_DIVISION		GO_POSITIVE_REGULATION_OF_NUCLEOBASE_CONTAINING_COMPOUND_METABOLIC_PROCESS					GO_POSITIVE_REGULATION_OF_RNA_METABOLIC_PROCESS	GO_PROTEIN_PHOSPHORYLATION		GO_REGULATION_OF_CELL_DIFFERENTIATION		GO_CELL_CYCLE_PHASE_TRANSITION
7465	WEE1	WEE1 G2 checkpoint kinase [Source:HGNC Symbol;Acc:HGNC:12761]	GO_CELL_CYCLE		GO_CELL_CYCLE_PROCESS	GO_MITOTIC_CELL_CYCLE		GO_REGULATION_OF_CELL_CYCLE	GO_CELL_DIVISION			GO_NEUROGENESIS					GO_PROTEIN_PHOSPHORYLATION				GO_CELL_CYCLE_PHASE_TRANSITION
1263	PLK3	polo like kinase 3 [Source:HGNC Symbol;Acc:HGNC:2154]	GO_CELL_CYCLE		GO_CELL_CYCLE_PROCESS	GO_MITOTIC_CELL_CYCLE		GO_REGULATION_OF_CELL_CYCLE	GO_CELL_DIVISION					GO_MICROTUBULE_CYTOSKELETON			GO_PROTEIN_PHOSPHORYLATION	GO_NEGATIVE_REGULATION_OF_NUCLEOBASE_CONTAINING_COMPOUND_METABOLIC_PROCESS			GO_CELL_CYCLE_PHASE_TRANSITION
8317	CDC7	cell division cycle 7 [Source:HGNC Symbol;Acc:HGNC:1745]	GO_CELL_CYCLE		GO_CELL_CYCLE_PROCESS	GO_MITOTIC_CELL_CYCLE		GO_REGULATION_OF_CELL_CYCLE	GO_CELL_DIVISION					GO_MICROTUBULE_CYTOSKELETON			GO_PROTEIN_PHOSPHORYLATION				GO_CELL_CYCLE_PHASE_TRANSITION
22974	TPX2	TPX2 microtubule nucleation factor [Source:HGNC Symbol;Acc:HGNC:1249]	GO_CELL_CYCLE		GO_CELL_CYCLE_PROCESS	GO_MITOTIC_CELL_CYCLE		GO_REGULATION_OF_CELL_CYCLE	GO_CELL_DIVISION					GO_MICROTUBULE_CYTOSKELETON			GO_PROTEIN_PHOSPHORYLATION				GO_CELL_CYCLE_PHASE_TRANSITION
9133	CCNB2	cyclin B2 [Source:HGNC Symbol;Acc:HGNC:1580]	GO_CELL_CYCLE		GO_CELL_CYCLE_PROCESS	GO_MITOTIC_CELL_CYCLE		GO_REGULATION_OF_CELL_CYCLE	GO_CELL_DIVISION					GO_MICROTUBULE_CYTOSKELETON			GO_PROTEIN_PHOSPHORYLATION				GO_CELL_CYCLE_PHASE_TRANSITION
55835	CENPJ	centromere protein J [Source:HGNC Symbol;Acc:HGNC:17272]	GO_CELL_CYCLE		GO_CELL_CYCLE_PROCESS	GO_MITOTIC_CELL_CYCLE		GO_REGULATION_OF_CELL_CYCLE	GO_CELL_DIVISION					GO_MICROTUBULE_CYTOSKELETON				GO_NEGATIVE_REGULATION_OF_NUCLEOBASE_CONTAINING_COMPOUND_METABOLIC_PROCESS			GO_CELL_CYCLE_PHASE_TRANSITION
8556	CDC14A	cell division cycle 14A [Source:HGNC Symbol;Acc:HGNC:1718]	GO_CELL_CYCLE		GO_CELL_CYCLE_PROCESS	GO_MITOTIC_CELL_CYCLE		GO_REGULATION_OF_CELL_CYCLE	GO_CELL_DIVISION					GO_MICROTUBULE_CYTOSKELETON							GO_CELL_CYCLE_PHASE_TRANSITION
54801	HAUS6	HAUS augmin like complex subunit 6 [Source:HGNC Symbol;Acc:HGNC:25948]	GO_CELL_CYCLE		GO_CELL_CYCLE_PROCESS	GO_MITOTIC_CELL_CYCLE		GO_REGULATION_OF_CELL_CYCLE	GO_CELL_DIVISION					GO_MICROTUBULE_CYTOSKELETON							GO_CELL_CYCLE_PHASE_TRANSITION
2770	GNAI1	G protein subunit alpha i1 [Source:HGNC Symbol;Acc:HGNC:4384]	GO_CELL_CYCLE		GO_CELL_CYCLE_PROCESS	GO_MITOTIC_CELL_CYCLE		GO_REGULATION_OF_CELL_CYCLE	GO_CELL_DIVISION					GO_MICROTUBULE_CYTOSKELETON
29899	GPSM2	G protein signaling modulator 2 [Source:HGNC Symbol;Acc:HGNC:29501]	GO_CELL_CYCLE		GO_CELL_CYCLE_PROCESS	GO_MITOTIC_CELL_CYCLE		GO_REGULATION_OF_CELL_CYCLE	GO_CELL_DIVISION					GO_MICROTUBULE_CYTOSKELETON
10112	KIF20A	kinesin family member 20A [Source:HGNC Symbol;Acc:HGNC:9787]	GO_CELL_CYCLE		GO_CELL_CYCLE_PROCESS	GO_MITOTIC_CELL_CYCLE		GO_REGULATION_OF_CELL_CYCLE	GO_CELL_DIVISION					GO_MICROTUBULE_CYTOSKELETON
3832	KIF11	kinesin family member 11 [Source:HGNC Symbol;Acc:HGNC:6388]	GO_CELL_CYCLE		GO_CELL_CYCLE_PROCESS	GO_MITOTIC_CELL_CYCLE		GO_REGULATION_OF_CELL_CYCLE	GO_CELL_DIVISION					GO_MICROTUBULE_CYTOSKELETON
595	CCND1	cyclin D1 [Source:HGNC Symbol;Acc:HGNC:1582]	GO_CELL_CYCLE		GO_CELL_CYCLE_PROCESS	GO_MITOTIC_CELL_CYCLE		GO_REGULATION_OF_CELL_CYCLE	GO_CELL_DIVISION								GO_PROTEIN_PHOSPHORYLATION	GO_NEGATIVE_REGULATION_OF_NUCLEOBASE_CONTAINING_COMPOUND_METABOLIC_PROCESS	GO_REGULATION_OF_CELL_DIFFERENTIATION		GO_CELL_CYCLE_PHASE_TRANSITION	GO_POSITIVE_REGULATION_OF_MULTICELLULAR_ORGANISMAL_PROCESS
993	CDC25A	cell division cycle 25A [Source:HGNC Symbol;Acc:HGNC:1725]	GO_CELL_CYCLE		GO_CELL_CYCLE_PROCESS	GO_MITOTIC_CELL_CYCLE		GO_REGULATION_OF_CELL_CYCLE	GO_CELL_DIVISION								GO_PROTEIN_PHOSPHORYLATION				GO_CELL_CYCLE_PHASE_TRANSITION
11065	UBE2C	ubiquitin conjugating enzyme E2 C [Source:HGNC Symbol;Acc:HGNC:15937]	GO_CELL_CYCLE		GO_CELL_CYCLE_PROCESS	GO_MITOTIC_CELL_CYCLE		GO_REGULATION_OF_CELL_CYCLE	GO_CELL_DIVISION												GO_CELL_CYCLE_PHASE_TRANSITION
388	RHOB	ras homolog family member B [Source:HGNC Symbol;Acc:HGNC:668]	GO_CELL_CYCLE		GO_CELL_CYCLE_PROCESS	GO_MITOTIC_CELL_CYCLE		GO_REGULATION_OF_CELL_CYCLE	GO_CELL_DIVISION													GO_POSITIVE_REGULATION_OF_MULTICELLULAR_ORGANISMAL_PROCESS
3320	HSP90AA1	heat shock protein 90 alpha family class A member 1 [Source:HGNC Symbol;Acc:HGNC:5253]	GO_CELL_CYCLE		GO_CELL_CYCLE_PROCESS	GO_MITOTIC_CELL_CYCLE		GO_REGULATION_OF_CELL_CYCLE		GO_CHROMOSOME_ORGANIZATION	GO_POSITIVE_REGULATION_OF_NUCLEOBASE_CONTAINING_COMPOUND_METABOLIC_PROCESS	GO_NEUROGENESIS					GO_PROTEIN_PHOSPHORYLATION				GO_CELL_CYCLE_PHASE_TRANSITION
79648	MCPH1	microcephalin 1 [Source:HGNC Symbol;Acc:HGNC:6954]	GO_CELL_CYCLE		GO_CELL_CYCLE_PROCESS	GO_MITOTIC_CELL_CYCLE		GO_REGULATION_OF_CELL_CYCLE		GO_CHROMOSOME_ORGANIZATION				GO_MICROTUBULE_CYTOSKELETON				GO_NEGATIVE_REGULATION_OF_NUCLEOBASE_CONTAINING_COMPOUND_METABOLIC_PROCESS
1843	DUSP1	dual specificity phosphatase 1 [Source:HGNC Symbol;Acc:HGNC:3064]	GO_CELL_CYCLE		GO_CELL_CYCLE_PROCESS	GO_MITOTIC_CELL_CYCLE		GO_REGULATION_OF_CELL_CYCLE		GO_CHROMOSOME_ORGANIZATION							GO_PROTEIN_PHOSPHORYLATION	GO_NEGATIVE_REGULATION_OF_NUCLEOBASE_CONTAINING_COMPOUND_METABOLIC_PROCESS			GO_CELL_CYCLE_PHASE_TRANSITION
7832	BTG2	BTG anti-proliferation factor 2 [Source:HGNC Symbol;Acc:HGNC:1131]	GO_CELL_CYCLE		GO_CELL_CYCLE_PROCESS	GO_MITOTIC_CELL_CYCLE		GO_REGULATION_OF_CELL_CYCLE			GO_POSITIVE_REGULATION_OF_NUCLEOBASE_CONTAINING_COMPOUND_METABOLIC_PROCESS	GO_NEUROGENESIS				GO_POSITIVE_REGULATION_OF_RNA_METABOLIC_PROCESS		GO_NEGATIVE_REGULATION_OF_NUCLEOBASE_CONTAINING_COMPOUND_METABOLIC_PROCESS			GO_CELL_CYCLE_PHASE_TRANSITION
5325	PLAGL1	PLAG1 like zinc finger 1 [Source:HGNC Symbol;Acc:HGNC:9046]	GO_CELL_CYCLE		GO_CELL_CYCLE_PROCESS	GO_MITOTIC_CELL_CYCLE		GO_REGULATION_OF_CELL_CYCLE			GO_POSITIVE_REGULATION_OF_NUCLEOBASE_CONTAINING_COMPOUND_METABOLIC_PROCESS		GO_SEQUENCE_SPECIFIC_DOUBLE_STRANDED_DNA_BINDING		GO_DOUBLE_STRANDED_DNA_BINDING	GO_POSITIVE_REGULATION_OF_RNA_METABOLIC_PROCESS				GO_SEQUENCE_SPECIFIC_DNA_BINDING	GO_CELL_CYCLE_PHASE_TRANSITION
3643	INSR	insulin receptor [Source:HGNC Symbol;Acc:HGNC:6091]	GO_CELL_CYCLE		GO_CELL_CYCLE_PROCESS	GO_MITOTIC_CELL_CYCLE		GO_REGULATION_OF_CELL_CYCLE			GO_POSITIVE_REGULATION_OF_NUCLEOBASE_CONTAINING_COMPOUND_METABOLIC_PROCESS					GO_POSITIVE_REGULATION_OF_RNA_METABOLIC_PROCESS	GO_PROTEIN_PHOSPHORYLATION
23019	CNOT1	CCR4-NOT transcription complex subunit 1 [Source:HGNC Symbol;Acc:HGNC:7877]	GO_CELL_CYCLE		GO_CELL_CYCLE_PROCESS	GO_MITOTIC_CELL_CYCLE		GO_REGULATION_OF_CELL_CYCLE			GO_POSITIVE_REGULATION_OF_NUCLEOBASE_CONTAINING_COMPOUND_METABOLIC_PROCESS					GO_POSITIVE_REGULATION_OF_RNA_METABOLIC_PROCESS		GO_NEGATIVE_REGULATION_OF_NUCLEOBASE_CONTAINING_COMPOUND_METABOLIC_PROCESS			GO_CELL_CYCLE_PHASE_TRANSITION
23363	OBSL1	obscurin like cytoskeletal adaptor 1 [Source:HGNC Symbol;Acc:HGNC:29092]	GO_CELL_CYCLE		GO_CELL_CYCLE_PROCESS	GO_MITOTIC_CELL_CYCLE		GO_REGULATION_OF_CELL_CYCLE				GO_NEUROGENESIS		GO_MICROTUBULE_CYTOSKELETON					GO_REGULATION_OF_CELL_DIFFERENTIATION			GO_POSITIVE_REGULATION_OF_MULTICELLULAR_ORGANISMAL_PROCESS
596	BCL2	BCL2 apoptosis regulator [Source:HGNC Symbol;Acc:HGNC:990]	GO_CELL_CYCLE		GO_CELL_CYCLE_PROCESS	GO_MITOTIC_CELL_CYCLE		GO_REGULATION_OF_CELL_CYCLE				GO_NEUROGENESIS					GO_PROTEIN_PHOSPHORYLATION		GO_REGULATION_OF_CELL_DIFFERENTIATION	GO_SEQUENCE_SPECIFIC_DNA_BINDING	GO_CELL_CYCLE_PHASE_TRANSITION	GO_POSITIVE_REGULATION_OF_MULTICELLULAR_ORGANISMAL_PROCESS
57795	BRINP2	BMP/retinoic acid inducible neural specific 2 [Source:HGNC Symbol;Acc:HGNC:13746]	GO_CELL_CYCLE		GO_CELL_CYCLE_PROCESS	GO_MITOTIC_CELL_CYCLE		GO_REGULATION_OF_CELL_CYCLE				GO_NEUROGENESIS							GO_REGULATION_OF_CELL_DIFFERENTIATION			GO_POSITIVE_REGULATION_OF_MULTICELLULAR_ORGANISMAL_PROCESS
5577	PRKAR2B	protein kinase cAMP-dependent type II regulatory subunit beta [Source:HGNC Symbol;Acc:HGNC:9392]	GO_CELL_CYCLE		GO_CELL_CYCLE_PROCESS	GO_MITOTIC_CELL_CYCLE		GO_REGULATION_OF_CELL_CYCLE						GO_MICROTUBULE_CYTOSKELETON			GO_PROTEIN_PHOSPHORYLATION				GO_CELL_CYCLE_PHASE_TRANSITION
4957	ODF2	outer dense fiber of sperm tails 2 [Source:HGNC Symbol;Acc:HGNC:8114]	GO_CELL_CYCLE		GO_CELL_CYCLE_PROCESS	GO_MITOTIC_CELL_CYCLE		GO_REGULATION_OF_CELL_CYCLE						GO_MICROTUBULE_CYTOSKELETON							GO_CELL_CYCLE_PHASE_TRANSITION
3161	HMMR	hyaluronan mediated motility receptor [Source:HGNC Symbol;Acc:HGNC:5012]	GO_CELL_CYCLE		GO_CELL_CYCLE_PROCESS	GO_MITOTIC_CELL_CYCLE		GO_REGULATION_OF_CELL_CYCLE						GO_MICROTUBULE_CYTOSKELETON							GO_CELL_CYCLE_PHASE_TRANSITION
25886	POC1A	POC1 centriolar protein A [Source:HGNC Symbol;Acc:HGNC:24488]	GO_CELL_CYCLE		GO_CELL_CYCLE_PROCESS	GO_MITOTIC_CELL_CYCLE		GO_REGULATION_OF_CELL_CYCLE						GO_MICROTUBULE_CYTOSKELETON
79616	CCNJL	cyclin J like [Source:HGNC Symbol;Acc:HGNC:25876]	GO_CELL_CYCLE		GO_CELL_CYCLE_PROCESS	GO_MITOTIC_CELL_CYCLE		GO_REGULATION_OF_CELL_CYCLE									GO_PROTEIN_PHOSPHORYLATION				GO_CELL_CYCLE_PHASE_TRANSITION
90381	TICRR	TOPBP1 interacting checkpoint and replication regulator [Source:HGNC Symbol;Acc:HGNC:28704]	GO_CELL_CYCLE		GO_CELL_CYCLE_PROCESS	GO_MITOTIC_CELL_CYCLE		GO_REGULATION_OF_CELL_CYCLE													GO_CELL_CYCLE_PHASE_TRANSITION
9510	ADAMTS1	ADAM metallopeptidase with thrombospondin type 1 motif 1 [Source:HGNC Symbol;Acc:HGNC:217]	GO_CELL_CYCLE		GO_CELL_CYCLE_PROCESS	GO_MITOTIC_CELL_CYCLE		GO_REGULATION_OF_CELL_CYCLE													GO_CELL_CYCLE_PHASE_TRANSITION
835	CASP2	caspase 2 [Source:HGNC Symbol;Acc:HGNC:1503]	GO_CELL_CYCLE		GO_CELL_CYCLE_PROCESS	GO_MITOTIC_CELL_CYCLE		GO_REGULATION_OF_CELL_CYCLE													GO_CELL_CYCLE_PHASE_TRANSITION
7443	VRK1	VRK serine/threonine kinase 1 [Source:HGNC Symbol;Acc:HGNC:12718]	GO_CELL_CYCLE		GO_CELL_CYCLE_PROCESS	GO_MITOTIC_CELL_CYCLE			GO_CELL_DIVISION	GO_CHROMOSOME_ORGANIZATION				GO_MICROTUBULE_CYTOSKELETON			GO_PROTEIN_PHOSPHORYLATION
146909	KIF18B	kinesin family member 18B [Source:HGNC Symbol;Acc:HGNC:27102]	GO_CELL_CYCLE		GO_CELL_CYCLE_PROCESS	GO_MITOTIC_CELL_CYCLE			GO_CELL_DIVISION	GO_CHROMOSOME_ORGANIZATION				GO_MICROTUBULE_CYTOSKELETON
148479	PHF13	PHD finger protein 13 [Source:HGNC Symbol;Acc:HGNC:22983]	GO_CELL_CYCLE		GO_CELL_CYCLE_PROCESS	GO_MITOTIC_CELL_CYCLE			GO_CELL_DIVISION	GO_CHROMOSOME_ORGANIZATION
26586	CKAP2	cytoskeleton associated protein 2 [Source:HGNC Symbol;Acc:HGNC:1990]	GO_CELL_CYCLE		GO_CELL_CYCLE_PROCESS	GO_MITOTIC_CELL_CYCLE			GO_CELL_DIVISION		GO_POSITIVE_REGULATION_OF_NUCLEOBASE_CONTAINING_COMPOUND_METABOLIC_PROCESS			GO_MICROTUBULE_CYTOSKELETON		GO_POSITIVE_REGULATION_OF_RNA_METABOLIC_PROCESS
9024	BRSK2	BR serine/threonine kinase 2 [Source:HGNC Symbol;Acc:HGNC:11405]	GO_CELL_CYCLE		GO_CELL_CYCLE_PROCESS	GO_MITOTIC_CELL_CYCLE			GO_CELL_DIVISION			GO_NEUROGENESIS		GO_MICROTUBULE_CYTOSKELETON			GO_PROTEIN_PHOSPHORYLATION		GO_REGULATION_OF_CELL_DIFFERENTIATION		GO_CELL_CYCLE_PHASE_TRANSITION
55165	CEP55	centrosomal protein 55 [Source:HGNC Symbol;Acc:HGNC:1161]	GO_CELL_CYCLE		GO_CELL_CYCLE_PROCESS	GO_MITOTIC_CELL_CYCLE			GO_CELL_DIVISION					GO_MICROTUBULE_CYTOSKELETON
55844	PPP2R2D	protein phosphatase 2 regulatory subunit Bdelta [Source:HGNC Symbol;Acc:HGNC:23732]	GO_CELL_CYCLE		GO_CELL_CYCLE_PROCESS	GO_MITOTIC_CELL_CYCLE			GO_CELL_DIVISION												GO_CELL_CYCLE_PHASE_TRANSITION
815	CAMK2A	calcium/calmodulin dependent protein kinase II alpha [Source:HGNC Symbol;Acc:HGNC:1460]	GO_CELL_CYCLE		GO_CELL_CYCLE_PROCESS	GO_MITOTIC_CELL_CYCLE						GO_NEUROGENESIS					GO_PROTEIN_PHOSPHORYLATION		GO_REGULATION_OF_CELL_DIFFERENTIATION		GO_CELL_CYCLE_PHASE_TRANSITION
9833	MELK	maternal embryonic leucine zipper kinase [Source:HGNC Symbol;Acc:HGNC:16870]	GO_CELL_CYCLE		GO_CELL_CYCLE_PROCESS	GO_MITOTIC_CELL_CYCLE											GO_PROTEIN_PHOSPHORYLATION				GO_CELL_CYCLE_PHASE_TRANSITION
10252	SPRY1	sprouty RTK signaling antagonist 1 [Source:HGNC Symbol;Acc:HGNC:11269]	GO_CELL_CYCLE		GO_CELL_CYCLE_PROCESS	GO_MITOTIC_CELL_CYCLE											GO_PROTEIN_PHOSPHORYLATION					GO_POSITIVE_REGULATION_OF_MULTICELLULAR_ORGANISMAL_PROCESS
7298	TYMS	thymidylate synthetase [Source:HGNC Symbol;Acc:HGNC:12441]	GO_CELL_CYCLE		GO_CELL_CYCLE_PROCESS	GO_MITOTIC_CELL_CYCLE															GO_CELL_CYCLE_PHASE_TRANSITION
4851	NOTCH1	notch receptor 1 [Source:HGNC Symbol;Acc:HGNC:7881]	GO_CELL_CYCLE		GO_CELL_CYCLE_PROCESS			GO_REGULATION_OF_CELL_CYCLE	GO_CELL_DIVISION		GO_POSITIVE_REGULATION_OF_NUCLEOBASE_CONTAINING_COMPOUND_METABOLIC_PROCESS	GO_NEUROGENESIS	GO_SEQUENCE_SPECIFIC_DOUBLE_STRANDED_DNA_BINDING		GO_DOUBLE_STRANDED_DNA_BINDING	GO_POSITIVE_REGULATION_OF_RNA_METABOLIC_PROCESS	GO_PROTEIN_PHOSPHORYLATION	GO_NEGATIVE_REGULATION_OF_NUCLEOBASE_CONTAINING_COMPOUND_METABOLIC_PROCESS	GO_REGULATION_OF_CELL_DIFFERENTIATION	GO_SEQUENCE_SPECIFIC_DNA_BINDING		GO_POSITIVE_REGULATION_OF_MULTICELLULAR_ORGANISMAL_PROCESS
259266	ASPM	abnormal spindle microtubule assembly [Source:HGNC Symbol;Acc:HGNC:19048]	GO_CELL_CYCLE		GO_CELL_CYCLE_PROCESS			GO_REGULATION_OF_CELL_CYCLE	GO_CELL_DIVISION			GO_NEUROGENESIS		GO_MICROTUBULE_CYTOSKELETON					GO_REGULATION_OF_CELL_DIFFERENTIATION			GO_POSITIVE_REGULATION_OF_MULTICELLULAR_ORGANISMAL_PROCESS
80314	EPC1	enhancer of polycomb homolog 1 [Source:HGNC Symbol;Acc:HGNC:19876]	GO_CELL_CYCLE		GO_CELL_CYCLE_PROCESS			GO_REGULATION_OF_CELL_CYCLE		GO_CHROMOSOME_ORGANIZATION	GO_POSITIVE_REGULATION_OF_NUCLEOBASE_CONTAINING_COMPOUND_METABOLIC_PROCESS					GO_POSITIVE_REGULATION_OF_RNA_METABOLIC_PROCESS		GO_NEGATIVE_REGULATION_OF_NUCLEOBASE_CONTAINING_COMPOUND_METABOLIC_PROCESS
2081	ERN1	endoplasmic reticulum to nucleus signaling 1 [Source:HGNC Symbol;Acc:HGNC:3449]	GO_CELL_CYCLE		GO_CELL_CYCLE_PROCESS			GO_REGULATION_OF_CELL_CYCLE			GO_POSITIVE_REGULATION_OF_NUCLEOBASE_CONTAINING_COMPOUND_METABOLIC_PROCESS					GO_POSITIVE_REGULATION_OF_RNA_METABOLIC_PROCESS	GO_PROTEIN_PHOSPHORYLATION
1602	DACH1	dachshund family transcription factor 1 [Source:HGNC Symbol;Acc:HGNC:2663]	GO_CELL_CYCLE		GO_CELL_CYCLE_PROCESS			GO_REGULATION_OF_CELL_CYCLE					GO_SEQUENCE_SPECIFIC_DOUBLE_STRANDED_DNA_BINDING		GO_DOUBLE_STRANDED_DNA_BINDING			GO_NEGATIVE_REGULATION_OF_NUCLEOBASE_CONTAINING_COMPOUND_METABOLIC_PROCESS		GO_SEQUENCE_SPECIFIC_DNA_BINDING
6300	MAPK12	mitogen-activated protein kinase 12 [Source:HGNC Symbol;Acc:HGNC:6874]	GO_CELL_CYCLE		GO_CELL_CYCLE_PROCESS			GO_REGULATION_OF_CELL_CYCLE									GO_PROTEIN_PHOSPHORYLATION		GO_REGULATION_OF_CELL_DIFFERENTIATION
56892	TCIM	transcriptional and immune response regulator [Source:HGNC Symbol;Acc:HGNC:1357]	GO_CELL_CYCLE		GO_CELL_CYCLE_PROCESS			GO_REGULATION_OF_CELL_CYCLE									GO_PROTEIN_PHOSPHORYLATION				GO_CELL_CYCLE_PHASE_TRANSITION
255239	ANKK1	ankyrin repeat and kinase domain containing 1 [Source:HGNC Symbol;Acc:HGNC:21027]	GO_CELL_CYCLE		GO_CELL_CYCLE_PROCESS			GO_REGULATION_OF_CELL_CYCLE									GO_PROTEIN_PHOSPHORYLATION
580	BARD1	BRCA1 associated RING domain 1 [Source:HGNC Symbol;Acc:HGNC:952]	GO_CELL_CYCLE		GO_CELL_CYCLE_PROCESS			GO_REGULATION_OF_CELL_CYCLE										GO_NEGATIVE_REGULATION_OF_NUCLEOBASE_CONTAINING_COMPOUND_METABOLIC_PROCESS
28227	PPP2R3B	protein phosphatase 2 regulatory subunit B''beta [Source:HGNC Symbol;Acc:HGNC:13417]	GO_CELL_CYCLE		GO_CELL_CYCLE_PROCESS			GO_REGULATION_OF_CELL_CYCLE
56776	FMN2	formin 2 [Source:HGNC Symbol;Acc:HGNC:14074]	GO_CELL_CYCLE		GO_CELL_CYCLE_PROCESS				GO_CELL_DIVISION		GO_POSITIVE_REGULATION_OF_NUCLEOBASE_CONTAINING_COMPOUND_METABOLIC_PROCESS			GO_MICROTUBULE_CYTOSKELETON
84612	PARD6B	par-6 family cell polarity regulator beta [Source:HGNC Symbol;Acc:HGNC:16245]	GO_CELL_CYCLE		GO_CELL_CYCLE_PROCESS				GO_CELL_DIVISION			GO_NEUROGENESIS
253012	HEPACAM2	HEPACAM family member 2 [Source:HGNC Symbol;Acc:HGNC:27364]	GO_CELL_CYCLE		GO_CELL_CYCLE_PROCESS				GO_CELL_DIVISION					GO_MICROTUBULE_CYTOSKELETON
79400	NOX5	NADPH oxidase 5 [Source:HGNC Symbol;Acc:HGNC:14874]	GO_CELL_CYCLE		GO_CELL_CYCLE_PROCESS				GO_CELL_DIVISION
55706	NDC1	NDC1 transmembrane nucleoporin [Source:HGNC Symbol;Acc:HGNC:25525]	GO_CELL_CYCLE		GO_CELL_CYCLE_PROCESS					GO_CHROMOSOME_ORGANIZATION
8438	RAD54L	RAD54 like [Source:HGNC Symbol;Acc:HGNC:9826]	GO_CELL_CYCLE		GO_CELL_CYCLE_PROCESS					GO_CHROMOSOME_ORGANIZATION
164045	HFM1	helicase for meiosis 1 [Source:HGNC Symbol;Acc:HGNC:20193]	GO_CELL_CYCLE		GO_CELL_CYCLE_PROCESS					GO_CHROMOSOME_ORGANIZATION
9851	KIAA0753	KIAA0753 [Source:HGNC Symbol;Acc:HGNC:29110]	GO_CELL_CYCLE		GO_CELL_CYCLE_PROCESS									GO_MICROTUBULE_CYTOSKELETON
11022	TDRKH	tudor and KH domain containing [Source:HGNC Symbol;Acc:HGNC:11713]	GO_CELL_CYCLE		GO_CELL_CYCLE_PROCESS
415116	PIM3	Pim-3 proto-oncogene, serine/threonine kinase [Source:HGNC Symbol;Acc:HGNC:19310]	GO_CELL_CYCLE			GO_MITOTIC_CELL_CYCLE		GO_REGULATION_OF_CELL_CYCLE									GO_PROTEIN_PHOSPHORYLATION
56992	KIF15	kinesin family member 15 [Source:HGNC Symbol;Acc:HGNC:17273]	GO_CELL_CYCLE			GO_MITOTIC_CELL_CYCLE								GO_MICROTUBULE_CYTOSKELETON
55872	PBK	PDZ binding kinase [Source:HGNC Symbol;Acc:HGNC:18282]	GO_CELL_CYCLE			GO_MITOTIC_CELL_CYCLE											GO_PROTEIN_PHOSPHORYLATION
6240	RRM1	ribonucleotide reductase catalytic subunit M1 [Source:HGNC Symbol;Acc:HGNC:10451]	GO_CELL_CYCLE			GO_MITOTIC_CELL_CYCLE
91768	CABLES1	Cdk5 and Abl enzyme substrate 1 [Source:HGNC Symbol;Acc:HGNC:25097]	GO_CELL_CYCLE					GO_REGULATION_OF_CELL_CYCLE	GO_CELL_DIVISION
8864	PER2	period circadian regulator 2 [Source:HGNC Symbol;Acc:HGNC:8846]	GO_CELL_CYCLE					GO_REGULATION_OF_CELL_CYCLE		GO_CHROMOSOME_ORGANIZATION	GO_POSITIVE_REGULATION_OF_NUCLEOBASE_CONTAINING_COMPOUND_METABOLIC_PROCESS	GO_NEUROGENESIS	GO_SEQUENCE_SPECIFIC_DOUBLE_STRANDED_DNA_BINDING		GO_DOUBLE_STRANDED_DNA_BINDING	GO_POSITIVE_REGULATION_OF_RNA_METABOLIC_PROCESS		GO_NEGATIVE_REGULATION_OF_NUCLEOBASE_CONTAINING_COMPOUND_METABOLIC_PROCESS	GO_REGULATION_OF_CELL_DIFFERENTIATION	GO_SEQUENCE_SPECIFIC_DNA_BINDING		GO_POSITIVE_REGULATION_OF_MULTICELLULAR_ORGANISMAL_PROCESS
56981	PRDM11	PR/SET domain 11 [Source:HGNC Symbol;Acc:HGNC:13996]	GO_CELL_CYCLE					GO_REGULATION_OF_CELL_CYCLE			GO_POSITIVE_REGULATION_OF_NUCLEOBASE_CONTAINING_COMPOUND_METABOLIC_PROCESS		GO_SEQUENCE_SPECIFIC_DOUBLE_STRANDED_DNA_BINDING		GO_DOUBLE_STRANDED_DNA_BINDING	GO_POSITIVE_REGULATION_OF_RNA_METABOLIC_PROCESS	GO_PROTEIN_PHOSPHORYLATION	GO_NEGATIVE_REGULATION_OF_NUCLEOBASE_CONTAINING_COMPOUND_METABOLIC_PROCESS		GO_SEQUENCE_SPECIFIC_DNA_BINDING
1407	CRY1	cryptochrome circadian regulator 1 [Source:HGNC Symbol;Acc:HGNC:2384]	GO_CELL_CYCLE					GO_REGULATION_OF_CELL_CYCLE					GO_SEQUENCE_SPECIFIC_DOUBLE_STRANDED_DNA_BINDING		GO_DOUBLE_STRANDED_DNA_BINDING		GO_PROTEIN_PHOSPHORYLATION	GO_NEGATIVE_REGULATION_OF_NUCLEOBASE_CONTAINING_COMPOUND_METABOLIC_PROCESS		GO_SEQUENCE_SPECIFIC_DNA_BINDING
7128	TNFAIP3	TNF alpha induced protein 3 [Source:HGNC Symbol;Acc:HGNC:11896]	GO_CELL_CYCLE					GO_REGULATION_OF_CELL_CYCLE									GO_PROTEIN_PHOSPHORYLATION					GO_POSITIVE_REGULATION_OF_MULTICELLULAR_ORGANISMAL_PROCESS
2869	GRK5	G protein-coupled receptor kinase 5 [Source:HGNC Symbol;Acc:HGNC:4544]	GO_CELL_CYCLE					GO_REGULATION_OF_CELL_CYCLE									GO_PROTEIN_PHOSPHORYLATION
4616	GADD45B	growth arrest and DNA damage inducible beta [Source:HGNC Symbol;Acc:HGNC:4096]	GO_CELL_CYCLE					GO_REGULATION_OF_CELL_CYCLE									GO_PROTEIN_PHOSPHORYLATION
10527	IPO7	importin 7 [Source:HGNC Symbol;Acc:HGNC:9852]	GO_CELL_CYCLE					GO_REGULATION_OF_CELL_CYCLE									GO_PROTEIN_PHOSPHORYLATION
57018	CCNL1	cyclin L1 [Source:HGNC Symbol;Acc:HGNC:20569]	GO_CELL_CYCLE					GO_REGULATION_OF_CELL_CYCLE									GO_PROTEIN_PHOSPHORYLATION
7159	TP53BP2	tumor protein p53 binding protein 2 [Source:HGNC Symbol;Acc:HGNC:12000]	GO_CELL_CYCLE					GO_REGULATION_OF_CELL_CYCLE
286826	LIN9	lin-9 DREAM MuvB core complex component [Source:HGNC Symbol;Acc:HGNC:30830]	GO_CELL_CYCLE					GO_REGULATION_OF_CELL_CYCLE
64282	TENT4B	terminal nucleotidyltransferase 4B [Source:HGNC Symbol;Acc:HGNC:30758]	GO_CELL_CYCLE						GO_CELL_DIVISION	GO_CHROMOSOME_ORGANIZATION								GO_NEGATIVE_REGULATION_OF_NUCLEOBASE_CONTAINING_COMPOUND_METABOLIC_PROCESS
85444	LRRCC1	leucine rich repeat and coiled-coil centrosomal protein 1 [Source:HGNC Symbol;Acc:HGNC:29373]	GO_CELL_CYCLE						GO_CELL_DIVISION					GO_MICROTUBULE_CYTOSKELETON
83872	HMCN1	hemicentin 1 [Source:HGNC Symbol;Acc:HGNC:19194]	GO_CELL_CYCLE						GO_CELL_DIVISION
83461	CDCA3	cell division cycle associated 3 [Source:HGNC Symbol;Acc:HGNC:14624]	GO_CELL_CYCLE						GO_CELL_DIVISION
54790	TET2	tet methylcytosine dioxygenase 2 [Source:HGNC Symbol;Acc:HGNC:25941]	GO_CELL_CYCLE							GO_CHROMOSOME_ORGANIZATION	GO_POSITIVE_REGULATION_OF_NUCLEOBASE_CONTAINING_COMPOUND_METABOLIC_PROCESS					GO_POSITIVE_REGULATION_OF_RNA_METABOLIC_PROCESS
9156	EXO1	exonuclease 1 [Source:HGNC Symbol;Acc:HGNC:3511]	GO_CELL_CYCLE							GO_CHROMOSOME_ORGANIZATION
55749	CCAR1	cell division cycle and apoptosis regulator 1 [Source:HGNC Symbol;Acc:HGNC:24236]	GO_CELL_CYCLE								GO_POSITIVE_REGULATION_OF_NUCLEOBASE_CONTAINING_COMPOUND_METABOLIC_PROCESS		GO_SEQUENCE_SPECIFIC_DOUBLE_STRANDED_DNA_BINDING		GO_DOUBLE_STRANDED_DNA_BINDING	GO_POSITIVE_REGULATION_OF_RNA_METABOLIC_PROCESS		GO_NEGATIVE_REGULATION_OF_NUCLEOBASE_CONTAINING_COMPOUND_METABOLIC_PROCESS		GO_SEQUENCE_SPECIFIC_DNA_BINDING
3621	ING1	inhibitor of growth family member 1 [Source:HGNC Symbol;Acc:HGNC:6062]	GO_CELL_CYCLE								GO_POSITIVE_REGULATION_OF_NUCLEOBASE_CONTAINING_COMPOUND_METABOLIC_PROCESS					GO_POSITIVE_REGULATION_OF_RNA_METABOLIC_PROCESS
66037	BOLL	boule homolog, RNA binding protein [Source:HGNC Symbol;Acc:HGNC:14273]	GO_CELL_CYCLE															GO_NEGATIVE_REGULATION_OF_NUCLEOBASE_CONTAINING_COMPOUND_METABOLIC_PROCESS
55240	STEAP3	STEAP3 metalloreductase [Source:HGNC Symbol;Acc:HGNC:24592]	GO_CELL_CYCLE
3670	ISL1	ISL LIM homeobox 1 [Source:HGNC Symbol;Acc:HGNC:6132]		GO_CHROMOSOME			GO_NUCLEAR_CHROMOSOME			GO_CHROMOSOME_ORGANIZATION	GO_POSITIVE_REGULATION_OF_NUCLEOBASE_CONTAINING_COMPOUND_METABOLIC_PROCESS	GO_NEUROGENESIS	GO_SEQUENCE_SPECIFIC_DOUBLE_STRANDED_DNA_BINDING		GO_DOUBLE_STRANDED_DNA_BINDING	GO_POSITIVE_REGULATION_OF_RNA_METABOLIC_PROCESS	GO_PROTEIN_PHOSPHORYLATION	GO_NEGATIVE_REGULATION_OF_NUCLEOBASE_CONTAINING_COMPOUND_METABOLIC_PROCESS	GO_REGULATION_OF_CELL_DIFFERENTIATION	GO_SEQUENCE_SPECIFIC_DNA_BINDING		GO_POSITIVE_REGULATION_OF_MULTICELLULAR_ORGANISMAL_PROCESS
3148	HMGB2	high mobility group box 2 [Source:HGNC Symbol;Acc:HGNC:5000]		GO_CHROMOSOME			GO_NUCLEAR_CHROMOSOME			GO_CHROMOSOME_ORGANIZATION	GO_POSITIVE_REGULATION_OF_NUCLEOBASE_CONTAINING_COMPOUND_METABOLIC_PROCESS	GO_NEUROGENESIS	GO_SEQUENCE_SPECIFIC_DOUBLE_STRANDED_DNA_BINDING		GO_DOUBLE_STRANDED_DNA_BINDING	GO_POSITIVE_REGULATION_OF_RNA_METABOLIC_PROCESS		GO_NEGATIVE_REGULATION_OF_NUCLEOBASE_CONTAINING_COMPOUND_METABOLIC_PROCESS	GO_REGULATION_OF_CELL_DIFFERENTIATION	GO_SEQUENCE_SPECIFIC_DNA_BINDING		GO_POSITIVE_REGULATION_OF_MULTICELLULAR_ORGANISMAL_PROCESS
3146	HMGB1	high mobility group box 1 [Source:HGNC Symbol;Acc:HGNC:4983]		GO_CHROMOSOME			GO_NUCLEAR_CHROMOSOME			GO_CHROMOSOME_ORGANIZATION	GO_POSITIVE_REGULATION_OF_NUCLEOBASE_CONTAINING_COMPOUND_METABOLIC_PROCESS	GO_NEUROGENESIS			GO_DOUBLE_STRANDED_DNA_BINDING	GO_POSITIVE_REGULATION_OF_RNA_METABOLIC_PROCESS	GO_PROTEIN_PHOSPHORYLATION	GO_NEGATIVE_REGULATION_OF_NUCLEOBASE_CONTAINING_COMPOUND_METABOLIC_PROCESS	GO_REGULATION_OF_CELL_DIFFERENTIATION			GO_POSITIVE_REGULATION_OF_MULTICELLULAR_ORGANISMAL_PROCESS
171023	ASXL1	ASXL transcriptional regulator 1 [Source:HGNC Symbol;Acc:HGNC:18318]		GO_CHROMOSOME			GO_NUCLEAR_CHROMOSOME			GO_CHROMOSOME_ORGANIZATION	GO_POSITIVE_REGULATION_OF_NUCLEOBASE_CONTAINING_COMPOUND_METABOLIC_PROCESS					GO_POSITIVE_REGULATION_OF_RNA_METABOLIC_PROCESS			GO_REGULATION_OF_CELL_DIFFERENTIATION
26038	CHD5	chromodomain helicase DNA binding protein 5 [Source:HGNC Symbol;Acc:HGNC:16816]		GO_CHROMOSOME			GO_NUCLEAR_CHROMOSOME			GO_CHROMOSOME_ORGANIZATION		GO_NEUROGENESIS
122953	JDP2	Jun dimerization protein 2 [Source:HGNC Symbol;Acc:HGNC:17546]		GO_CHROMOSOME			GO_NUCLEAR_CHROMOSOME			GO_CHROMOSOME_ORGANIZATION			GO_SEQUENCE_SPECIFIC_DOUBLE_STRANDED_DNA_BINDING		GO_DOUBLE_STRANDED_DNA_BINDING			GO_NEGATIVE_REGULATION_OF_NUCLEOBASE_CONTAINING_COMPOUND_METABOLIC_PROCESS	GO_REGULATION_OF_CELL_DIFFERENTIATION	GO_SEQUENCE_SPECIFIC_DNA_BINDING
51341	ZBTB7A	zinc finger and BTB domain containing 7A [Source:HGNC Symbol;Acc:HGNC:18078]		GO_CHROMOSOME			GO_NUCLEAR_CHROMOSOME			GO_CHROMOSOME_ORGANIZATION			GO_SEQUENCE_SPECIFIC_DOUBLE_STRANDED_DNA_BINDING		GO_DOUBLE_STRANDED_DNA_BINDING			GO_NEGATIVE_REGULATION_OF_NUCLEOBASE_CONTAINING_COMPOUND_METABOLIC_PROCESS		GO_SEQUENCE_SPECIFIC_DNA_BINDING
92797	HELB	DNA helicase B [Source:HGNC Symbol;Acc:HGNC:17196]		GO_CHROMOSOME			GO_NUCLEAR_CHROMOSOME			GO_CHROMOSOME_ORGANIZATION								GO_NEGATIVE_REGULATION_OF_NUCLEOBASE_CONTAINING_COMPOUND_METABOLIC_PROCESS
50485	SMARCAL1	SWI/SNF related, matrix associated, actin dependent regulator of chromatin, subfamily a like 1 [Source:HGNC Symbol;Acc:HGNC:11102]		GO_CHROMOSOME			GO_NUCLEAR_CHROMOSOME			GO_CHROMOSOME_ORGANIZATION
51659	GINS2	GINS complex subunit 2 [Source:HGNC Symbol;Acc:HGNC:24575]		GO_CHROMOSOME			GO_NUCLEAR_CHROMOSOME			GO_CHROMOSOME_ORGANIZATION
81611	ANP32E	acidic nuclear phosphoprotein 32 family member E [Source:HGNC Symbol;Acc:HGNC:16673]		GO_CHROMOSOME			GO_NUCLEAR_CHROMOSOME			GO_CHROMOSOME_ORGANIZATION
6722	SRF	serum response factor [Source:HGNC Symbol;Acc:HGNC:11291]		GO_CHROMOSOME			GO_NUCLEAR_CHROMOSOME				GO_POSITIVE_REGULATION_OF_NUCLEOBASE_CONTAINING_COMPOUND_METABOLIC_PROCESS	GO_NEUROGENESIS	GO_SEQUENCE_SPECIFIC_DOUBLE_STRANDED_DNA_BINDING		GO_DOUBLE_STRANDED_DNA_BINDING	GO_POSITIVE_REGULATION_OF_RNA_METABOLIC_PROCESS		GO_NEGATIVE_REGULATION_OF_NUCLEOBASE_CONTAINING_COMPOUND_METABOLIC_PROCESS	GO_REGULATION_OF_CELL_DIFFERENTIATION	GO_SEQUENCE_SPECIFIC_DNA_BINDING		GO_POSITIVE_REGULATION_OF_MULTICELLULAR_ORGANISMAL_PROCESS
50674	NEUROG3	neurogenin 3 [Source:HGNC Symbol;Acc:HGNC:13806]		GO_CHROMOSOME			GO_NUCLEAR_CHROMOSOME				GO_POSITIVE_REGULATION_OF_NUCLEOBASE_CONTAINING_COMPOUND_METABOLIC_PROCESS	GO_NEUROGENESIS	GO_SEQUENCE_SPECIFIC_DOUBLE_STRANDED_DNA_BINDING		GO_DOUBLE_STRANDED_DNA_BINDING	GO_POSITIVE_REGULATION_OF_RNA_METABOLIC_PROCESS		GO_NEGATIVE_REGULATION_OF_NUCLEOBASE_CONTAINING_COMPOUND_METABOLIC_PROCESS	GO_REGULATION_OF_CELL_DIFFERENTIATION	GO_SEQUENCE_SPECIFIC_DNA_BINDING		GO_POSITIVE_REGULATION_OF_MULTICELLULAR_ORGANISMAL_PROCESS
55553	SOX6	SRY-box transcription factor 6 [Source:HGNC Symbol;Acc:HGNC:16421]		GO_CHROMOSOME			GO_NUCLEAR_CHROMOSOME				GO_POSITIVE_REGULATION_OF_NUCLEOBASE_CONTAINING_COMPOUND_METABOLIC_PROCESS	GO_NEUROGENESIS	GO_SEQUENCE_SPECIFIC_DOUBLE_STRANDED_DNA_BINDING		GO_DOUBLE_STRANDED_DNA_BINDING	GO_POSITIVE_REGULATION_OF_RNA_METABOLIC_PROCESS		GO_NEGATIVE_REGULATION_OF_NUCLEOBASE_CONTAINING_COMPOUND_METABOLIC_PROCESS	GO_REGULATION_OF_CELL_DIFFERENTIATION	GO_SEQUENCE_SPECIFIC_DNA_BINDING		GO_POSITIVE_REGULATION_OF_MULTICELLULAR_ORGANISMAL_PROCESS
4929	NR4A2	nuclear receptor subfamily 4 group A member 2 [Source:HGNC Symbol;Acc:HGNC:7981]		GO_CHROMOSOME			GO_NUCLEAR_CHROMOSOME				GO_POSITIVE_REGULATION_OF_NUCLEOBASE_CONTAINING_COMPOUND_METABOLIC_PROCESS	GO_NEUROGENESIS	GO_SEQUENCE_SPECIFIC_DOUBLE_STRANDED_DNA_BINDING		GO_DOUBLE_STRANDED_DNA_BINDING	GO_POSITIVE_REGULATION_OF_RNA_METABOLIC_PROCESS		GO_NEGATIVE_REGULATION_OF_NUCLEOBASE_CONTAINING_COMPOUND_METABOLIC_PROCESS		GO_SEQUENCE_SPECIFIC_DNA_BINDING
23040	MYT1L	myelin transcription factor 1 like [Source:HGNC Symbol;Acc:HGNC:7623]		GO_CHROMOSOME			GO_NUCLEAR_CHROMOSOME				GO_POSITIVE_REGULATION_OF_NUCLEOBASE_CONTAINING_COMPOUND_METABOLIC_PROCESS	GO_NEUROGENESIS	GO_SEQUENCE_SPECIFIC_DOUBLE_STRANDED_DNA_BINDING		GO_DOUBLE_STRANDED_DNA_BINDING	GO_POSITIVE_REGULATION_OF_RNA_METABOLIC_PROCESS		GO_NEGATIVE_REGULATION_OF_NUCLEOBASE_CONTAINING_COMPOUND_METABOLIC_PROCESS		GO_SEQUENCE_SPECIFIC_DNA_BINDING
4821	NKX2-2	NK2 homeobox 2 [Source:HGNC Symbol;Acc:HGNC:7835]		GO_CHROMOSOME			GO_NUCLEAR_CHROMOSOME				GO_POSITIVE_REGULATION_OF_NUCLEOBASE_CONTAINING_COMPOUND_METABOLIC_PROCESS	GO_NEUROGENESIS	GO_SEQUENCE_SPECIFIC_DOUBLE_STRANDED_DNA_BINDING		GO_DOUBLE_STRANDED_DNA_BINDING	GO_POSITIVE_REGULATION_OF_RNA_METABOLIC_PROCESS			GO_REGULATION_OF_CELL_DIFFERENTIATION	GO_SEQUENCE_SPECIFIC_DNA_BINDING		GO_POSITIVE_REGULATION_OF_MULTICELLULAR_ORGANISMAL_PROCESS
6095	RORA	RAR related orphan receptor A [Source:HGNC Symbol;Acc:HGNC:10258]		GO_CHROMOSOME			GO_NUCLEAR_CHROMOSOME				GO_POSITIVE_REGULATION_OF_NUCLEOBASE_CONTAINING_COMPOUND_METABOLIC_PROCESS	GO_NEUROGENESIS	GO_SEQUENCE_SPECIFIC_DOUBLE_STRANDED_DNA_BINDING		GO_DOUBLE_STRANDED_DNA_BINDING	GO_POSITIVE_REGULATION_OF_RNA_METABOLIC_PROCESS			GO_REGULATION_OF_CELL_DIFFERENTIATION	GO_SEQUENCE_SPECIFIC_DNA_BINDING		GO_POSITIVE_REGULATION_OF_MULTICELLULAR_ORGANISMAL_PROCESS
89884	LHX4	LIM homeobox 4 [Source:HGNC Symbol;Acc:HGNC:21734]		GO_CHROMOSOME			GO_NUCLEAR_CHROMOSOME				GO_POSITIVE_REGULATION_OF_NUCLEOBASE_CONTAINING_COMPOUND_METABOLIC_PROCESS	GO_NEUROGENESIS	GO_SEQUENCE_SPECIFIC_DOUBLE_STRANDED_DNA_BINDING		GO_DOUBLE_STRANDED_DNA_BINDING	GO_POSITIVE_REGULATION_OF_RNA_METABOLIC_PROCESS				GO_SEQUENCE_SPECIFIC_DNA_BINDING
1958	EGR1	early growth response 1 [Source:HGNC Symbol;Acc:HGNC:3238]		GO_CHROMOSOME			GO_NUCLEAR_CHROMOSOME				GO_POSITIVE_REGULATION_OF_NUCLEOBASE_CONTAINING_COMPOUND_METABOLIC_PROCESS		GO_SEQUENCE_SPECIFIC_DOUBLE_STRANDED_DNA_BINDING		GO_DOUBLE_STRANDED_DNA_BINDING	GO_POSITIVE_REGULATION_OF_RNA_METABOLIC_PROCESS	GO_PROTEIN_PHOSPHORYLATION	GO_NEGATIVE_REGULATION_OF_NUCLEOBASE_CONTAINING_COMPOUND_METABOLIC_PROCESS		GO_SEQUENCE_SPECIFIC_DNA_BINDING		GO_POSITIVE_REGULATION_OF_MULTICELLULAR_ORGANISMAL_PROCESS
467	ATF3	activating transcription factor 3 [Source:HGNC Symbol;Acc:HGNC:785]		GO_CHROMOSOME			GO_NUCLEAR_CHROMOSOME				GO_POSITIVE_REGULATION_OF_NUCLEOBASE_CONTAINING_COMPOUND_METABOLIC_PROCESS		GO_SEQUENCE_SPECIFIC_DOUBLE_STRANDED_DNA_BINDING		GO_DOUBLE_STRANDED_DNA_BINDING	GO_POSITIVE_REGULATION_OF_RNA_METABOLIC_PROCESS	GO_PROTEIN_PHOSPHORYLATION	GO_NEGATIVE_REGULATION_OF_NUCLEOBASE_CONTAINING_COMPOUND_METABOLIC_PROCESS		GO_SEQUENCE_SPECIFIC_DNA_BINDING
5991	RFX3	regulatory factor X3 [Source:HGNC Symbol;Acc:HGNC:9984]		GO_CHROMOSOME			GO_NUCLEAR_CHROMOSOME				GO_POSITIVE_REGULATION_OF_NUCLEOBASE_CONTAINING_COMPOUND_METABOLIC_PROCESS		GO_SEQUENCE_SPECIFIC_DOUBLE_STRANDED_DNA_BINDING		GO_DOUBLE_STRANDED_DNA_BINDING	GO_POSITIVE_REGULATION_OF_RNA_METABOLIC_PROCESS		GO_NEGATIVE_REGULATION_OF_NUCLEOBASE_CONTAINING_COMPOUND_METABOLIC_PROCESS	GO_REGULATION_OF_CELL_DIFFERENTIATION	GO_SEQUENCE_SPECIFIC_DNA_BINDING		GO_POSITIVE_REGULATION_OF_MULTICELLULAR_ORGANISMAL_PROCESS
4773	NFATC2	nuclear factor of activated T cells 2 [Source:HGNC Symbol;Acc:HGNC:7776]		GO_CHROMOSOME			GO_NUCLEAR_CHROMOSOME				GO_POSITIVE_REGULATION_OF_NUCLEOBASE_CONTAINING_COMPOUND_METABOLIC_PROCESS		GO_SEQUENCE_SPECIFIC_DOUBLE_STRANDED_DNA_BINDING		GO_DOUBLE_STRANDED_DNA_BINDING	GO_POSITIVE_REGULATION_OF_RNA_METABOLIC_PROCESS		GO_NEGATIVE_REGULATION_OF_NUCLEOBASE_CONTAINING_COMPOUND_METABOLIC_PROCESS	GO_REGULATION_OF_CELL_DIFFERENTIATION	GO_SEQUENCE_SPECIFIC_DNA_BINDING
4791	NFKB2	nuclear factor kappa B subunit 2 [Source:HGNC Symbol;Acc:HGNC:7795]		GO_CHROMOSOME			GO_NUCLEAR_CHROMOSOME				GO_POSITIVE_REGULATION_OF_NUCLEOBASE_CONTAINING_COMPOUND_METABOLIC_PROCESS		GO_SEQUENCE_SPECIFIC_DOUBLE_STRANDED_DNA_BINDING		GO_DOUBLE_STRANDED_DNA_BINDING	GO_POSITIVE_REGULATION_OF_RNA_METABOLIC_PROCESS		GO_NEGATIVE_REGULATION_OF_NUCLEOBASE_CONTAINING_COMPOUND_METABOLIC_PROCESS		GO_SEQUENCE_SPECIFIC_DNA_BINDING		GO_POSITIVE_REGULATION_OF_MULTICELLULAR_ORGANISMAL_PROCESS
642658	SCX	scleraxis bHLH transcription factor [Source:HGNC Symbol;Acc:HGNC:32322]		GO_CHROMOSOME			GO_NUCLEAR_CHROMOSOME				GO_POSITIVE_REGULATION_OF_NUCLEOBASE_CONTAINING_COMPOUND_METABOLIC_PROCESS		GO_SEQUENCE_SPECIFIC_DOUBLE_STRANDED_DNA_BINDING		GO_DOUBLE_STRANDED_DNA_BINDING	GO_POSITIVE_REGULATION_OF_RNA_METABOLIC_PROCESS		GO_NEGATIVE_REGULATION_OF_NUCLEOBASE_CONTAINING_COMPOUND_METABOLIC_PROCESS		GO_SEQUENCE_SPECIFIC_DNA_BINDING		GO_POSITIVE_REGULATION_OF_MULTICELLULAR_ORGANISMAL_PROCESS
7067	THRA	thyroid hormone receptor alpha [Source:HGNC Symbol;Acc:HGNC:11796]		GO_CHROMOSOME			GO_NUCLEAR_CHROMOSOME				GO_POSITIVE_REGULATION_OF_NUCLEOBASE_CONTAINING_COMPOUND_METABOLIC_PROCESS		GO_SEQUENCE_SPECIFIC_DOUBLE_STRANDED_DNA_BINDING		GO_DOUBLE_STRANDED_DNA_BINDING	GO_POSITIVE_REGULATION_OF_RNA_METABOLIC_PROCESS		GO_NEGATIVE_REGULATION_OF_NUCLEOBASE_CONTAINING_COMPOUND_METABOLIC_PROCESS		GO_SEQUENCE_SPECIFIC_DNA_BINDING		GO_POSITIVE_REGULATION_OF_MULTICELLULAR_ORGANISMAL_PROCESS
6928	HNF1B	HNF1 homeobox B [Source:HGNC Symbol;Acc:HGNC:11630]		GO_CHROMOSOME			GO_NUCLEAR_CHROMOSOME				GO_POSITIVE_REGULATION_OF_NUCLEOBASE_CONTAINING_COMPOUND_METABOLIC_PROCESS		GO_SEQUENCE_SPECIFIC_DOUBLE_STRANDED_DNA_BINDING		GO_DOUBLE_STRANDED_DNA_BINDING	GO_POSITIVE_REGULATION_OF_RNA_METABOLIC_PROCESS		GO_NEGATIVE_REGULATION_OF_NUCLEOBASE_CONTAINING_COMPOUND_METABOLIC_PROCESS		GO_SEQUENCE_SPECIFIC_DNA_BINDING
2354	FOSB	FosB proto-oncogene, AP-1 transcription factor subunit [Source:HGNC Symbol;Acc:HGNC:3797]		GO_CHROMOSOME			GO_NUCLEAR_CHROMOSOME				GO_POSITIVE_REGULATION_OF_NUCLEOBASE_CONTAINING_COMPOUND_METABOLIC_PROCESS		GO_SEQUENCE_SPECIFIC_DOUBLE_STRANDED_DNA_BINDING		GO_DOUBLE_STRANDED_DNA_BINDING	GO_POSITIVE_REGULATION_OF_RNA_METABOLIC_PROCESS		GO_NEGATIVE_REGULATION_OF_NUCLEOBASE_CONTAINING_COMPOUND_METABOLIC_PROCESS		GO_SEQUENCE_SPECIFIC_DNA_BINDING
6862	TBXT	T-box transcription factor T [Source:HGNC Symbol;Acc:HGNC:11515]		GO_CHROMOSOME			GO_NUCLEAR_CHROMOSOME				GO_POSITIVE_REGULATION_OF_NUCLEOBASE_CONTAINING_COMPOUND_METABOLIC_PROCESS		GO_SEQUENCE_SPECIFIC_DOUBLE_STRANDED_DNA_BINDING		GO_DOUBLE_STRANDED_DNA_BINDING	GO_POSITIVE_REGULATION_OF_RNA_METABOLIC_PROCESS		GO_NEGATIVE_REGULATION_OF_NUCLEOBASE_CONTAINING_COMPOUND_METABOLIC_PROCESS		GO_SEQUENCE_SPECIFIC_DNA_BINDING
1390	CREM	cAMP responsive element modulator [Source:HGNC Symbol;Acc:HGNC:2352]		GO_CHROMOSOME			GO_NUCLEAR_CHROMOSOME				GO_POSITIVE_REGULATION_OF_NUCLEOBASE_CONTAINING_COMPOUND_METABOLIC_PROCESS		GO_SEQUENCE_SPECIFIC_DOUBLE_STRANDED_DNA_BINDING		GO_DOUBLE_STRANDED_DNA_BINDING	GO_POSITIVE_REGULATION_OF_RNA_METABOLIC_PROCESS		GO_NEGATIVE_REGULATION_OF_NUCLEOBASE_CONTAINING_COMPOUND_METABOLIC_PROCESS		GO_SEQUENCE_SPECIFIC_DNA_BINDING
2114	ETS2	ETS proto-oncogene 2, transcription factor [Source:HGNC Symbol;Acc:HGNC:3489]		GO_CHROMOSOME			GO_NUCLEAR_CHROMOSOME				GO_POSITIVE_REGULATION_OF_NUCLEOBASE_CONTAINING_COMPOUND_METABOLIC_PROCESS		GO_SEQUENCE_SPECIFIC_DOUBLE_STRANDED_DNA_BINDING		GO_DOUBLE_STRANDED_DNA_BINDING	GO_POSITIVE_REGULATION_OF_RNA_METABOLIC_PROCESS		GO_NEGATIVE_REGULATION_OF_NUCLEOBASE_CONTAINING_COMPOUND_METABOLIC_PROCESS		GO_SEQUENCE_SPECIFIC_DNA_BINDING
2353	FOS	Fos proto-oncogene, AP-1 transcription factor subunit [Source:HGNC Symbol;Acc:HGNC:3796]		GO_CHROMOSOME			GO_NUCLEAR_CHROMOSOME				GO_POSITIVE_REGULATION_OF_NUCLEOBASE_CONTAINING_COMPOUND_METABOLIC_PROCESS		GO_SEQUENCE_SPECIFIC_DOUBLE_STRANDED_DNA_BINDING		GO_DOUBLE_STRANDED_DNA_BINDING	GO_POSITIVE_REGULATION_OF_RNA_METABOLIC_PROCESS			GO_REGULATION_OF_CELL_DIFFERENTIATION	GO_SEQUENCE_SPECIFIC_DNA_BINDING		GO_POSITIVE_REGULATION_OF_MULTICELLULAR_ORGANISMAL_PROCESS
3202	HOXA5	homeobox A5 [Source:HGNC Symbol;Acc:HGNC:5106]		GO_CHROMOSOME			GO_NUCLEAR_CHROMOSOME				GO_POSITIVE_REGULATION_OF_NUCLEOBASE_CONTAINING_COMPOUND_METABOLIC_PROCESS		GO_SEQUENCE_SPECIFIC_DOUBLE_STRANDED_DNA_BINDING		GO_DOUBLE_STRANDED_DNA_BINDING	GO_POSITIVE_REGULATION_OF_RNA_METABOLIC_PROCESS			GO_REGULATION_OF_CELL_DIFFERENTIATION	GO_SEQUENCE_SPECIFIC_DNA_BINDING		GO_POSITIVE_REGULATION_OF_MULTICELLULAR_ORGANISMAL_PROCESS
5990	RFX2	regulatory factor X2 [Source:HGNC Symbol;Acc:HGNC:9983]		GO_CHROMOSOME			GO_NUCLEAR_CHROMOSOME				GO_POSITIVE_REGULATION_OF_NUCLEOBASE_CONTAINING_COMPOUND_METABOLIC_PROCESS		GO_SEQUENCE_SPECIFIC_DOUBLE_STRANDED_DNA_BINDING		GO_DOUBLE_STRANDED_DNA_BINDING	GO_POSITIVE_REGULATION_OF_RNA_METABOLIC_PROCESS				GO_SEQUENCE_SPECIFIC_DNA_BINDING
9705	ST18	ST18 C2H2C-type zinc finger transcription factor [Source:HGNC Symbol;Acc:HGNC:18695]		GO_CHROMOSOME			GO_NUCLEAR_CHROMOSOME				GO_POSITIVE_REGULATION_OF_NUCLEOBASE_CONTAINING_COMPOUND_METABOLIC_PROCESS		GO_SEQUENCE_SPECIFIC_DOUBLE_STRANDED_DNA_BINDING		GO_DOUBLE_STRANDED_DNA_BINDING	GO_POSITIVE_REGULATION_OF_RNA_METABOLIC_PROCESS				GO_SEQUENCE_SPECIFIC_DNA_BINDING
2355	FOSL2	FOS like 2, AP-1 transcription factor subunit [Source:HGNC Symbol;Acc:HGNC:3798]		GO_CHROMOSOME			GO_NUCLEAR_CHROMOSOME				GO_POSITIVE_REGULATION_OF_NUCLEOBASE_CONTAINING_COMPOUND_METABOLIC_PROCESS		GO_SEQUENCE_SPECIFIC_DOUBLE_STRANDED_DNA_BINDING		GO_DOUBLE_STRANDED_DNA_BINDING	GO_POSITIVE_REGULATION_OF_RNA_METABOLIC_PROCESS				GO_SEQUENCE_SPECIFIC_DNA_BINDING
5075	PAX1	paired box 1 [Source:HGNC Symbol;Acc:HGNC:8615]		GO_CHROMOSOME			GO_NUCLEAR_CHROMOSOME				GO_POSITIVE_REGULATION_OF_NUCLEOBASE_CONTAINING_COMPOUND_METABOLIC_PROCESS		GO_SEQUENCE_SPECIFIC_DOUBLE_STRANDED_DNA_BINDING		GO_DOUBLE_STRANDED_DNA_BINDING	GO_POSITIVE_REGULATION_OF_RNA_METABOLIC_PROCESS				GO_SEQUENCE_SPECIFIC_DNA_BINDING
1316	KLF6	Kruppel like factor 6 [Source:HGNC Symbol;Acc:HGNC:2235]		GO_CHROMOSOME			GO_NUCLEAR_CHROMOSOME				GO_POSITIVE_REGULATION_OF_NUCLEOBASE_CONTAINING_COMPOUND_METABOLIC_PROCESS		GO_SEQUENCE_SPECIFIC_DOUBLE_STRANDED_DNA_BINDING		GO_DOUBLE_STRANDED_DNA_BINDING	GO_POSITIVE_REGULATION_OF_RNA_METABOLIC_PROCESS				GO_SEQUENCE_SPECIFIC_DNA_BINDING
10691	GMEB1	glucocorticoid modulatory element binding protein 1 [Source:HGNC Symbol;Acc:HGNC:4370]		GO_CHROMOSOME			GO_NUCLEAR_CHROMOSOME				GO_POSITIVE_REGULATION_OF_NUCLEOBASE_CONTAINING_COMPOUND_METABOLIC_PROCESS		GO_SEQUENCE_SPECIFIC_DOUBLE_STRANDED_DNA_BINDING		GO_DOUBLE_STRANDED_DNA_BINDING	GO_POSITIVE_REGULATION_OF_RNA_METABOLIC_PROCESS				GO_SEQUENCE_SPECIFIC_DNA_BINDING
4661	MYT1	myelin transcription factor 1 [Source:HGNC Symbol;Acc:HGNC:7622]		GO_CHROMOSOME			GO_NUCLEAR_CHROMOSOME				GO_POSITIVE_REGULATION_OF_NUCLEOBASE_CONTAINING_COMPOUND_METABOLIC_PROCESS		GO_SEQUENCE_SPECIFIC_DOUBLE_STRANDED_DNA_BINDING		GO_DOUBLE_STRANDED_DNA_BINDING	GO_POSITIVE_REGULATION_OF_RNA_METABOLIC_PROCESS				GO_SEQUENCE_SPECIFIC_DNA_BINDING
10365	KLF2	Kruppel like factor 2 [Source:HGNC Symbol;Acc:HGNC:6347]		GO_CHROMOSOME			GO_NUCLEAR_CHROMOSOME				GO_POSITIVE_REGULATION_OF_NUCLEOBASE_CONTAINING_COMPOUND_METABOLIC_PROCESS					GO_POSITIVE_REGULATION_OF_RNA_METABOLIC_PROCESS		GO_NEGATIVE_REGULATION_OF_NUCLEOBASE_CONTAINING_COMPOUND_METABOLIC_PROCESS
1960	EGR3	early growth response 3 [Source:HGNC Symbol;Acc:HGNC:3240]		GO_CHROMOSOME			GO_NUCLEAR_CHROMOSOME				GO_POSITIVE_REGULATION_OF_NUCLEOBASE_CONTAINING_COMPOUND_METABOLIC_PROCESS					GO_POSITIVE_REGULATION_OF_RNA_METABOLIC_PROCESS			GO_REGULATION_OF_CELL_DIFFERENTIATION	GO_SEQUENCE_SPECIFIC_DNA_BINDING		GO_POSITIVE_REGULATION_OF_MULTICELLULAR_ORGANISMAL_PROCESS
80034	CSRNP3	cysteine and serine rich nuclear protein 3 [Source:HGNC Symbol;Acc:HGNC:30729]		GO_CHROMOSOME			GO_NUCLEAR_CHROMOSOME				GO_POSITIVE_REGULATION_OF_NUCLEOBASE_CONTAINING_COMPOUND_METABOLIC_PROCESS					GO_POSITIVE_REGULATION_OF_RNA_METABOLIC_PROCESS				GO_SEQUENCE_SPECIFIC_DNA_BINDING
1961	EGR4	early growth response 4 [Source:HGNC Symbol;Acc:HGNC:3241]		GO_CHROMOSOME			GO_NUCLEAR_CHROMOSOME				GO_POSITIVE_REGULATION_OF_NUCLEOBASE_CONTAINING_COMPOUND_METABOLIC_PROCESS					GO_POSITIVE_REGULATION_OF_RNA_METABOLIC_PROCESS				GO_SEQUENCE_SPECIFIC_DNA_BINDING
64651	CSRNP1	cysteine and serine rich nuclear protein 1 [Source:HGNC Symbol;Acc:HGNC:14300]		GO_CHROMOSOME			GO_NUCLEAR_CHROMOSOME				GO_POSITIVE_REGULATION_OF_NUCLEOBASE_CONTAINING_COMPOUND_METABOLIC_PROCESS					GO_POSITIVE_REGULATION_OF_RNA_METABOLIC_PROCESS				GO_SEQUENCE_SPECIFIC_DNA_BINDING
64344	HIF3A	hypoxia inducible factor 3 subunit alpha [Source:HGNC Symbol;Acc:HGNC:15825]		GO_CHROMOSOME			GO_NUCLEAR_CHROMOSOME				GO_POSITIVE_REGULATION_OF_NUCLEOBASE_CONTAINING_COMPOUND_METABOLIC_PROCESS					GO_POSITIVE_REGULATION_OF_RNA_METABOLIC_PROCESS
9586	CREB5	cAMP responsive element binding protein 5 [Source:HGNC Symbol;Acc:HGNC:16844]		GO_CHROMOSOME			GO_NUCLEAR_CHROMOSOME				GO_POSITIVE_REGULATION_OF_NUCLEOBASE_CONTAINING_COMPOUND_METABOLIC_PROCESS					GO_POSITIVE_REGULATION_OF_RNA_METABOLIC_PROCESS
23316	CUX2	cut like homeobox 2 [Source:HGNC Symbol;Acc:HGNC:19347]		GO_CHROMOSOME			GO_NUCLEAR_CHROMOSOME					GO_NEUROGENESIS	GO_SEQUENCE_SPECIFIC_DOUBLE_STRANDED_DNA_BINDING		GO_DOUBLE_STRANDED_DNA_BINDING			GO_NEGATIVE_REGULATION_OF_NUCLEOBASE_CONTAINING_COMPOUND_METABOLIC_PROCESS	GO_REGULATION_OF_CELL_DIFFERENTIATION	GO_SEQUENCE_SPECIFIC_DNA_BINDING		GO_POSITIVE_REGULATION_OF_MULTICELLULAR_ORGANISMAL_PROCESS
85508	SCRT2	scratch family transcriptional repressor 2 [Source:HGNC Symbol;Acc:HGNC:15952]		GO_CHROMOSOME			GO_NUCLEAR_CHROMOSOME					GO_NEUROGENESIS	GO_SEQUENCE_SPECIFIC_DOUBLE_STRANDED_DNA_BINDING		GO_DOUBLE_STRANDED_DNA_BINDING			GO_NEGATIVE_REGULATION_OF_NUCLEOBASE_CONTAINING_COMPOUND_METABOLIC_PROCESS	GO_REGULATION_OF_CELL_DIFFERENTIATION	GO_SEQUENCE_SPECIFIC_DNA_BINDING
60436	TGIF2	TGFB induced factor homeobox 2 [Source:HGNC Symbol;Acc:HGNC:15764]		GO_CHROMOSOME			GO_NUCLEAR_CHROMOSOME					GO_NEUROGENESIS		GO_MICROTUBULE_CYTOSKELETON				GO_NEGATIVE_REGULATION_OF_NUCLEOBASE_CONTAINING_COMPOUND_METABOLIC_PROCESS	GO_REGULATION_OF_CELL_DIFFERENTIATION			GO_POSITIVE_REGULATION_OF_MULTICELLULAR_ORGANISMAL_PROCESS
5814	PURB	purine rich element binding protein B [Source:HGNC Symbol;Acc:HGNC:9702]		GO_CHROMOSOME			GO_NUCLEAR_CHROMOSOME						GO_SEQUENCE_SPECIFIC_DOUBLE_STRANDED_DNA_BINDING		GO_DOUBLE_STRANDED_DNA_BINDING			GO_NEGATIVE_REGULATION_OF_NUCLEOBASE_CONTAINING_COMPOUND_METABOLIC_PROCESS	GO_REGULATION_OF_CELL_DIFFERENTIATION	GO_SEQUENCE_SPECIFIC_DNA_BINDING
51274	KLF3	Kruppel like factor 3 [Source:HGNC Symbol;Acc:HGNC:16516]		GO_CHROMOSOME			GO_NUCLEAR_CHROMOSOME						GO_SEQUENCE_SPECIFIC_DOUBLE_STRANDED_DNA_BINDING		GO_DOUBLE_STRANDED_DNA_BINDING			GO_NEGATIVE_REGULATION_OF_NUCLEOBASE_CONTAINING_COMPOUND_METABOLIC_PROCESS		GO_SEQUENCE_SPECIFIC_DNA_BINDING
7975	MAFK	MAF bZIP transcription factor K [Source:HGNC Symbol;Acc:HGNC:6782]		GO_CHROMOSOME			GO_NUCLEAR_CHROMOSOME						GO_SEQUENCE_SPECIFIC_DOUBLE_STRANDED_DNA_BINDING		GO_DOUBLE_STRANDED_DNA_BINDING			GO_NEGATIVE_REGULATION_OF_NUCLEOBASE_CONTAINING_COMPOUND_METABOLIC_PROCESS		GO_SEQUENCE_SPECIFIC_DNA_BINDING
7050	TGIF1	TGFB induced factor homeobox 1 [Source:HGNC Symbol;Acc:HGNC:11776]		GO_CHROMOSOME			GO_NUCLEAR_CHROMOSOME						GO_SEQUENCE_SPECIFIC_DOUBLE_STRANDED_DNA_BINDING		GO_DOUBLE_STRANDED_DNA_BINDING			GO_NEGATIVE_REGULATION_OF_NUCLEOBASE_CONTAINING_COMPOUND_METABOLIC_PROCESS		GO_SEQUENCE_SPECIFIC_DNA_BINDING
60468	BACH2	BTB domain and CNC homolog 2 [Source:HGNC Symbol;Acc:HGNC:14078]		GO_CHROMOSOME			GO_NUCLEAR_CHROMOSOME						GO_SEQUENCE_SPECIFIC_DOUBLE_STRANDED_DNA_BINDING		GO_DOUBLE_STRANDED_DNA_BINDING			GO_NEGATIVE_REGULATION_OF_NUCLEOBASE_CONTAINING_COMPOUND_METABOLIC_PROCESS		GO_SEQUENCE_SPECIFIC_DNA_BINDING
389058	SP5	Sp5 transcription factor [Source:HGNC Symbol;Acc:HGNC:14529]		GO_CHROMOSOME			GO_NUCLEAR_CHROMOSOME						GO_SEQUENCE_SPECIFIC_DOUBLE_STRANDED_DNA_BINDING		GO_DOUBLE_STRANDED_DNA_BINDING			GO_NEGATIVE_REGULATION_OF_NUCLEOBASE_CONTAINING_COMPOUND_METABOLIC_PROCESS		GO_SEQUENCE_SPECIFIC_DNA_BINDING
54815	GATAD2A	GATA zinc finger domain containing 2A [Source:HGNC Symbol;Acc:HGNC:29989]		GO_CHROMOSOME			GO_NUCLEAR_CHROMOSOME											GO_NEGATIVE_REGULATION_OF_NUCLEOBASE_CONTAINING_COMPOUND_METABOLIC_PROCESS		GO_SEQUENCE_SPECIFIC_DNA_BINDING
84525	HOPX	HOP homeobox [Source:HGNC Symbol;Acc:HGNC:24961]		GO_CHROMOSOME			GO_NUCLEAR_CHROMOSOME												GO_REGULATION_OF_CELL_DIFFERENTIATION
58516	SINHCAF	SIN3-HDAC complex associated factor [Source:HGNC Symbol;Acc:HGNC:30702]		GO_CHROMOSOME			GO_NUCLEAR_CHROMOSOME												GO_REGULATION_OF_CELL_DIFFERENTIATION
253714	MMS22L	MMS22 like, DNA repair protein [Source:HGNC Symbol;Acc:HGNC:21475]		GO_CHROMOSOME			GO_NUCLEAR_CHROMOSOME
11281	POU6F2	POU class 6 homeobox 2 [Source:HGNC Symbol;Acc:HGNC:21694]		GO_CHROMOSOME			GO_NUCLEAR_CHROMOSOME
100131390	SP9	Sp9 transcription factor [Source:HGNC Symbol;Acc:HGNC:30690]		GO_CHROMOSOME			GO_NUCLEAR_CHROMOSOME
139324	HDX	highly divergent homeobox [Source:HGNC Symbol;Acc:HGNC:26411]		GO_CHROMOSOME			GO_NUCLEAR_CHROMOSOME
5253	PHF2	PHD finger protein 2 [Source:HGNC Symbol;Acc:HGNC:8920]		GO_CHROMOSOME						GO_CHROMOSOME_ORGANIZATION	GO_POSITIVE_REGULATION_OF_NUCLEOBASE_CONTAINING_COMPOUND_METABOLIC_PROCESS					GO_POSITIVE_REGULATION_OF_RNA_METABOLIC_PROCESS		GO_NEGATIVE_REGULATION_OF_NUCLEOBASE_CONTAINING_COMPOUND_METABOLIC_PROCESS
7874	USP7	ubiquitin specific peptidase 7 [Source:HGNC Symbol;Acc:HGNC:12630]		GO_CHROMOSOME						GO_CHROMOSOME_ORGANIZATION	GO_POSITIVE_REGULATION_OF_NUCLEOBASE_CONTAINING_COMPOUND_METABOLIC_PROCESS
221037	JMJD1C	jumonji domain containing 1C [Source:HGNC Symbol;Acc:HGNC:12313]		GO_CHROMOSOME						GO_CHROMOSOME_ORGANIZATION			GO_SEQUENCE_SPECIFIC_DOUBLE_STRANDED_DNA_BINDING		GO_DOUBLE_STRANDED_DNA_BINDING					GO_SEQUENCE_SPECIFIC_DNA_BINDING
10721	POLQ	DNA polymerase theta [Source:HGNC Symbol;Acc:HGNC:9186]		GO_CHROMOSOME						GO_CHROMOSOME_ORGANIZATION								GO_NEGATIVE_REGULATION_OF_NUCLEOBASE_CONTAINING_COMPOUND_METABOLIC_PROCESS
64946	CENPH	centromere protein H [Source:HGNC Symbol;Acc:HGNC:17268]		GO_CHROMOSOME						GO_CHROMOSOME_ORGANIZATION
23160	WDR43	WD repeat domain 43 [Source:HGNC Symbol;Acc:HGNC:28945]		GO_CHROMOSOME							GO_POSITIVE_REGULATION_OF_NUCLEOBASE_CONTAINING_COMPOUND_METABOLIC_PROCESS					GO_POSITIVE_REGULATION_OF_RNA_METABOLIC_PROCESS
8178	ELL	elongation factor for RNA polymerase II [Source:HGNC Symbol;Acc:HGNC:23114]		GO_CHROMOSOME							GO_POSITIVE_REGULATION_OF_NUCLEOBASE_CONTAINING_COMPOUND_METABOLIC_PROCESS					GO_POSITIVE_REGULATION_OF_RNA_METABOLIC_PROCESS
5930	RBBP6	RB binding protein 6, ubiquitin ligase [Source:HGNC Symbol;Acc:HGNC:9889]		GO_CHROMOSOME										GO_MICROTUBULE_CYTOSKELETON
56852	RAD18	RAD18 E3 ubiquitin protein ligase [Source:HGNC Symbol;Acc:HGNC:18278]		GO_CHROMOSOME										GO_MICROTUBULE_CYTOSKELETON
1780	DYNC1I1	dynein cytoplasmic 1 intermediate chain 1 [Source:HGNC Symbol;Acc:HGNC:2963]		GO_CHROMOSOME										GO_MICROTUBULE_CYTOSKELETON
3151	HMGN2	high mobility group nucleosomal binding domain 2 [Source:HGNC Symbol;Acc:HGNC:4986]		GO_CHROMOSOME
7112	TMPO	thymopoietin [Source:HGNC Symbol;Acc:HGNC:11875]		GO_CHROMOSOME
23279	NUP160	nucleoporin 160 [Source:HGNC Symbol;Acc:HGNC:18017]		GO_CHROMOSOME
57654	UVSSA	UV stimulated scaffold protein A [Source:HGNC Symbol;Acc:HGNC:29304]		GO_CHROMOSOME
6469	SHH	sonic hedgehog signaling molecule [Source:HGNC Symbol;Acc:HGNC:10848]							GO_CELL_DIVISION		GO_POSITIVE_REGULATION_OF_NUCLEOBASE_CONTAINING_COMPOUND_METABOLIC_PROCESS	GO_NEUROGENESIS				GO_POSITIVE_REGULATION_OF_RNA_METABOLIC_PROCESS		GO_NEGATIVE_REGULATION_OF_NUCLEOBASE_CONTAINING_COMPOUND_METABOLIC_PROCESS	GO_REGULATION_OF_CELL_DIFFERENTIATION			GO_POSITIVE_REGULATION_OF_MULTICELLULAR_ORGANISMAL_PROCESS
27152	INTU	inturned planar cell polarity protein [Source:HGNC Symbol;Acc:HGNC:29239]							GO_CELL_DIVISION					GO_MICROTUBULE_CYTOSKELETON
5154	PDGFA	platelet derived growth factor subunit A [Source:HGNC Symbol;Acc:HGNC:8799]							GO_CELL_DIVISION								GO_PROTEIN_PHOSPHORYLATION					GO_POSITIVE_REGULATION_OF_MULTICELLULAR_ORGANISMAL_PROCESS
56034	PDGFC	platelet derived growth factor C [Source:HGNC Symbol;Acc:HGNC:8801]							GO_CELL_DIVISION								GO_PROTEIN_PHOSPHORYLATION					GO_POSITIVE_REGULATION_OF_MULTICELLULAR_ORGANISMAL_PROCESS
7060	THBS4	thrombospondin 4 [Source:HGNC Symbol;Acc:HGNC:11788]							GO_CELL_DIVISION								GO_PROTEIN_PHOSPHORYLATION
4842	NOS1	nitric oxide synthase 1 [Source:HGNC Symbol;Acc:HGNC:7872]								GO_CHROMOSOME_ORGANIZATION	GO_POSITIVE_REGULATION_OF_NUCLEOBASE_CONTAINING_COMPOUND_METABOLIC_PROCESS	GO_NEUROGENESIS				GO_POSITIVE_REGULATION_OF_RNA_METABOLIC_PROCESS	GO_PROTEIN_PHOSPHORYLATION		GO_REGULATION_OF_CELL_DIFFERENTIATION			GO_POSITIVE_REGULATION_OF_MULTICELLULAR_ORGANISMAL_PROCESS
63976	PRDM16	PR/SET domain 16 [Source:HGNC Symbol;Acc:HGNC:14000]								GO_CHROMOSOME_ORGANIZATION	GO_POSITIVE_REGULATION_OF_NUCLEOBASE_CONTAINING_COMPOUND_METABOLIC_PROCESS	GO_NEUROGENESIS				GO_POSITIVE_REGULATION_OF_RNA_METABOLIC_PROCESS		GO_NEGATIVE_REGULATION_OF_NUCLEOBASE_CONTAINING_COMPOUND_METABOLIC_PROCESS	GO_REGULATION_OF_CELL_DIFFERENTIATION	GO_SEQUENCE_SPECIFIC_DNA_BINDING		GO_POSITIVE_REGULATION_OF_MULTICELLULAR_ORGANISMAL_PROCESS
26053	AUTS2	activator of transcription and developmental regulator AUTS2 [Source:HGNC Symbol;Acc:HGNC:14262]								GO_CHROMOSOME_ORGANIZATION	GO_POSITIVE_REGULATION_OF_NUCLEOBASE_CONTAINING_COMPOUND_METABOLIC_PROCESS	GO_NEUROGENESIS				GO_POSITIVE_REGULATION_OF_RNA_METABOLIC_PROCESS
64754	SMYD3	SET and MYND domain containing 3 [Source:HGNC Symbol;Acc:HGNC:15513]								GO_CHROMOSOME_ORGANIZATION	GO_POSITIVE_REGULATION_OF_NUCLEOBASE_CONTAINING_COMPOUND_METABOLIC_PROCESS		GO_SEQUENCE_SPECIFIC_DOUBLE_STRANDED_DNA_BINDING		GO_DOUBLE_STRANDED_DNA_BINDING	GO_POSITIVE_REGULATION_OF_RNA_METABOLIC_PROCESS	GO_PROTEIN_PHOSPHORYLATION			GO_SEQUENCE_SPECIFIC_DNA_BINDING
5926	ARID4A	AT-rich interaction domain 4A [Source:HGNC Symbol;Acc:HGNC:9885]								GO_CHROMOSOME_ORGANIZATION	GO_POSITIVE_REGULATION_OF_NUCLEOBASE_CONTAINING_COMPOUND_METABOLIC_PROCESS					GO_POSITIVE_REGULATION_OF_RNA_METABOLIC_PROCESS		GO_NEGATIVE_REGULATION_OF_NUCLEOBASE_CONTAINING_COMPOUND_METABOLIC_PROCESS
51742	ARID4B	AT-rich interaction domain 4B [Source:HGNC Symbol;Acc:HGNC:15550]								GO_CHROMOSOME_ORGANIZATION	GO_POSITIVE_REGULATION_OF_NUCLEOBASE_CONTAINING_COMPOUND_METABOLIC_PROCESS					GO_POSITIVE_REGULATION_OF_RNA_METABOLIC_PROCESS
7862	BRPF1	bromodomain and PHD finger containing 1 [Source:HGNC Symbol;Acc:HGNC:14255]								GO_CHROMOSOME_ORGANIZATION	GO_POSITIVE_REGULATION_OF_NUCLEOBASE_CONTAINING_COMPOUND_METABOLIC_PROCESS					GO_POSITIVE_REGULATION_OF_RNA_METABOLIC_PROCESS
80853	KDM7A	lysine demethylase 7A [Source:HGNC Symbol;Acc:HGNC:22224]								GO_CHROMOSOME_ORGANIZATION	GO_POSITIVE_REGULATION_OF_NUCLEOBASE_CONTAINING_COMPOUND_METABOLIC_PROCESS					GO_POSITIVE_REGULATION_OF_RNA_METABOLIC_PROCESS
4137	MAPT	microtubule associated protein tau [Source:HGNC Symbol;Acc:HGNC:6893]								GO_CHROMOSOME_ORGANIZATION		GO_NEUROGENESIS	GO_SEQUENCE_SPECIFIC_DOUBLE_STRANDED_DNA_BINDING	GO_MICROTUBULE_CYTOSKELETON	GO_DOUBLE_STRANDED_DNA_BINDING				GO_REGULATION_OF_CELL_DIFFERENTIATION	GO_SEQUENCE_SPECIFIC_DNA_BINDING		GO_POSITIVE_REGULATION_OF_MULTICELLULAR_ORGANISMAL_PROCESS
89797	NAV2	neuron navigator 2 [Source:HGNC Symbol;Acc:HGNC:15997]								GO_CHROMOSOME_ORGANIZATION		GO_NEUROGENESIS
55689	YEATS2	YEATS domain containing 2 [Source:HGNC Symbol;Acc:HGNC:25489]								GO_CHROMOSOME_ORGANIZATION				GO_MICROTUBULE_CYTOSKELETON				GO_NEGATIVE_REGULATION_OF_NUCLEOBASE_CONTAINING_COMPOUND_METABOLIC_PROCESS
6622	SNCA	synuclein alpha [Source:HGNC Symbol;Acc:HGNC:11138]								GO_CHROMOSOME_ORGANIZATION							GO_PROTEIN_PHOSPHORYLATION	GO_NEGATIVE_REGULATION_OF_NUCLEOBASE_CONTAINING_COMPOUND_METABOLIC_PROCESS
9730	DCAF1	DDB1 and CUL4 associated factor 1 [Source:HGNC Symbol;Acc:HGNC:30911]								GO_CHROMOSOME_ORGANIZATION							GO_PROTEIN_PHOSPHORYLATION	GO_NEGATIVE_REGULATION_OF_NUCLEOBASE_CONTAINING_COMPOUND_METABOLIC_PROCESS
5599	MAPK8	mitogen-activated protein kinase 8 [Source:HGNC Symbol;Acc:HGNC:6881]								GO_CHROMOSOME_ORGANIZATION							GO_PROTEIN_PHOSPHORYLATION
9958	USP15	ubiquitin specific peptidase 15 [Source:HGNC Symbol;Acc:HGNC:12613]								GO_CHROMOSOME_ORGANIZATION							GO_PROTEIN_PHOSPHORYLATION
8535	CBX4	chromobox 4 [Source:HGNC Symbol;Acc:HGNC:1554]								GO_CHROMOSOME_ORGANIZATION								GO_NEGATIVE_REGULATION_OF_NUCLEOBASE_CONTAINING_COMPOUND_METABOLIC_PROCESS
29855	UBN1	ubinuclein 1 [Source:HGNC Symbol;Acc:HGNC:12506]								GO_CHROMOSOME_ORGANIZATION
23523	CABIN1	calcineurin binding protein 1 [Source:HGNC Symbol;Acc:HGNC:24187]								GO_CHROMOSOME_ORGANIZATION
144108	SPTY2D1	SPT2 chromatin protein domain containing 1 [Source:HGNC Symbol;Acc:HGNC:26818]								GO_CHROMOSOME_ORGANIZATION
23774	BRD1	bromodomain containing 1 [Source:HGNC Symbol;Acc:HGNC:1102]								GO_CHROMOSOME_ORGANIZATION
27154	BRPF3	bromodomain and PHD finger containing 3 [Source:HGNC Symbol;Acc:HGNC:14256]								GO_CHROMOSOME_ORGANIZATION
9767	JADE3	jade family PHD finger 3 [Source:HGNC Symbol;Acc:HGNC:22982]								GO_CHROMOSOME_ORGANIZATION
5532	PPP3CB	protein phosphatase 3 catalytic subunit beta [Source:HGNC Symbol;Acc:HGNC:9315]									GO_POSITIVE_REGULATION_OF_NUCLEOBASE_CONTAINING_COMPOUND_METABOLIC_PROCESS	GO_NEUROGENESIS				GO_POSITIVE_REGULATION_OF_RNA_METABOLIC_PROCESS	GO_PROTEIN_PHOSPHORYLATION
23426	GRIP1	glutamate receptor interacting protein 1 [Source:HGNC Symbol;Acc:HGNC:18708]									GO_POSITIVE_REGULATION_OF_NUCLEOBASE_CONTAINING_COMPOUND_METABOLIC_PROCESS	GO_NEUROGENESIS				GO_POSITIVE_REGULATION_OF_RNA_METABOLIC_PROCESS			GO_REGULATION_OF_CELL_DIFFERENTIATION			GO_POSITIVE_REGULATION_OF_MULTICELLULAR_ORGANISMAL_PROCESS
23060	ZNF609	zinc finger protein 609 [Source:HGNC Symbol;Acc:HGNC:29003]									GO_POSITIVE_REGULATION_OF_NUCLEOBASE_CONTAINING_COMPOUND_METABOLIC_PROCESS	GO_NEUROGENESIS				GO_POSITIVE_REGULATION_OF_RNA_METABOLIC_PROCESS			GO_REGULATION_OF_CELL_DIFFERENTIATION			GO_POSITIVE_REGULATION_OF_MULTICELLULAR_ORGANISMAL_PROCESS
57721	METTL14	methyltransferase like 14 [Source:HGNC Symbol;Acc:HGNC:29330]									GO_POSITIVE_REGULATION_OF_NUCLEOBASE_CONTAINING_COMPOUND_METABOLIC_PROCESS	GO_NEUROGENESIS				GO_POSITIVE_REGULATION_OF_RNA_METABOLIC_PROCESS
64207	IRF2BPL	interferon regulatory factor 2 binding protein like [Source:HGNC Symbol;Acc:HGNC:14282]									GO_POSITIVE_REGULATION_OF_NUCLEOBASE_CONTAINING_COMPOUND_METABOLIC_PROCESS		GO_SEQUENCE_SPECIFIC_DOUBLE_STRANDED_DNA_BINDING		GO_DOUBLE_STRANDED_DNA_BINDING	GO_POSITIVE_REGULATION_OF_RNA_METABOLIC_PROCESS		GO_NEGATIVE_REGULATION_OF_NUCLEOBASE_CONTAINING_COMPOUND_METABOLIC_PROCESS		GO_SEQUENCE_SPECIFIC_DNA_BINDING
84662	GLIS2	GLIS family zinc finger 2 [Source:HGNC Symbol;Acc:HGNC:29450]									GO_POSITIVE_REGULATION_OF_NUCLEOBASE_CONTAINING_COMPOUND_METABOLIC_PROCESS		GO_SEQUENCE_SPECIFIC_DOUBLE_STRANDED_DNA_BINDING		GO_DOUBLE_STRANDED_DNA_BINDING	GO_POSITIVE_REGULATION_OF_RNA_METABOLIC_PROCESS		GO_NEGATIVE_REGULATION_OF_NUCLEOBASE_CONTAINING_COMPOUND_METABOLIC_PROCESS		GO_SEQUENCE_SPECIFIC_DNA_BINDING
55922	NKRF	NFKB repressing factor [Source:HGNC Symbol;Acc:HGNC:19374]									GO_POSITIVE_REGULATION_OF_NUCLEOBASE_CONTAINING_COMPOUND_METABOLIC_PROCESS		GO_SEQUENCE_SPECIFIC_DOUBLE_STRANDED_DNA_BINDING		GO_DOUBLE_STRANDED_DNA_BINDING	GO_POSITIVE_REGULATION_OF_RNA_METABOLIC_PROCESS		GO_NEGATIVE_REGULATION_OF_NUCLEOBASE_CONTAINING_COMPOUND_METABOLIC_PROCESS		GO_SEQUENCE_SPECIFIC_DNA_BINDING
7546	ZIC2	Zic family member 2 [Source:HGNC Symbol;Acc:HGNC:12873]									GO_POSITIVE_REGULATION_OF_NUCLEOBASE_CONTAINING_COMPOUND_METABOLIC_PROCESS		GO_SEQUENCE_SPECIFIC_DOUBLE_STRANDED_DNA_BINDING		GO_DOUBLE_STRANDED_DNA_BINDING	GO_POSITIVE_REGULATION_OF_RNA_METABOLIC_PROCESS		GO_NEGATIVE_REGULATION_OF_NUCLEOBASE_CONTAINING_COMPOUND_METABOLIC_PROCESS		GO_SEQUENCE_SPECIFIC_DNA_BINDING
4097	MAFG	MAF bZIP transcription factor G [Source:HGNC Symbol;Acc:HGNC:6781]									GO_POSITIVE_REGULATION_OF_NUCLEOBASE_CONTAINING_COMPOUND_METABOLIC_PROCESS		GO_SEQUENCE_SPECIFIC_DOUBLE_STRANDED_DNA_BINDING		GO_DOUBLE_STRANDED_DNA_BINDING	GO_POSITIVE_REGULATION_OF_RNA_METABOLIC_PROCESS			GO_REGULATION_OF_CELL_DIFFERENTIATION	GO_SEQUENCE_SPECIFIC_DNA_BINDING
8939	FUBP3	far upstream element binding protein 3 [Source:HGNC Symbol;Acc:HGNC:4005]									GO_POSITIVE_REGULATION_OF_NUCLEOBASE_CONTAINING_COMPOUND_METABOLIC_PROCESS		GO_SEQUENCE_SPECIFIC_DOUBLE_STRANDED_DNA_BINDING		GO_DOUBLE_STRANDED_DNA_BINDING	GO_POSITIVE_REGULATION_OF_RNA_METABOLIC_PROCESS				GO_SEQUENCE_SPECIFIC_DNA_BINDING
10620	ARID3B	AT-rich interaction domain 3B [Source:HGNC Symbol;Acc:HGNC:14350]									GO_POSITIVE_REGULATION_OF_NUCLEOBASE_CONTAINING_COMPOUND_METABOLIC_PROCESS		GO_SEQUENCE_SPECIFIC_DOUBLE_STRANDED_DNA_BINDING		GO_DOUBLE_STRANDED_DNA_BINDING	GO_POSITIVE_REGULATION_OF_RNA_METABOLIC_PROCESS				GO_SEQUENCE_SPECIFIC_DNA_BINDING
3491	CCN1	cellular communication network factor 1 [Source:HGNC Symbol;Acc:HGNC:2654]									GO_POSITIVE_REGULATION_OF_NUCLEOBASE_CONTAINING_COMPOUND_METABOLIC_PROCESS					GO_POSITIVE_REGULATION_OF_RNA_METABOLIC_PROCESS	GO_PROTEIN_PHOSPHORYLATION		GO_REGULATION_OF_CELL_DIFFERENTIATION			GO_POSITIVE_REGULATION_OF_MULTICELLULAR_ORGANISMAL_PROCESS
154	ADRB2	adrenoceptor beta 2 [Source:HGNC Symbol;Acc:HGNC:286]									GO_POSITIVE_REGULATION_OF_NUCLEOBASE_CONTAINING_COMPOUND_METABOLIC_PROCESS					GO_POSITIVE_REGULATION_OF_RNA_METABOLIC_PROCESS	GO_PROTEIN_PHOSPHORYLATION					GO_POSITIVE_REGULATION_OF_MULTICELLULAR_ORGANISMAL_PROCESS
5319	PLA2G1B	phospholipase A2 group IB [Source:HGNC Symbol;Acc:HGNC:9030]									GO_POSITIVE_REGULATION_OF_NUCLEOBASE_CONTAINING_COMPOUND_METABOLIC_PROCESS					GO_POSITIVE_REGULATION_OF_RNA_METABOLIC_PROCESS	GO_PROTEIN_PHOSPHORYLATION
79155	TNIP2	TNFAIP3 interacting protein 2 [Source:HGNC Symbol;Acc:HGNC:19118]									GO_POSITIVE_REGULATION_OF_NUCLEOBASE_CONTAINING_COMPOUND_METABOLIC_PROCESS					GO_POSITIVE_REGULATION_OF_RNA_METABOLIC_PROCESS	GO_PROTEIN_PHOSPHORYLATION
8312	AXIN1	axin 1 [Source:HGNC Symbol;Acc:HGNC:903]									GO_POSITIVE_REGULATION_OF_NUCLEOBASE_CONTAINING_COMPOUND_METABOLIC_PROCESS					GO_POSITIVE_REGULATION_OF_RNA_METABOLIC_PROCESS	GO_PROTEIN_PHOSPHORYLATION
133522	PPARGC1B	PPARG coactivator 1 beta [Source:HGNC Symbol;Acc:HGNC:30022]									GO_POSITIVE_REGULATION_OF_NUCLEOBASE_CONTAINING_COMPOUND_METABOLIC_PROCESS					GO_POSITIVE_REGULATION_OF_RNA_METABOLIC_PROCESS		GO_NEGATIVE_REGULATION_OF_NUCLEOBASE_CONTAINING_COMPOUND_METABOLIC_PROCESS	GO_REGULATION_OF_CELL_DIFFERENTIATION			GO_POSITIVE_REGULATION_OF_MULTICELLULAR_ORGANISMAL_PROCESS
9079	LDB2	LIM domain binding 2 [Source:HGNC Symbol;Acc:HGNC:6533]									GO_POSITIVE_REGULATION_OF_NUCLEOBASE_CONTAINING_COMPOUND_METABOLIC_PROCESS					GO_POSITIVE_REGULATION_OF_RNA_METABOLIC_PROCESS		GO_NEGATIVE_REGULATION_OF_NUCLEOBASE_CONTAINING_COMPOUND_METABOLIC_PROCESS
1153	CIRBP	cold inducible RNA binding protein [Source:HGNC Symbol;Acc:HGNC:1982]									GO_POSITIVE_REGULATION_OF_NUCLEOBASE_CONTAINING_COMPOUND_METABOLIC_PROCESS					GO_POSITIVE_REGULATION_OF_RNA_METABOLIC_PROCESS		GO_NEGATIVE_REGULATION_OF_NUCLEOBASE_CONTAINING_COMPOUND_METABOLIC_PROCESS
56853	CELF4	CUGBP Elav-like family member 4 [Source:HGNC Symbol;Acc:HGNC:14015]									GO_POSITIVE_REGULATION_OF_NUCLEOBASE_CONTAINING_COMPOUND_METABOLIC_PROCESS					GO_POSITIVE_REGULATION_OF_RNA_METABOLIC_PROCESS		GO_NEGATIVE_REGULATION_OF_NUCLEOBASE_CONTAINING_COMPOUND_METABOLIC_PROCESS
4792	NFKBIA	NFKB inhibitor alpha [Source:HGNC Symbol;Acc:HGNC:7797]									GO_POSITIVE_REGULATION_OF_NUCLEOBASE_CONTAINING_COMPOUND_METABOLIC_PROCESS					GO_POSITIVE_REGULATION_OF_RNA_METABOLIC_PROCESS			GO_REGULATION_OF_CELL_DIFFERENTIATION
29843	SENP1	SUMO specific peptidase 1 [Source:HGNC Symbol;Acc:HGNC:17927]									GO_POSITIVE_REGULATION_OF_NUCLEOBASE_CONTAINING_COMPOUND_METABOLIC_PROCESS					GO_POSITIVE_REGULATION_OF_RNA_METABOLIC_PROCESS			GO_REGULATION_OF_CELL_DIFFERENTIATION
22885	ABLIM3	actin binding LIM protein family member 3 [Source:HGNC Symbol;Acc:HGNC:29132]									GO_POSITIVE_REGULATION_OF_NUCLEOBASE_CONTAINING_COMPOUND_METABOLIC_PROCESS					GO_POSITIVE_REGULATION_OF_RNA_METABOLIC_PROCESS
8028	MLLT10	MLLT10 histone lysine methyltransferase DOT1L cofactor [Source:HGNC Symbol;Acc:HGNC:16063]									GO_POSITIVE_REGULATION_OF_NUCLEOBASE_CONTAINING_COMPOUND_METABOLIC_PROCESS					GO_POSITIVE_REGULATION_OF_RNA_METABOLIC_PROCESS
23082	PPRC1	PPARG related coactivator 1 [Source:HGNC Symbol;Acc:HGNC:30025]									GO_POSITIVE_REGULATION_OF_NUCLEOBASE_CONTAINING_COMPOUND_METABOLIC_PROCESS					GO_POSITIVE_REGULATION_OF_RNA_METABOLIC_PROCESS
9792	SERTAD2	SERTA domain containing 2 [Source:HGNC Symbol;Acc:HGNC:30784]									GO_POSITIVE_REGULATION_OF_NUCLEOBASE_CONTAINING_COMPOUND_METABOLIC_PROCESS					GO_POSITIVE_REGULATION_OF_RNA_METABOLIC_PROCESS
51442	VGLL1	vestigial like family member 1 [Source:HGNC Symbol;Acc:HGNC:20985]									GO_POSITIVE_REGULATION_OF_NUCLEOBASE_CONTAINING_COMPOUND_METABOLIC_PROCESS					GO_POSITIVE_REGULATION_OF_RNA_METABOLIC_PROCESS
7136	TNNI2	troponin I2, fast skeletal type [Source:HGNC Symbol;Acc:HGNC:11946]									GO_POSITIVE_REGULATION_OF_NUCLEOBASE_CONTAINING_COMPOUND_METABOLIC_PROCESS					GO_POSITIVE_REGULATION_OF_RNA_METABOLIC_PROCESS
282996	RBM20	RNA binding motif protein 20 [Source:HGNC Symbol;Acc:HGNC:27424]									GO_POSITIVE_REGULATION_OF_NUCLEOBASE_CONTAINING_COMPOUND_METABOLIC_PROCESS					GO_POSITIVE_REGULATION_OF_RNA_METABOLIC_PROCESS
2187	FANCB	FA complementation group B [Source:HGNC Symbol;Acc:HGNC:3583]									GO_POSITIVE_REGULATION_OF_NUCLEOBASE_CONTAINING_COMPOUND_METABOLIC_PROCESS							GO_NEGATIVE_REGULATION_OF_NUCLEOBASE_CONTAINING_COMPOUND_METABOLIC_PROCESS
5209	PFKFB3	6-phosphofructo-2-kinase/fructose-2,6-biphosphatase 3 [Source:HGNC Symbol;Acc:HGNC:8874]									GO_POSITIVE_REGULATION_OF_NUCLEOBASE_CONTAINING_COMPOUND_METABOLIC_PROCESS
53335	BCL11A	BAF chromatin remodeling complex subunit BCL11A [Source:HGNC Symbol;Acc:HGNC:13221]										GO_NEUROGENESIS	GO_SEQUENCE_SPECIFIC_DOUBLE_STRANDED_DNA_BINDING		GO_DOUBLE_STRANDED_DNA_BINDING			GO_NEGATIVE_REGULATION_OF_NUCLEOBASE_CONTAINING_COMPOUND_METABOLIC_PROCESS	GO_REGULATION_OF_CELL_DIFFERENTIATION	GO_SEQUENCE_SPECIFIC_DNA_BINDING
9745	ZNF536	zinc finger protein 536 [Source:HGNC Symbol;Acc:HGNC:29025]										GO_NEUROGENESIS	GO_SEQUENCE_SPECIFIC_DOUBLE_STRANDED_DNA_BINDING		GO_DOUBLE_STRANDED_DNA_BINDING			GO_NEGATIVE_REGULATION_OF_NUCLEOBASE_CONTAINING_COMPOUND_METABOLIC_PROCESS	GO_REGULATION_OF_CELL_DIFFERENTIATION	GO_SEQUENCE_SPECIFIC_DNA_BINDING
59341	TRPV4	transient receptor potential cation channel subfamily V member 4 [Source:HGNC Symbol;Acc:HGNC:18083]										GO_NEUROGENESIS		GO_MICROTUBULE_CYTOSKELETON			GO_PROTEIN_PHOSPHORYLATION	GO_NEGATIVE_REGULATION_OF_NUCLEOBASE_CONTAINING_COMPOUND_METABOLIC_PROCESS	GO_REGULATION_OF_CELL_DIFFERENTIATION			GO_POSITIVE_REGULATION_OF_MULTICELLULAR_ORGANISMAL_PROCESS
10458	BAIAP2	BAR/IMD domain containing adaptor protein 2 [Source:HGNC Symbol;Acc:HGNC:947]										GO_NEUROGENESIS		GO_MICROTUBULE_CYTOSKELETON					GO_REGULATION_OF_CELL_DIFFERENTIATION			GO_POSITIVE_REGULATION_OF_MULTICELLULAR_ORGANISMAL_PROCESS
91752	ZNF804A	zinc finger protein 804A [Source:HGNC Symbol;Acc:HGNC:21711]										GO_NEUROGENESIS		GO_MICROTUBULE_CYTOSKELETON					GO_REGULATION_OF_CELL_DIFFERENTIATION			GO_POSITIVE_REGULATION_OF_MULTICELLULAR_ORGANISMAL_PROCESS
4135	MAP6	microtubule associated protein 6 [Source:HGNC Symbol;Acc:HGNC:6868]										GO_NEUROGENESIS		GO_MICROTUBULE_CYTOSKELETON					GO_REGULATION_OF_CELL_DIFFERENTIATION			GO_POSITIVE_REGULATION_OF_MULTICELLULAR_ORGANISMAL_PROCESS
340533	NEXMIF	neurite extension and migration factor [Source:HGNC Symbol;Acc:HGNC:29433]										GO_NEUROGENESIS		GO_MICROTUBULE_CYTOSKELETON					GO_REGULATION_OF_CELL_DIFFERENTIATION
9751	SNPH	syntaphilin [Source:HGNC Symbol;Acc:HGNC:15931]										GO_NEUROGENESIS		GO_MICROTUBULE_CYTOSKELETON
25861	WHRN	whirlin [Source:HGNC Symbol;Acc:HGNC:16361]										GO_NEUROGENESIS		GO_MICROTUBULE_CYTOSKELETON
92558	BICDL1	BICD family like cargo adaptor 1 [Source:HGNC Symbol;Acc:HGNC:28095]										GO_NEUROGENESIS		GO_MICROTUBULE_CYTOSKELETON
9148	NEURL1	neuralized E3 ubiquitin protein ligase 1 [Source:HGNC Symbol;Acc:HGNC:7761]										GO_NEUROGENESIS					GO_PROTEIN_PHOSPHORYLATION		GO_REGULATION_OF_CELL_DIFFERENTIATION			GO_POSITIVE_REGULATION_OF_MULTICELLULAR_ORGANISMAL_PROCESS
4988	OPRM1	opioid receptor mu 1 [Source:HGNC Symbol;Acc:HGNC:8156]										GO_NEUROGENESIS					GO_PROTEIN_PHOSPHORYLATION		GO_REGULATION_OF_CELL_DIFFERENTIATION			GO_POSITIVE_REGULATION_OF_MULTICELLULAR_ORGANISMAL_PROCESS
1272	CNTN1	contactin 1 [Source:HGNC Symbol;Acc:HGNC:2171]										GO_NEUROGENESIS					GO_PROTEIN_PHOSPHORYLATION		GO_REGULATION_OF_CELL_DIFFERENTIATION			GO_POSITIVE_REGULATION_OF_MULTICELLULAR_ORGANISMAL_PROCESS
57556	SEMA6A	semaphorin 6A [Source:HGNC Symbol;Acc:HGNC:10738]										GO_NEUROGENESIS					GO_PROTEIN_PHOSPHORYLATION		GO_REGULATION_OF_CELL_DIFFERENTIATION			GO_POSITIVE_REGULATION_OF_MULTICELLULAR_ORGANISMAL_PROCESS
5649	RELN	reelin [Source:HGNC Symbol;Acc:HGNC:9957]										GO_NEUROGENESIS					GO_PROTEIN_PHOSPHORYLATION		GO_REGULATION_OF_CELL_DIFFERENTIATION			GO_POSITIVE_REGULATION_OF_MULTICELLULAR_ORGANISMAL_PROCESS
7224	TRPC5	transient receptor potential cation channel subfamily C member 5 [Source:HGNC Symbol;Acc:HGNC:12337]										GO_NEUROGENESIS					GO_PROTEIN_PHOSPHORYLATION		GO_REGULATION_OF_CELL_DIFFERENTIATION			GO_POSITIVE_REGULATION_OF_MULTICELLULAR_ORGANISMAL_PROCESS
8482	SEMA7A	semaphorin 7A (John Milton Hagen blood group) [Source:HGNC Symbol;Acc:HGNC:10741]										GO_NEUROGENESIS					GO_PROTEIN_PHOSPHORYLATION		GO_REGULATION_OF_CELL_DIFFERENTIATION			GO_POSITIVE_REGULATION_OF_MULTICELLULAR_ORGANISMAL_PROCESS
56965	PARP6	poly(ADP-ribose) polymerase family member 6 [Source:HGNC Symbol;Acc:HGNC:26921]										GO_NEUROGENESIS					GO_PROTEIN_PHOSPHORYLATION		GO_REGULATION_OF_CELL_DIFFERENTIATION			GO_POSITIVE_REGULATION_OF_MULTICELLULAR_ORGANISMAL_PROCESS
5583	PRKCH	protein kinase C eta [Source:HGNC Symbol;Acc:HGNC:9403]										GO_NEUROGENESIS					GO_PROTEIN_PHOSPHORYLATION		GO_REGULATION_OF_CELL_DIFFERENTIATION			GO_POSITIVE_REGULATION_OF_MULTICELLULAR_ORGANISMAL_PROCESS
4908	NTF3	neurotrophin 3 [Source:HGNC Symbol;Acc:HGNC:8023]										GO_NEUROGENESIS					GO_PROTEIN_PHOSPHORYLATION		GO_REGULATION_OF_CELL_DIFFERENTIATION
374	AREG	amphiregulin [Source:HGNC Symbol;Acc:HGNC:651]										GO_NEUROGENESIS					GO_PROTEIN_PHOSPHORYLATION		GO_REGULATION_OF_CELL_DIFFERENTIATION
152559	PAQR3	progestin and adipoQ receptor family member 3 [Source:HGNC Symbol;Acc:HGNC:30130]										GO_NEUROGENESIS					GO_PROTEIN_PHOSPHORYLATION		GO_REGULATION_OF_CELL_DIFFERENTIATION
57630	SH3RF1	SH3 domain containing ring finger 1 [Source:HGNC Symbol;Acc:HGNC:17650]										GO_NEUROGENESIS					GO_PROTEIN_PHOSPHORYLATION		GO_REGULATION_OF_CELL_DIFFERENTIATION
107	ADCY1	adenylate cyclase 1 [Source:HGNC Symbol;Acc:HGNC:232]										GO_NEUROGENESIS					GO_PROTEIN_PHOSPHORYLATION
10178	TENM1	teneurin transmembrane protein 1 [Source:HGNC Symbol;Acc:HGNC:8117]										GO_NEUROGENESIS					GO_PROTEIN_PHOSPHORYLATION
1969	EPHA2	EPH receptor A2 [Source:HGNC Symbol;Acc:HGNC:3386]										GO_NEUROGENESIS					GO_PROTEIN_PHOSPHORYLATION
10251	SPRY3	sprouty RTK signaling antagonist 3 [Source:HGNC Symbol;Acc:HGNC:11271]										GO_NEUROGENESIS					GO_PROTEIN_PHOSPHORYLATION
23013	SPEN	spen family transcriptional repressor [Source:HGNC Symbol;Acc:HGNC:17575]										GO_NEUROGENESIS						GO_NEGATIVE_REGULATION_OF_NUCLEOBASE_CONTAINING_COMPOUND_METABOLIC_PROCESS	GO_REGULATION_OF_CELL_DIFFERENTIATION			GO_POSITIVE_REGULATION_OF_MULTICELLULAR_ORGANISMAL_PROCESS
1268	CNR1	cannabinoid receptor 1 [Source:HGNC Symbol;Acc:HGNC:2159]										GO_NEUROGENESIS							GO_REGULATION_OF_CELL_DIFFERENTIATION			GO_POSITIVE_REGULATION_OF_MULTICELLULAR_ORGANISMAL_PROCESS
575	ADGRB1	adhesion G protein-coupled receptor B1 [Source:HGNC Symbol;Acc:HGNC:943]										GO_NEUROGENESIS							GO_REGULATION_OF_CELL_DIFFERENTIATION			GO_POSITIVE_REGULATION_OF_MULTICELLULAR_ORGANISMAL_PROCESS
6857	SYT1	synaptotagmin 1 [Source:HGNC Symbol;Acc:HGNC:11509]										GO_NEUROGENESIS							GO_REGULATION_OF_CELL_DIFFERENTIATION			GO_POSITIVE_REGULATION_OF_MULTICELLULAR_ORGANISMAL_PROCESS
2895	GRID2	glutamate ionotropic receptor delta type subunit 2 [Source:HGNC Symbol;Acc:HGNC:4576]										GO_NEUROGENESIS							GO_REGULATION_OF_CELL_DIFFERENTIATION			GO_POSITIVE_REGULATION_OF_MULTICELLULAR_ORGANISMAL_PROCESS
23025	UNC13A	unc-13 homolog A [Source:HGNC Symbol;Acc:HGNC:23150]										GO_NEUROGENESIS							GO_REGULATION_OF_CELL_DIFFERENTIATION			GO_POSITIVE_REGULATION_OF_MULTICELLULAR_ORGANISMAL_PROCESS
9699	RIMS2	regulating synaptic membrane exocytosis 2 [Source:HGNC Symbol;Acc:HGNC:17283]										GO_NEUROGENESIS							GO_REGULATION_OF_CELL_DIFFERENTIATION			GO_POSITIVE_REGULATION_OF_MULTICELLULAR_ORGANISMAL_PROCESS
7143	TNR	tenascin R [Source:HGNC Symbol;Acc:HGNC:11953]										GO_NEUROGENESIS							GO_REGULATION_OF_CELL_DIFFERENTIATION			GO_POSITIVE_REGULATION_OF_MULTICELLULAR_ORGANISMAL_PROCESS
5803	PTPRZ1	protein tyrosine phosphatase receptor type Z1 [Source:HGNC Symbol;Acc:HGNC:9685]										GO_NEUROGENESIS							GO_REGULATION_OF_CELL_DIFFERENTIATION			GO_POSITIVE_REGULATION_OF_MULTICELLULAR_ORGANISMAL_PROCESS
51761	ATP8A2	ATPase phospholipid transporting 8A2 [Source:HGNC Symbol;Acc:HGNC:13533]										GO_NEUROGENESIS							GO_REGULATION_OF_CELL_DIFFERENTIATION			GO_POSITIVE_REGULATION_OF_MULTICELLULAR_ORGANISMAL_PROCESS
5364	PLXNB1	plexin B1 [Source:HGNC Symbol;Acc:HGNC:9103]										GO_NEUROGENESIS							GO_REGULATION_OF_CELL_DIFFERENTIATION			GO_POSITIVE_REGULATION_OF_MULTICELLULAR_ORGANISMAL_PROCESS
51517	NCKIPSD	NCK interacting protein with SH3 domain [Source:HGNC Symbol;Acc:HGNC:15486]										GO_NEUROGENESIS							GO_REGULATION_OF_CELL_DIFFERENTIATION			GO_POSITIVE_REGULATION_OF_MULTICELLULAR_ORGANISMAL_PROCESS
440730	TRIM67	tripartite motif containing 67 [Source:HGNC Symbol;Acc:HGNC:31859]										GO_NEUROGENESIS							GO_REGULATION_OF_CELL_DIFFERENTIATION			GO_POSITIVE_REGULATION_OF_MULTICELLULAR_ORGANISMAL_PROCESS
114804	RNF157	ring finger protein 157 [Source:HGNC Symbol;Acc:HGNC:29402]										GO_NEUROGENESIS							GO_REGULATION_OF_CELL_DIFFERENTIATION			GO_POSITIVE_REGULATION_OF_MULTICELLULAR_ORGANISMAL_PROCESS
151835	CPNE9	copine family member 9 [Source:HGNC Symbol;Acc:HGNC:24336]										GO_NEUROGENESIS							GO_REGULATION_OF_CELL_DIFFERENTIATION			GO_POSITIVE_REGULATION_OF_MULTICELLULAR_ORGANISMAL_PROCESS
221692	PHACTR1	phosphatase and actin regulator 1 [Source:HGNC Symbol;Acc:HGNC:20990]										GO_NEUROGENESIS							GO_REGULATION_OF_CELL_DIFFERENTIATION
6695	SPOCK1	SPARC (osteonectin), cwcv and kazal like domains proteoglycan 1 [Source:HGNC Symbol;Acc:HGNC:11251]										GO_NEUROGENESIS							GO_REGULATION_OF_CELL_DIFFERENTIATION
23189	KANK1	KN motif and ankyrin repeat domains 1 [Source:HGNC Symbol;Acc:HGNC:19309]										GO_NEUROGENESIS							GO_REGULATION_OF_CELL_DIFFERENTIATION
23072	HECW1	HECT, C2 and WW domain containing E3 ubiquitin protein ligase 1 [Source:HGNC Symbol;Acc:HGNC:22195]										GO_NEUROGENESIS							GO_REGULATION_OF_CELL_DIFFERENTIATION
9289	ADGRG1	adhesion G protein-coupled receptor G1 [Source:HGNC Symbol;Acc:HGNC:4512]										GO_NEUROGENESIS							GO_REGULATION_OF_CELL_DIFFERENTIATION
1123	CHN1	chimerin 1 [Source:HGNC Symbol;Acc:HGNC:1943]										GO_NEUROGENESIS							GO_REGULATION_OF_CELL_DIFFERENTIATION
4168	MCF2	MCF.2 cell line derived transforming sequence [Source:HGNC Symbol;Acc:HGNC:6940]										GO_NEUROGENESIS							GO_REGULATION_OF_CELL_DIFFERENTIATION
223117	SEMA3D	semaphorin 3D [Source:HGNC Symbol;Acc:HGNC:10726]										GO_NEUROGENESIS							GO_REGULATION_OF_CELL_DIFFERENTIATION
146760	RTN4RL1	reticulon 4 receptor like 1 [Source:HGNC Symbol;Acc:HGNC:21329]										GO_NEUROGENESIS							GO_REGULATION_OF_CELL_DIFFERENTIATION
114788	CSMD3	CUB and Sushi multiple domains 3 [Source:HGNC Symbol;Acc:HGNC:19291]										GO_NEUROGENESIS							GO_REGULATION_OF_CELL_DIFFERENTIATION
57540	DISP3	dispatched RND transporter family member 3 [Source:HGNC Symbol;Acc:HGNC:29251]										GO_NEUROGENESIS							GO_REGULATION_OF_CELL_DIFFERENTIATION
139065	SLITRK4	SLIT and NTRK like family member 4 [Source:HGNC Symbol;Acc:HGNC:23502]										GO_NEUROGENESIS										GO_POSITIVE_REGULATION_OF_MULTICELLULAR_ORGANISMAL_PROCESS
654429	LRTM2	leucine rich repeats and transmembrane domains 2 [Source:HGNC Symbol;Acc:HGNC:32443]										GO_NEUROGENESIS										GO_POSITIVE_REGULATION_OF_MULTICELLULAR_ORGANISMAL_PROCESS
85451	UNK	unk zinc finger [Source:HGNC Symbol;Acc:HGNC:29369]										GO_NEUROGENESIS
2823	GPM6A	glycoprotein M6A [Source:HGNC Symbol;Acc:HGNC:4460]										GO_NEUROGENESIS
9890	PLPPR4	phospholipid phosphatase related 4 [Source:HGNC Symbol;Acc:HGNC:23496]										GO_NEUROGENESIS
57453	DSCAML1	DS cell adhesion molecule like 1 [Source:HGNC Symbol;Acc:HGNC:14656]										GO_NEUROGENESIS
57549	IGSF9	immunoglobulin superfamily member 9 [Source:HGNC Symbol;Acc:HGNC:18132]										GO_NEUROGENESIS
85300	ATCAY	ATCAY kinesin light chain interacting caytaxin [Source:HGNC Symbol;Acc:HGNC:779]										GO_NEUROGENESIS
491	ATP2B2	ATPase plasma membrane Ca2+ transporting 2 [Source:HGNC Symbol;Acc:HGNC:815]										GO_NEUROGENESIS
9620	CELSR1	cadherin EGF LAG seven-pass G-type receptor 1 [Source:HGNC Symbol;Acc:HGNC:1850]										GO_NEUROGENESIS
50861	STMN3	stathmin 3 [Source:HGNC Symbol;Acc:HGNC:15926]										GO_NEUROGENESIS
4756	NEO1	neogenin 1 [Source:HGNC Symbol;Acc:HGNC:7754]										GO_NEUROGENESIS
214	ALCAM	activated leukocyte cell adhesion molecule [Source:HGNC Symbol;Acc:HGNC:400]										GO_NEUROGENESIS
64072	CDH23	cadherin related 23 [Source:HGNC Symbol;Acc:HGNC:13733]										GO_NEUROGENESIS
9369	NRXN3	neurexin 3 [Source:HGNC Symbol;Acc:HGNC:8010]										GO_NEUROGENESIS
220164	DOK6	docking protein 6 [Source:HGNC Symbol;Acc:HGNC:28301]										GO_NEUROGENESIS
57624	NYAP2	neuronal tyrosine-phosphorylated phosphoinositide-3-kinase adaptor 2 [Source:HGNC Symbol;Acc:HGNC:29291]										GO_NEUROGENESIS
4685	NCAM2	neural cell adhesion molecule 2 [Source:HGNC Symbol;Acc:HGNC:7657]										GO_NEUROGENESIS
3714	JAG2	jagged canonical Notch ligand 2 [Source:HGNC Symbol;Acc:HGNC:6189]										GO_NEUROGENESIS
64399	HHIP	hedgehog interacting protein [Source:HGNC Symbol;Acc:HGNC:14866]										GO_NEUROGENESIS
7223	TRPC4	transient receptor potential cation channel subfamily C member 4 [Source:HGNC Symbol;Acc:HGNC:12336]										GO_NEUROGENESIS
460	ASTN1	astrotactin 1 [Source:HGNC Symbol;Acc:HGNC:773]										GO_NEUROGENESIS
10893	MMP24	matrix metallopeptidase 24 [Source:HGNC Symbol;Acc:HGNC:7172]										GO_NEUROGENESIS
57621	ZBTB2	zinc finger and BTB domain containing 2 [Source:HGNC Symbol;Acc:HGNC:20868]											GO_SEQUENCE_SPECIFIC_DOUBLE_STRANDED_DNA_BINDING		GO_DOUBLE_STRANDED_DNA_BINDING			GO_NEGATIVE_REGULATION_OF_NUCLEOBASE_CONTAINING_COMPOUND_METABOLIC_PROCESS		GO_SEQUENCE_SPECIFIC_DNA_BINDING
619279	ZNF704	zinc finger protein 704 [Source:HGNC Symbol;Acc:HGNC:32291]											GO_SEQUENCE_SPECIFIC_DOUBLE_STRANDED_DNA_BINDING		GO_DOUBLE_STRANDED_DNA_BINDING					GO_SEQUENCE_SPECIFIC_DNA_BINDING
7010	TEK	TEK receptor tyrosine kinase [Source:HGNC Symbol;Acc:HGNC:11724]												GO_MICROTUBULE_CYTOSKELETON			GO_PROTEIN_PHOSPHORYLATION					GO_POSITIVE_REGULATION_OF_MULTICELLULAR_ORGANISMAL_PROCESS
5144	PDE4D	phosphodiesterase 4D [Source:HGNC Symbol;Acc:HGNC:8783]												GO_MICROTUBULE_CYTOSKELETON			GO_PROTEIN_PHOSPHORYLATION					GO_POSITIVE_REGULATION_OF_MULTICELLULAR_ORGANISMAL_PROCESS
440193	CCDC88C	coiled-coil domain containing 88C [Source:HGNC Symbol;Acc:HGNC:19967]												GO_MICROTUBULE_CYTOSKELETON			GO_PROTEIN_PHOSPHORYLATION
284086	NEK8	NIMA related kinase 8 [Source:HGNC Symbol;Acc:HGNC:13387]												GO_MICROTUBULE_CYTOSKELETON			GO_PROTEIN_PHOSPHORYLATION
10297	APC2	APC regulator of WNT signaling pathway 2 [Source:HGNC Symbol;Acc:HGNC:24036]												GO_MICROTUBULE_CYTOSKELETON					GO_REGULATION_OF_CELL_DIFFERENTIATION
6546	SLC8A1	solute carrier family 8 member A1 [Source:HGNC Symbol;Acc:HGNC:11068]												GO_MICROTUBULE_CYTOSKELETON								GO_POSITIVE_REGULATION_OF_MULTICELLULAR_ORGANISMAL_PROCESS
5142	PDE4B	phosphodiesterase 4B [Source:HGNC Symbol;Acc:HGNC:8781]												GO_MICROTUBULE_CYTOSKELETON								GO_POSITIVE_REGULATION_OF_MULTICELLULAR_ORGANISMAL_PROCESS
1393	CRHBP	corticotropin releasing hormone binding protein [Source:HGNC Symbol;Acc:HGNC:2356]												GO_MICROTUBULE_CYTOSKELETON
201134	CEP112	centrosomal protein 112 [Source:HGNC Symbol;Acc:HGNC:28514]												GO_MICROTUBULE_CYTOSKELETON
636	BICD1	BICD cargo adaptor 1 [Source:HGNC Symbol;Acc:HGNC:1049]												GO_MICROTUBULE_CYTOSKELETON
11076	TPPP	tubulin polymerization promoting protein [Source:HGNC Symbol;Acc:HGNC:24164]												GO_MICROTUBULE_CYTOSKELETON
51673	TPPP3	tubulin polymerization promoting protein family member 3 [Source:HGNC Symbol;Acc:HGNC:24162]												GO_MICROTUBULE_CYTOSKELETON
124602	KIF19	kinesin family member 19 [Source:HGNC Symbol;Acc:HGNC:26735]												GO_MICROTUBULE_CYTOSKELETON
246176	GAS2L2	growth arrest specific 2 like 2 [Source:HGNC Symbol;Acc:HGNC:24846]												GO_MICROTUBULE_CYTOSKELETON
8045	RASSF7	Ras association domain family member 7 [Source:HGNC Symbol;Acc:HGNC:1166]												GO_MICROTUBULE_CYTOSKELETON
80705	TSGA10	testis specific 10 [Source:HGNC Symbol;Acc:HGNC:14927]												GO_MICROTUBULE_CYTOSKELETON
1770	DNAH9	dynein axonemal heavy chain 9 [Source:HGNC Symbol;Acc:HGNC:2953]												GO_MICROTUBULE_CYTOSKELETON
197335	WDR90	WD repeat domain 90 [Source:HGNC Symbol;Acc:HGNC:26960]												GO_MICROTUBULE_CYTOSKELETON
10046	MAMLD1	mastermind like domain containing 1 [Source:HGNC Symbol;Acc:HGNC:2568]												GO_MICROTUBULE_CYTOSKELETON
84688	C9orf24	chromosome 9 open reading frame 24 [Source:HGNC Symbol;Acc:HGNC:19919]												GO_MICROTUBULE_CYTOSKELETON
196383	RILPL2	Rab interacting lysosomal protein like 2 [Source:HGNC Symbol;Acc:HGNC:28787]												GO_MICROTUBULE_CYTOSKELETON
145508	CEP128	centrosomal protein 128 [Source:HGNC Symbol;Acc:HGNC:20359]												GO_MICROTUBULE_CYTOSKELETON
64770	CCDC14	coiled-coil domain containing 14 [Source:HGNC Symbol;Acc:HGNC:25766]												GO_MICROTUBULE_CYTOSKELETON
56062	KLHL4	kelch like family member 4 [Source:HGNC Symbol;Acc:HGNC:6355]												GO_MICROTUBULE_CYTOSKELETON
60509	AGBL5	ATP/GTP binding protein like 5 [Source:HGNC Symbol;Acc:HGNC:26147]												GO_MICROTUBULE_CYTOSKELETON
283987	HID1	HID1 domain containing [Source:HGNC Symbol;Acc:HGNC:15736]												GO_MICROTUBULE_CYTOSKELETON
22911	WDR47	WD repeat domain 47 [Source:HGNC Symbol;Acc:HGNC:29141]												GO_MICROTUBULE_CYTOSKELETON
4595	MUTYH	mutY DNA glycosylase [Source:HGNC Symbol;Acc:HGNC:7527]													GO_DOUBLE_STRANDED_DNA_BINDING
93	ACVR2B	activin A receptor type 2B [Source:HGNC Symbol;Acc:HGNC:174]															GO_PROTEIN_PHOSPHORYLATION	GO_NEGATIVE_REGULATION_OF_NUCLEOBASE_CONTAINING_COMPOUND_METABOLIC_PROCESS	GO_REGULATION_OF_CELL_DIFFERENTIATION			GO_POSITIVE_REGULATION_OF_MULTICELLULAR_ORGANISMAL_PROCESS
9607	CARTPT	CART prepropeptide [Source:HGNC Symbol;Acc:HGNC:24323]															GO_PROTEIN_PHOSPHORYLATION		GO_REGULATION_OF_CELL_DIFFERENTIATION			GO_POSITIVE_REGULATION_OF_MULTICELLULAR_ORGANISMAL_PROCESS
5999	RGS4	regulator of G protein signaling 4 [Source:HGNC Symbol;Acc:HGNC:10000]															GO_PROTEIN_PHOSPHORYLATION		GO_REGULATION_OF_CELL_DIFFERENTIATION			GO_POSITIVE_REGULATION_OF_MULTICELLULAR_ORGANISMAL_PROCESS
8817	FGF18	fibroblast growth factor 18 [Source:HGNC Symbol;Acc:HGNC:3674]															GO_PROTEIN_PHOSPHORYLATION		GO_REGULATION_OF_CELL_DIFFERENTIATION			GO_POSITIVE_REGULATION_OF_MULTICELLULAR_ORGANISMAL_PROCESS
9021	SOCS3	suppressor of cytokine signaling 3 [Source:HGNC Symbol;Acc:HGNC:19391]															GO_PROTEIN_PHOSPHORYLATION		GO_REGULATION_OF_CELL_DIFFERENTIATION
3486	IGFBP3	insulin like growth factor binding protein 3 [Source:HGNC Symbol;Acc:HGNC:5472]															GO_PROTEIN_PHOSPHORYLATION		GO_REGULATION_OF_CELL_DIFFERENTIATION
1392	CRH	corticotropin releasing hormone [Source:HGNC Symbol;Acc:HGNC:2355]															GO_PROTEIN_PHOSPHORYLATION					GO_POSITIVE_REGULATION_OF_MULTICELLULAR_ORGANISMAL_PROCESS
10411	RAPGEF3	Rap guanine nucleotide exchange factor 3 [Source:HGNC Symbol;Acc:HGNC:16629]															GO_PROTEIN_PHOSPHORYLATION					GO_POSITIVE_REGULATION_OF_MULTICELLULAR_ORGANISMAL_PROCESS
150	ADRA2A	adrenoceptor alpha 2A [Source:HGNC Symbol;Acc:HGNC:281]															GO_PROTEIN_PHOSPHORYLATION					GO_POSITIVE_REGULATION_OF_MULTICELLULAR_ORGANISMAL_PROCESS
5618	PRLR	prolactin receptor [Source:HGNC Symbol;Acc:HGNC:9446]															GO_PROTEIN_PHOSPHORYLATION					GO_POSITIVE_REGULATION_OF_MULTICELLULAR_ORGANISMAL_PROCESS
100506013	APELA	apelin receptor early endogenous ligand [Source:HGNC Symbol;Acc:HGNC:48925]															GO_PROTEIN_PHOSPHORYLATION					GO_POSITIVE_REGULATION_OF_MULTICELLULAR_ORGANISMAL_PROCESS
2321	FLT1	fms related tyrosine kinase 1 [Source:HGNC Symbol;Acc:HGNC:3763]															GO_PROTEIN_PHOSPHORYLATION					GO_POSITIVE_REGULATION_OF_MULTICELLULAR_ORGANISMAL_PROCESS
187	APLNR	apelin receptor [Source:HGNC Symbol;Acc:HGNC:339]															GO_PROTEIN_PHOSPHORYLATION					GO_POSITIVE_REGULATION_OF_MULTICELLULAR_ORGANISMAL_PROCESS
2324	FLT4	fms related tyrosine kinase 4 [Source:HGNC Symbol;Acc:HGNC:3767]															GO_PROTEIN_PHOSPHORYLATION					GO_POSITIVE_REGULATION_OF_MULTICELLULAR_ORGANISMAL_PROCESS
283455	KSR2	kinase suppressor of ras 2 [Source:HGNC Symbol;Acc:HGNC:18610]															GO_PROTEIN_PHOSPHORYLATION					GO_POSITIVE_REGULATION_OF_MULTICELLULAR_ORGANISMAL_PROCESS
3667	IRS1	insulin receptor substrate 1 [Source:HGNC Symbol;Acc:HGNC:6125]															GO_PROTEIN_PHOSPHORYLATION
8445	DYRK2	dual specificity tyrosine phosphorylation regulated kinase 2 [Source:HGNC Symbol;Acc:HGNC:3093]															GO_PROTEIN_PHOSPHORYLATION
84152	PPP1R1B	protein phosphatase 1 regulatory inhibitor subunit 1B [Source:HGNC Symbol;Acc:HGNC:9287]															GO_PROTEIN_PHOSPHORYLATION
790	CAD	carbamoyl-phosphate synthetase 2, aspartate transcarbamylase, and dihydroorotase [Source:HGNC Symbol;Acc:HGNC:1424]															GO_PROTEIN_PHOSPHORYLATION
2911	GRM1	glutamate metabotropic receptor 1 [Source:HGNC Symbol;Acc:HGNC:4593]															GO_PROTEIN_PHOSPHORYLATION
22998	LIMCH1	LIM and calponin homology domains 1 [Source:HGNC Symbol;Acc:HGNC:29191]															GO_PROTEIN_PHOSPHORYLATION
799	CALCR	calcitonin receptor [Source:HGNC Symbol;Acc:HGNC:1440]															GO_PROTEIN_PHOSPHORYLATION
5151	PDE8A	phosphodiesterase 8A [Source:HGNC Symbol;Acc:HGNC:8793]															GO_PROTEIN_PHOSPHORYLATION
79705	LRRK1	leucine rich repeat kinase 1 [Source:HGNC Symbol;Acc:HGNC:18608]															GO_PROTEIN_PHOSPHORYLATION
27330	RPS6KA6	ribosomal protein S6 kinase A6 [Source:HGNC Symbol;Acc:HGNC:10435]															GO_PROTEIN_PHOSPHORYLATION
4214	MAP3K1	mitogen-activated protein kinase kinase kinase 1 [Source:HGNC Symbol;Acc:HGNC:6848]															GO_PROTEIN_PHOSPHORYLATION
260425	MAGI3	membrane associated guanylate kinase, WW and PDZ domain containing 3 [Source:HGNC Symbol;Acc:HGNC:29647]															GO_PROTEIN_PHOSPHORYLATION
1847	DUSP5	dual specificity phosphatase 5 [Source:HGNC Symbol;Acc:HGNC:3071]															GO_PROTEIN_PHOSPHORYLATION
57214	CEMIP	cell migration inducing hyaluronidase 1 [Source:HGNC Symbol;Acc:HGNC:29213]															GO_PROTEIN_PHOSPHORYLATION
1795	DOCK3	dedicator of cytokinesis 3 [Source:HGNC Symbol;Acc:HGNC:2989]															GO_PROTEIN_PHOSPHORYLATION
10110	SGK2	serum/glucocorticoid regulated kinase 2 [Source:HGNC Symbol;Acc:HGNC:13900]															GO_PROTEIN_PHOSPHORYLATION
5593	PRKG2	protein kinase cGMP-dependent 2 [Source:HGNC Symbol;Acc:HGNC:9416]															GO_PROTEIN_PHOSPHORYLATION
140803	TRPM6	transient receptor potential cation channel subfamily M member 6 [Source:HGNC Symbol;Acc:HGNC:17995]															GO_PROTEIN_PHOSPHORYLATION
65266	WNK4	WNK lysine deficient protein kinase 4 [Source:HGNC Symbol;Acc:HGNC:14544]															GO_PROTEIN_PHOSPHORYLATION
1195	CLK1	CDC like kinase 1 [Source:HGNC Symbol;Acc:HGNC:2068]															GO_PROTEIN_PHOSPHORYLATION
9625	AATK	apoptosis associated tyrosine kinase [Source:HGNC Symbol;Acc:HGNC:21]															GO_PROTEIN_PHOSPHORYLATION
341676	NEK5	NIMA related kinase 5 [Source:HGNC Symbol;Acc:HGNC:7748]															GO_PROTEIN_PHOSPHORYLATION
5922	RASA2	RAS p21 protein activator 2 [Source:HGNC Symbol;Acc:HGNC:9872]															GO_PROTEIN_PHOSPHORYLATION
5924	RASGRF2	Ras protein specific guanine nucleotide releasing factor 2 [Source:HGNC Symbol;Acc:HGNC:9876]															GO_PROTEIN_PHOSPHORYLATION
5257	PHKB	phosphorylase kinase regulatory subunit beta [Source:HGNC Symbol;Acc:HGNC:8927]															GO_PROTEIN_PHOSPHORYLATION
6431	SRSF6	serine and arginine rich splicing factor 6 [Source:HGNC Symbol;Acc:HGNC:10788]																GO_NEGATIVE_REGULATION_OF_NUCLEOBASE_CONTAINING_COMPOUND_METABOLIC_PROCESS	GO_REGULATION_OF_CELL_DIFFERENTIATION			GO_POSITIVE_REGULATION_OF_MULTICELLULAR_ORGANISMAL_PROCESS
441478	NRARP	NOTCH regulated ankyrin repeat protein [Source:HGNC Symbol;Acc:HGNC:33843]																GO_NEGATIVE_REGULATION_OF_NUCLEOBASE_CONTAINING_COMPOUND_METABOLIC_PROCESS	GO_REGULATION_OF_CELL_DIFFERENTIATION
25819	NOCT	nocturnin [Source:HGNC Symbol;Acc:HGNC:14254]																GO_NEGATIVE_REGULATION_OF_NUCLEOBASE_CONTAINING_COMPOUND_METABOLIC_PROCESS	GO_REGULATION_OF_CELL_DIFFERENTIATION
5725	PTBP1	polypyrimidine tract binding protein 1 [Source:HGNC Symbol;Acc:HGNC:9583]																GO_NEGATIVE_REGULATION_OF_NUCLEOBASE_CONTAINING_COMPOUND_METABOLIC_PROCESS	GO_REGULATION_OF_CELL_DIFFERENTIATION
3337	DNAJB1	DnaJ heat shock protein family (Hsp40) member B1 [Source:HGNC Symbol;Acc:HGNC:5270]																GO_NEGATIVE_REGULATION_OF_NUCLEOBASE_CONTAINING_COMPOUND_METABOLIC_PROCESS
3776	KCNK2	potassium two pore domain channel subfamily K member 2 [Source:HGNC Symbol;Acc:HGNC:6277]																GO_NEGATIVE_REGULATION_OF_NUCLEOBASE_CONTAINING_COMPOUND_METABOLIC_PROCESS
80014	WWC2	WW and C2 domain containing 2 [Source:HGNC Symbol;Acc:HGNC:24148]																GO_NEGATIVE_REGULATION_OF_NUCLEOBASE_CONTAINING_COMPOUND_METABOLIC_PROCESS
57466	SCAF4	SR-related CTD associated factor 4 [Source:HGNC Symbol;Acc:HGNC:19304]																GO_NEGATIVE_REGULATION_OF_NUCLEOBASE_CONTAINING_COMPOUND_METABOLIC_PROCESS
51655	RASD1	ras related dexamethasone induced 1 [Source:HGNC Symbol;Acc:HGNC:15828]																GO_NEGATIVE_REGULATION_OF_NUCLEOBASE_CONTAINING_COMPOUND_METABOLIC_PROCESS
84433	CARD11	caspase recruitment domain family member 11 [Source:HGNC Symbol;Acc:HGNC:16393]																	GO_REGULATION_OF_CELL_DIFFERENTIATION			GO_POSITIVE_REGULATION_OF_MULTICELLULAR_ORGANISMAL_PROCESS
23187	PHLDB1	pleckstrin homology like domain family B member 1 [Source:HGNC Symbol;Acc:HGNC:23697]																	GO_REGULATION_OF_CELL_DIFFERENTIATION			GO_POSITIVE_REGULATION_OF_MULTICELLULAR_ORGANISMAL_PROCESS
9308	CD83	CD83 molecule [Source:HGNC Symbol;Acc:HGNC:1703]																	GO_REGULATION_OF_CELL_DIFFERENTIATION			GO_POSITIVE_REGULATION_OF_MULTICELLULAR_ORGANISMAL_PROCESS
64332	NFKBIZ	NFKB inhibitor zeta [Source:HGNC Symbol;Acc:HGNC:29805]																	GO_REGULATION_OF_CELL_DIFFERENTIATION			GO_POSITIVE_REGULATION_OF_MULTICELLULAR_ORGANISMAL_PROCESS
1013	CDH15	cadherin 15 [Source:HGNC Symbol;Acc:HGNC:1754]																	GO_REGULATION_OF_CELL_DIFFERENTIATION
7122	CLDN5	claudin 5 [Source:HGNC Symbol;Acc:HGNC:2047]																	GO_REGULATION_OF_CELL_DIFFERENTIATION
10562	OLFM4	olfactomedin 4 [Source:HGNC Symbol;Acc:HGNC:17190]																	GO_REGULATION_OF_CELL_DIFFERENTIATION
222008	VSTM2A	V-set and transmembrane domain containing 2A [Source:HGNC Symbol;Acc:HGNC:28499]																	GO_REGULATION_OF_CELL_DIFFERENTIATION
84466	MEGF10	multiple EGF like domains 10 [Source:HGNC Symbol;Acc:HGNC:29634]																	GO_REGULATION_OF_CELL_DIFFERENTIATION
27231	NMRK2	nicotinamide riboside kinase 2 [Source:HGNC Symbol;Acc:HGNC:17871]																	GO_REGULATION_OF_CELL_DIFFERENTIATION
54681	P4HTM	prolyl 4-hydroxylase, transmembrane [Source:HGNC Symbol;Acc:HGNC:28858]																	GO_REGULATION_OF_CELL_DIFFERENTIATION
81575	APOLD1	apolipoprotein L domain containing 1 [Source:HGNC Symbol;Acc:HGNC:25268]																	GO_REGULATION_OF_CELL_DIFFERENTIATION
79811	SLTM	SAFB like transcription modulator [Source:HGNC Symbol;Acc:HGNC:20709]																		GO_SEQUENCE_SPECIFIC_DNA_BINDING
3269	HRH1	histamine receptor H1 [Source:HGNC Symbol;Acc:HGNC:5182]																				GO_POSITIVE_REGULATION_OF_MULTICELLULAR_ORGANISMAL_PROCESS
2693	GHSR	growth hormone secretagogue receptor [Source:HGNC Symbol;Acc:HGNC:4267]																				GO_POSITIVE_REGULATION_OF_MULTICELLULAR_ORGANISMAL_PROCESS
10497	UNC13B	unc-13 homolog B [Source:HGNC Symbol;Acc:HGNC:12566]																				GO_POSITIVE_REGULATION_OF_MULTICELLULAR_ORGANISMAL_PROCESS
1131	CHRM3	cholinergic receptor muscarinic 3 [Source:HGNC Symbol;Acc:HGNC:1952]																				GO_POSITIVE_REGULATION_OF_MULTICELLULAR_ORGANISMAL_PROCESS
81832	NETO1	neuropilin and tolloid like 1 [Source:HGNC Symbol;Acc:HGNC:13823]																				GO_POSITIVE_REGULATION_OF_MULTICELLULAR_ORGANISMAL_PROCESS
147381	CBLN2	cerebellin 2 precursor [Source:HGNC Symbol;Acc:HGNC:1544]																				GO_POSITIVE_REGULATION_OF_MULTICELLULAR_ORGANISMAL_PROCESS
23705	CADM1	cell adhesion molecule 1 [Source:HGNC Symbol;Acc:HGNC:5951]																				GO_POSITIVE_REGULATION_OF_MULTICELLULAR_ORGANISMAL_PROCESS
57669	EPB41L5	erythrocyte membrane protein band 4.1 like 5 [Source:HGNC Symbol;Acc:HGNC:19819]																				GO_POSITIVE_REGULATION_OF_MULTICELLULAR_ORGANISMAL_PROCESS
4160	MC4R	melanocortin 4 receptor [Source:HGNC Symbol;Acc:HGNC:6932]																				GO_POSITIVE_REGULATION_OF_MULTICELLULAR_ORGANISMAL_PROCESS
57162	PELI1	pellino E3 ubiquitin protein ligase 1 [Source:HGNC Symbol;Acc:HGNC:8827]																				GO_POSITIVE_REGULATION_OF_MULTICELLULAR_ORGANISMAL_PROCESS
55800	SCN3B	sodium voltage-gated channel beta subunit 3 [Source:HGNC Symbol;Acc:HGNC:20665]																				GO_POSITIVE_REGULATION_OF_MULTICELLULAR_ORGANISMAL_PROCESS
116337	PANX3	pannexin 3 [Source:HGNC Symbol;Acc:HGNC:20573]																				GO_POSITIVE_REGULATION_OF_MULTICELLULAR_ORGANISMAL_PROCESS
158038	LINGO2	leucine rich repeat and Ig domain containing 2 [Source:HGNC Symbol;Acc:HGNC:21207]																				GO_POSITIVE_REGULATION_OF_MULTICELLULAR_ORGANISMAL_PROCESS
54674	LRRN3	leucine rich repeat neuronal 3 [Source:HGNC Symbol;Acc:HGNC:17200]																				GO_POSITIVE_REGULATION_OF_MULTICELLULAR_ORGANISMAL_PROCESS
4345	CD200	CD200 molecule [Source:HGNC Symbol;Acc:HGNC:7203]																				GO_POSITIVE_REGULATION_OF_MULTICELLULAR_ORGANISMAL_PROCESS
53833	IL20RB	interleukin 20 receptor subunit beta [Source:HGNC Symbol;Acc:HGNC:6004]																				GO_POSITIVE_REGULATION_OF_MULTICELLULAR_ORGANISMAL_PROCESS
2628	GATM	glycine amidinotransferase [Source:HGNC Symbol;Acc:HGNC:4175]																				GO_POSITIVE_REGULATION_OF_MULTICELLULAR_ORGANISMAL_PROCESS
10643	IGF2BP3	insulin like growth factor 2 mRNA binding protein 3 [Source:HGNC Symbol;Acc:HGNC:28868]
10644	IGF2BP2	insulin like growth factor 2 mRNA binding protein 2 [Source:HGNC Symbol;Acc:HGNC:28867]
100127983	C8orf88	chromosome 8 open reading frame 88 [Source:HGNC Symbol;Acc:HGNC:44672]
201973	PRIMPOL	primase and DNA directed polymerase [Source:HGNC Symbol;Acc:HGNC:26575]
353497	POLN	DNA polymerase nu [Source:HGNC Symbol;Acc:HGNC:18870]
92667	MGME1	mitochondrial genome maintenance exonuclease 1 [Source:HGNC Symbol;Acc:HGNC:16205]
51455	REV1	REV1 DNA directed polymerase [Source:HGNC Symbol;Acc:HGNC:14060]
1854	DUT	deoxyuridine triphosphatase [Source:HGNC Symbol;Acc:HGNC:3078]
5064	PALM	paralemmin [Source:HGNC Symbol;Acc:HGNC:8594]
8936	WASF1	WASP family member 1 [Source:HGNC Symbol;Acc:HGNC:12732]
6529	SLC6A1	solute carrier family 6 member 1 [Source:HGNC Symbol;Acc:HGNC:11042]
2743	GLRB	glycine receptor beta [Source:HGNC Symbol;Acc:HGNC:4329]
27092	CACNG4	calcium voltage-gated channel auxiliary subunit gamma 4 [Source:HGNC Symbol;Acc:HGNC:1408]
143425	SYT9	synaptotagmin 9 [Source:HGNC Symbol;Acc:HGNC:19265]
23504	RIMBP2	RIMS binding protein 2 [Source:HGNC Symbol;Acc:HGNC:30339]
2566	GABRG2	gamma-aminobutyric acid type A receptor gamma2 subunit [Source:HGNC Symbol;Acc:HGNC:4087]
1138	CHRNA5	cholinergic receptor nicotinic alpha 5 subunit [Source:HGNC Symbol;Acc:HGNC:1959]
2905	GRIN2C	glutamate ionotropic receptor NMDA type subunit 2C [Source:HGNC Symbol;Acc:HGNC:4587]
140730	RIMS4	regulating synaptic membrane exocytosis 4 [Source:HGNC Symbol;Acc:HGNC:16183]
2917	GRM7	glutamate metabotropic receptor 7 [Source:HGNC Symbol;Acc:HGNC:4599]
2899	GRIK3	glutamate ionotropic receptor kainate type subunit 3 [Source:HGNC Symbol;Acc:HGNC:4581]
5100	PCDH8	protocadherin 8 [Source:HGNC Symbol;Acc:HGNC:8660]
8825	LIN7A	lin-7 homolog A, crumbs cell polarity complex component [Source:HGNC Symbol;Acc:HGNC:17787]
26059	ERC2	ELKS/RAB6-interacting/CAST family member 2 [Source:HGNC Symbol;Acc:HGNC:31922]
27253	PCDH17	protocadherin 17 [Source:HGNC Symbol;Acc:HGNC:14267]
7779	SLC30A1	solute carrier family 30 member 1 [Source:HGNC Symbol;Acc:HGNC:11012]
2897	GRIK1	glutamate ionotropic receptor kainate type subunit 1 [Source:HGNC Symbol;Acc:HGNC:4579]
9229	DLGAP1	DLG associated protein 1 [Source:HGNC Symbol;Acc:HGNC:2905]
3760	KCNJ3	potassium inwardly rectifying channel subfamily J member 3 [Source:HGNC Symbol;Acc:HGNC:6264]
10815	CPLX1	complexin 1 [Source:HGNC Symbol;Acc:HGNC:2309]
5332	PLCB4	phospholipase C beta 4 [Source:HGNC Symbol;Acc:HGNC:9059]
3785	KCNQ2	potassium voltage-gated channel subfamily Q member 2 [Source:HGNC Symbol;Acc:HGNC:6296]
60482	SLC5A7	solute carrier family 5 member 7 [Source:HGNC Symbol;Acc:HGNC:14025]
9515	STXBP5L	syntaxin binding protein 5 like [Source:HGNC Symbol;Acc:HGNC:30757]
8499	PPFIA2	PTPRF interacting protein alpha 2 [Source:HGNC Symbol;Acc:HGNC:9246]
341359	SYT10	synaptotagmin 10 [Source:HGNC Symbol;Acc:HGNC:19266]
8497	PPFIA4	PTPRF interacting protein alpha 4 [Source:HGNC Symbol;Acc:HGNC:9248]
25945	NECTIN3	nectin cell adhesion molecule 3 [Source:HGNC Symbol;Acc:HGNC:17664]
23390	ZDHHC17	zinc finger DHHC-type containing 17 [Source:HGNC Symbol;Acc:HGNC:18412]
23229	ARHGEF9	Cdc42 guanine nucleotide exchange factor 9 [Source:HGNC Symbol;Acc:HGNC:14561]
1821	DRP2	dystrophin related protein 2 [Source:HGNC Symbol;Acc:HGNC:3032]
80059	LRRTM4	leucine rich repeat transmembrane neuronal 4 [Source:HGNC Symbol;Acc:HGNC:19411]
53942	CNTN5	contactin 5 [Source:HGNC Symbol;Acc:HGNC:2175]
23057	NMNAT2	nicotinamide nucleotide adenylyltransferase 2 [Source:HGNC Symbol;Acc:HGNC:16789]
51560	RAB6B	RAB6B, member RAS oncogene family [Source:HGNC Symbol;Acc:HGNC:14902]
132204	SYNPR	synaptoporin [Source:HGNC Symbol;Acc:HGNC:16507]
9829	DNAJC6	DnaJ heat shock protein family (Hsp40) member C6 [Source:HGNC Symbol;Acc:HGNC:15469]
388662	SLC6A17	solute carrier family 6 member 17 [Source:HGNC Symbol;Acc:HGNC:31399]
140689	CBLN4	cerebellin 4 precursor [Source:HGNC Symbol;Acc:HGNC:16231]
23732	FRRS1L	ferric chelate reductase 1 like [Source:HGNC Symbol;Acc:HGNC:1362]
54477	PLEKHA5	pleckstrin homology domain containing A5 [Source:HGNC Symbol;Acc:HGNC:30036]
8662	EIF3B	eukaryotic translation initiation factor 3 subunit B [Source:HGNC Symbol;Acc:HGNC:3280]
116225	ZMYND19	zinc finger MYND-type containing 19 [Source:HGNC Symbol;Acc:HGNC:21146]
152273	FGD5	FYVE, RhoGEF and PH domain containing 5 [Source:HGNC Symbol;Acc:HGNC:19117]
3983	ABLIM1	actin binding LIM protein 1 [Source:HGNC Symbol;Acc:HGNC:78]
8470	SORBS2	sorbin and SH3 domain containing 2 [Source:HGNC Symbol;Acc:HGNC:24098]
390	RND3	Rho family GTPase 3 [Source:HGNC Symbol;Acc:HGNC:671]
84952	CGNL1	cingulin like 1 [Source:HGNC Symbol;Acc:HGNC:25931]
57464	STRIP2	striatin interacting protein 2 [Source:HGNC Symbol;Acc:HGNC:22209]
127294	MYOM3	myomesin 3 [Source:HGNC Symbol;Acc:HGNC:26679]
85464	SSH2	slingshot protein phosphatase 2 [Source:HGNC Symbol;Acc:HGNC:30580]
165904	XIRP1	xin actin binding repeat containing 1 [Source:HGNC Symbol;Acc:HGNC:14301]
221981	THSD7A	thrombospondin type 1 domain containing 7A [Source:HGNC Symbol;Acc:HGNC:22207]
25976	TIPARP	TCDD inducible poly(ADP-ribose) polymerase [Source:HGNC Symbol;Acc:HGNC:23696]
2740	GLP1R	glucagon like peptide 1 receptor [Source:HGNC Symbol;Acc:HGNC:4324]
1374	CPT1A	carnitine palmitoyltransferase 1A [Source:HGNC Symbol;Acc:HGNC:2328]
6401	SELE	selectin E [Source:HGNC Symbol;Acc:HGNC:10718]
6751	SSTR1	somatostatin receptor 1 [Source:HGNC Symbol;Acc:HGNC:11330]
6781	STC1	stanniocalcin 1 [Source:HGNC Symbol;Acc:HGNC:11373]
2774	GNAL	G protein subunit alpha L [Source:HGNC Symbol;Acc:HGNC:4388]
6263	RYR3	ryanodine receptor 3 [Source:HGNC Symbol;Acc:HGNC:10485]
7352	UCP3	uncoupling protein 3 [Source:HGNC Symbol;Acc:HGNC:12519]
4129	MAOB	monoamine oxidase B [Source:HGNC Symbol;Acc:HGNC:6834]
1285	COL4A3	collagen type IV alpha 3 chain [Source:HGNC Symbol;Acc:HGNC:2204]
54332	GDAP1	ganglioside induced differentiation associated protein 1 [Source:HGNC Symbol;Acc:HGNC:15968]
3587	IL10RA	interleukin 10 receptor subunit alpha [Source:HGNC Symbol;Acc:HGNC:5964]
57578	UNC79	unc-79 homolog, NALCN channel complex subunit [Source:HGNC Symbol;Acc:HGNC:19966]
2998	GYS2	glycogen synthase 2 [Source:HGNC Symbol;Acc:HGNC:4707]
90007	MIDN	midnolin [Source:HGNC Symbol;Acc:HGNC:16298]
8549	LGR5	leucine rich repeat containing G protein-coupled receptor 5 [Source:HGNC Symbol;Acc:HGNC:4504]
6425	SFRP5	secreted frizzled related protein 5 [Source:HGNC Symbol;Acc:HGNC:10779]
6833	ABCC8	ATP binding cassette subfamily C member 8 [Source:HGNC Symbol;Acc:HGNC:59]
55789	DEPDC1B	DEP domain containing 1B [Source:HGNC Symbol;Acc:HGNC:24902]
81847	RNF146	ring finger protein 146 [Source:HGNC Symbol;Acc:HGNC:21336]
26251	KCNG2	potassium voltage-gated channel modifier subfamily G member 2 [Source:HGNC Symbol;Acc:HGNC:6249]
54894	RNF43	ring finger protein 43 [Source:HGNC Symbol;Acc:HGNC:18505]
9819	TSC22D2	TSC22 domain family member 2 [Source:HGNC Symbol;Acc:HGNC:29095]
9569	GTF2IRD1	GTF2I repeat domain containing 1 [Source:HGNC Symbol;Acc:HGNC:4661]
254251	LCORL	ligand dependent nuclear receptor corepressor like [Source:HGNC Symbol;Acc:HGNC:30776]
3097	HIVEP2	HIVEP zinc finger 2 [Source:HGNC Symbol;Acc:HGNC:4921]
8880	FUBP1	far upstream element binding protein 1 [Source:HGNC Symbol;Acc:HGNC:4004]
10389	SCML2	Scm polycomb group protein like 2 [Source:HGNC Symbol;Acc:HGNC:10581]
10396	ATP8A1	ATPase phospholipid transporting 8A1 [Source:HGNC Symbol;Acc:HGNC:13531]
57535	KIAA1324	KIAA1324 [Source:HGNC Symbol;Acc:HGNC:29618]
143098	MPP7	membrane palmitoylated protein 7 [Source:HGNC Symbol;Acc:HGNC:26542]
84251	SGIP1	SH3GL interacting endocytic adaptor 1 [Source:HGNC Symbol;Acc:HGNC:25412]
10231	RCAN2	regulator of calcineurin 2 [Source:HGNC Symbol;Acc:HGNC:3041]
64062	RBM26	RNA binding motif protein 26 [Source:HGNC Symbol;Acc:HGNC:20327]
57709	SLC7A14	solute carrier family 7 member 14 [Source:HGNC Symbol;Acc:HGNC:29326]
121256	TMEM132D	transmembrane protein 132D [Source:HGNC Symbol;Acc:HGNC:29411]
2591	GALNT3	polypeptide N-acetylgalactosaminyltransferase 3 [Source:HGNC Symbol;Acc:HGNC:4125]
55120	FANCL	FA complementation group L [Source:HGNC Symbol;Acc:HGNC:20748]
30814	PLA2G2E	phospholipase A2 group IIE [Source:HGNC Symbol;Acc:HGNC:13414]
9537	TP53I11	tumor protein p53 inducible protein 11 [Source:HGNC Symbol;Acc:HGNC:16842]
83879	CDCA7	cell division cycle associated 7 [Source:HGNC Symbol;Acc:HGNC:14628]
10149	ADGRG2	adhesion G protein-coupled receptor G2 [Source:HGNC Symbol;Acc:HGNC:4516]
11149	BVES	blood vessel epicardial substance [Source:HGNC Symbol;Acc:HGNC:1152]
361	AQP4	aquaporin 4 [Source:HGNC Symbol;Acc:HGNC:637]
57835	SLC4A5	solute carrier family 4 member 5 [Source:HGNC Symbol;Acc:HGNC:18168]
9132	KCNQ4	potassium voltage-gated channel subfamily Q member 4 [Source:HGNC Symbol;Acc:HGNC:6298]
115111	SLC26A7	solute carrier family 26 member 7 [Source:HGNC Symbol;Acc:HGNC:14467]
222962	SLC29A4	solute carrier family 29 member 4 [Source:HGNC Symbol;Acc:HGNC:23097]
54212	SNTG1	syntrophin gamma 1 [Source:HGNC Symbol;Acc:HGNC:13740]
9100	USP10	ubiquitin specific peptidase 10 [Source:HGNC Symbol;Acc:HGNC:12608]
54407	SLC38A2	solute carrier family 38 member 2 [Source:HGNC Symbol;Acc:HGNC:13448]
84236	RHBDD1	rhomboid domain containing 1 [Source:HGNC Symbol;Acc:HGNC:23081]
2593	GAMT	guanidinoacetate N-methyltransferase [Source:HGNC Symbol;Acc:HGNC:4136]
1047	CLGN	calmegin [Source:HGNC Symbol;Acc:HGNC:2060]
412	STS	steroid sulfatase [Source:HGNC Symbol;Acc:HGNC:11425]
55466	DNAJA4	DnaJ heat shock protein family (Hsp40) member A4 [Source:HGNC Symbol;Acc:HGNC:14885]
5288	PIK3C2G	phosphatidylinositol-4-phosphate 3-kinase catalytic subunit type 2 gamma [Source:HGNC Symbol;Acc:HGNC:8973]
343450	KCNT2	potassium sodium-activated channel subfamily T member 2 [Source:HGNC Symbol;Acc:HGNC:18866]
1633	DCK	deoxycytidine kinase [Source:HGNC Symbol;Acc:HGNC:2704]
133686	NADK2	NAD kinase 2, mitochondrial [Source:HGNC Symbol;Acc:HGNC:26404]
64781	CERK	ceramide kinase [Source:HGNC Symbol;Acc:HGNC:19256]
4522	MTHFD1	methylenetetrahydrofolate dehydrogenase, cyclohydrolase and formyltetrahydrofolate synthetase 1 [Source:HGNC Symbol;Acc:HGNC:7432]
9879	DDX46	DEAD-box helicase 46 [Source:HGNC Symbol;Acc:HGNC:18681]
57571	CARNS1	carnosine synthase 1 [Source:HGNC Symbol;Acc:HGNC:29268]
222537	HS3ST5	heparan sulfate-glucosamine 3-sulfotransferase 5 [Source:HGNC Symbol;Acc:HGNC:19419]
4329	ALDH6A1	aldehyde dehydrogenase 6 family member A1 [Source:HGNC Symbol;Acc:HGNC:7179]
191	AHCY	adenosylhomocysteinase [Source:HGNC Symbol;Acc:HGNC:343]
6236	RRAD	RRAD, Ras related glycolysis inhibitor and calcium channel regulator [Source:HGNC Symbol;Acc:HGNC:10446]
389434	IYD	iodotyrosine deiodinase [Source:HGNC Symbol;Acc:HGNC:21071]
158158	RASEF	RAS and EF-hand domain containing [Source:HGNC Symbol;Acc:HGNC:26464]
148252	DIRAS1	DIRAS family GTPase 1 [Source:HGNC Symbol;Acc:HGNC:19127]
221079	ARL5B	ADP ribosylation factor like GTPase 5B [Source:HGNC Symbol;Acc:HGNC:23052]
56704	JPH1	junctophilin 1 [Source:HGNC Symbol;Acc:HGNC:14201]
84144	SYDE2	synapse defective Rho GTPase homolog 2 [Source:HGNC Symbol;Acc:HGNC:25841]
55846	ITFG2	integrin alpha FG-GAP repeat containing 2 [Source:HGNC Symbol;Acc:HGNC:30879]
51555	PEX5L	peroxisomal biogenesis factor 5 like [Source:HGNC Symbol;Acc:HGNC:30024]
25827	FBXL2	F-box and leucine rich repeat protein 2 [Source:HGNC Symbol;Acc:HGNC:13598]
8165	AKAP1	A-kinase anchoring protein 1 [Source:HGNC Symbol;Acc:HGNC:367]
66005	CHID1	chitinase domain containing 1 [Source:HGNC Symbol;Acc:HGNC:28474]
7373	COL14A1	collagen type XIV alpha 1 chain [Source:HGNC Symbol;Acc:HGNC:2191]
57642	COL20A1	collagen type XX alpha 1 chain [Source:HGNC Symbol;Acc:HGNC:14670]
222663	SCUBE3	signal peptide, CUB domain and EGF like domain containing 3 [Source:HGNC Symbol;Acc:HGNC:13655]
6329	SCN4A	sodium voltage-gated channel alpha subunit 4 [Source:HGNC Symbol;Acc:HGNC:10591]
1996	ELAVL4	ELAV like RNA binding protein 4 [Source:HGNC Symbol;Acc:HGNC:3315]
5126	PCSK2	proprotein convertase subtilisin/kexin type 2 [Source:HGNC Symbol;Acc:HGNC:8744]
4162	MCAM	melanoma cell adhesion molecule [Source:HGNC Symbol;Acc:HGNC:6934]
50859	SPOCK3	SPARC (osteonectin), cwcv and kazal like domains proteoglycan 3 [Source:HGNC Symbol;Acc:HGNC:13565]
23143	LRCH1	leucine rich repeats and calponin homology domain containing 1 [Source:HGNC Symbol;Acc:HGNC:20309]
152189	CMTM8	CKLF like MARVEL transmembrane domain containing 8 [Source:HGNC Symbol;Acc:HGNC:19179]
338811	TAFA2	TAFA chemokine like family member 2 [Source:HGNC Symbol;Acc:HGNC:21589]
9651	PLCH2	phospholipase C eta 2 [Source:HGNC Symbol;Acc:HGNC:29037]
23007	PLCH1	phospholipase C eta 1 [Source:HGNC Symbol;Acc:HGNC:29185]
27112	FAM155B	family with sequence similarity 155 member B [Source:HGNC Symbol;Acc:HGNC:30701]
84529	C15orf41	chromosome 15 open reading frame 41 [Source:HGNC Symbol;Acc:HGNC:26929]
3931	LCAT	lecithin-cholesterol acyltransferase [Source:HGNC Symbol;Acc:HGNC:6522]
120071	LARGE2	LARGE xylosyl- and glucuronyltransferase 2 [Source:HGNC Symbol;Acc:HGNC:16522]
219527	LRRC55	leucine rich repeat containing 55 [Source:HGNC Symbol;Acc:HGNC:32324]
3764	KCNJ8	potassium inwardly rectifying channel subfamily J member 8 [Source:HGNC Symbol;Acc:HGNC:6269]
23415	KCNH4	potassium voltage-gated channel subfamily H member 4 [Source:HGNC Symbol;Acc:HGNC:6253]
93107	KCNG4	potassium voltage-gated channel modifier subfamily G member 4 [Source:HGNC Symbol;Acc:HGNC:19697]
1804	DPP6	dipeptidyl peptidase like 6 [Source:HGNC Symbol;Acc:HGNC:3010]
55917	CTTNBP2NL	CTTNBP2 N-terminal like [Source:HGNC Symbol;Acc:HGNC:25330]
26297	SERGEF	secretion regulating guanine nucleotide exchange factor [Source:HGNC Symbol;Acc:HGNC:17499]
1301	COL11A1	collagen type XI alpha 1 chain [Source:HGNC Symbol;Acc:HGNC:2186]
114789	SLC25A25	solute carrier family 25 member 25 [Source:HGNC Symbol;Acc:HGNC:20663]
57685	CACHD1	cache domain containing 1 [Source:HGNC Symbol;Acc:HGNC:29314]
57582	KCNT1	potassium sodium-activated channel subfamily T member 1 [Source:HGNC Symbol;Acc:HGNC:18865]
151258	SLC38A11	solute carrier family 38 member 11 [Source:HGNC Symbol;Acc:HGNC:26836]
115584	SLC5A11	solute carrier family 5 member 11 [Source:HGNC Symbol;Acc:HGNC:23091]
151473	SLC16A14	solute carrier family 16 member 14 [Source:HGNC Symbol;Acc:HGNC:26417]
343702	XKR7	XK related 7 [Source:HGNC Symbol;Acc:HGNC:23062]
317762	CCDC85C	coiled-coil domain containing 85C [Source:HGNC Symbol;Acc:HGNC:35459]
1308	COL17A1	collagen type XVII alpha 1 chain [Source:HGNC Symbol;Acc:HGNC:2194]
157378	TMEM65	transmembrane protein 65 [Source:HGNC Symbol;Acc:HGNC:25203]
350383	GPR142	G protein-coupled receptor 142 [Source:HGNC Symbol;Acc:HGNC:20088]
2346	FOLH1	folate hydrolase 1 [Source:HGNC Symbol;Acc:HGNC:3788]
114805	GALNT13	polypeptide N-acetylgalactosaminyltransferase 13 [Source:HGNC Symbol;Acc:HGNC:23242]
471	ATIC	5-aminoimidazole-4-carboxamide ribonucleotide formyltransferase/IMP cyclohydrolase [Source:HGNC Symbol;Acc:HGNC:794]
5996	RGS1	regulator of G protein signaling 1 [Source:HGNC Symbol;Acc:HGNC:9991]
6000	RGS7	regulator of G protein signaling 7 [Source:HGNC Symbol;Acc:HGNC:10003]
166929	SGMS2	sphingomyelin synthase 2 [Source:HGNC Symbol;Acc:HGNC:28395]
115572	TENT5B	terminal nucleotidyltransferase 5B [Source:HGNC Symbol;Acc:HGNC:28273]
165679	SPTSSB	serine palmitoyltransferase small subunit B [Source:HGNC Symbol;Acc:HGNC:24045]
388931	MFSD2B	major facilitator superfamily domain containing 2B [Source:HGNC Symbol;Acc:HGNC:37207]
56145	PCDHA3	protocadherin alpha 3 [Source:HGNC Symbol;Acc:HGNC:8669]
54886	PLPPR1	phospholipid phosphatase related 1 [Source:HGNC Symbol;Acc:HGNC:25993]
4829	NMBR	neuromedin B receptor [Source:HGNC Symbol;Acc:HGNC:7843]
8869	ST3GAL5	ST3 beta-galactoside alpha-2,3-sialyltransferase 5 [Source:HGNC Symbol;Acc:HGNC:10872]
54733	SLC35F2	solute carrier family 35 member F2 [Source:HGNC Symbol;Acc:HGNC:23615]
7093	TLL2	tolloid like 2 [Source:HGNC Symbol;Acc:HGNC:11844]
341640	FREM2	FRAS1 related extracellular matrix 2 [Source:HGNC Symbol;Acc:HGNC:25396]
4604	MYBPC1	myosin binding protein C, slow type [Source:HGNC Symbol;Acc:HGNC:7549]
23245	ASTN2	astrotactin 2 [Source:HGNC Symbol;Acc:HGNC:17021]
84629	TNRC18	trinucleotide repeat containing 18 [Source:HGNC Symbol;Acc:HGNC:11962]
80144	FRAS1	Fraser extracellular matrix complex subunit 1 [Source:HGNC Symbol;Acc:HGNC:19185]
22915	MMRN1	multimerin 1 [Source:HGNC Symbol;Acc:HGNC:7178]
120114	FAT3	FAT atypical cadherin 3 [Source:HGNC Symbol;Acc:HGNC:23112]
340267	COL28A1	collagen type XXVIII alpha 1 chain [Source:HGNC Symbol;Acc:HGNC:22442]
158326	FREM1	FRAS1 related extracellular matrix 1 [Source:HGNC Symbol;Acc:HGNC:23399]
10446	LRRN2	leucine rich repeat neuronal 2 [Source:HGNC Symbol;Acc:HGNC:16914]
5067	CNTN3	contactin 3 [Source:HGNC Symbol;Acc:HGNC:2173]
129684	CNTNAP5	contactin associated protein like 5 [Source:HGNC Symbol;Acc:HGNC:18748]
9185	REPS2	RALBP1 associated Eps domain containing 2 [Source:HGNC Symbol;Acc:HGNC:9963]
57758	SCUBE2	signal peptide, CUB domain and EGF like domain containing 2 [Source:HGNC Symbol;Acc:HGNC:30425]
162494	RHBDL3	rhomboid like 3 [Source:HGNC Symbol;Acc:HGNC:16502]
53353	LRP1B	LDL receptor related protein 1B [Source:HGNC Symbol;Acc:HGNC:6693]
220001	VWCE	von Willebrand factor C and EGF domains [Source:HGNC Symbol;Acc:HGNC:26487]
79056	PRRG4	proline rich and Gla domain 4 [Source:HGNC Symbol;Acc:HGNC:30799]
25891	PAMR1	peptidase domain containing associated with muscle regeneration 1 [Source:HGNC Symbol;Acc:HGNC:24554]
64420	SUSD1	sushi domain containing 1 [Source:HGNC Symbol;Acc:HGNC:25413]
79825	EFCC1	EF-hand and coiled-coil domain containing 1 [Source:HGNC Symbol;Acc:HGNC:25692]
55526	DHTKD1	dehydrogenase E1 and transketolase domain containing 1 [Source:HGNC Symbol;Acc:HGNC:23537]
9771	RAPGEF5	Rap guanine nucleotide exchange factor 5 [Source:HGNC Symbol;Acc:HGNC:16862]
130576	LYPD6B	LY6/PLAUR domain containing 6B [Source:HGNC Symbol;Acc:HGNC:27018]
51733	UPB1	beta-ureidopropionase 1 [Source:HGNC Symbol;Acc:HGNC:16297]
112817	HOGA1	4-hydroxy-2-oxoglutarate aldolase 1 [Source:HGNC Symbol;Acc:HGNC:25155]
1635	DCTD	dCMP deaminase [Source:HGNC Symbol;Acc:HGNC:2710]
7884	SLBP	stem-loop binding protein [Source:HGNC Symbol;Acc:HGNC:10904]
124274	GPR139	G protein-coupled receptor 139 [Source:HGNC Symbol;Acc:HGNC:19995]
51046	ST8SIA3	ST8 alpha-N-acetyl-neuraminide alpha-2,8-sialyltransferase 3 [Source:HGNC Symbol;Acc:HGNC:14269]
23091	ZC3H13	zinc finger CCCH-type containing 13 [Source:HGNC Symbol;Acc:HGNC:20368]
11193	WBP4	WW domain binding protein 4 [Source:HGNC Symbol;Acc:HGNC:12739]
84985	FAM83A	family with sequence similarity 83 member A [Source:HGNC Symbol;Acc:HGNC:28210]
29958	DMGDH	dimethylglycine dehydrogenase [Source:HGNC Symbol;Acc:HGNC:24475]
9317	PTER	phosphotriesterase related [Source:HGNC Symbol;Acc:HGNC:9590]
8623	ASMTL	acetylserotonin O-methyltransferase like [Source:HGNC Symbol;Acc:HGNC:751]
2134	EXTL1	exostosin like glycosyltransferase 1 [Source:HGNC Symbol;Acc:HGNC:3515]
594	BCKDHB	branched chain keto acid dehydrogenase E1 subunit beta [Source:HGNC Symbol;Acc:HGNC:987]
64577	ALDH8A1	aldehyde dehydrogenase 8 family member A1 [Source:HGNC Symbol;Acc:HGNC:15471]
57478	USP31	ubiquitin specific peptidase 31 [Source:HGNC Symbol;Acc:HGNC:20060]
55632	G2E3	G2/M-phase specific E3 ubiquitin protein ligase [Source:HGNC Symbol;Acc:HGNC:20338]
23220	DTX4	deltex E3 ubiquitin ligase 4 [Source:HGNC Symbol;Acc:HGNC:29151]
150726	FBXO41	F-box protein 41 [Source:HGNC Symbol;Acc:HGNC:29409]
91694	LONRF1	LON peptidase N-terminal domain and ring finger 1 [Source:HGNC Symbol;Acc:HGNC:26302]
220213	OTUD1	OTU deubiquitinase 1 [Source:HGNC Symbol;Acc:HGNC:27346]
767	CA8	carbonic anhydrase 8 [Source:HGNC Symbol;Acc:HGNC:1382]
4185	ADAM11	ADAM metallopeptidase domain 11 [Source:HGNC Symbol;Acc:HGNC:189]
30010	NXPH1	neurexophilin 1 [Source:HGNC Symbol;Acc:HGNC:20693]
5143	PDE4C	phosphodiesterase 4C [Source:HGNC Symbol;Acc:HGNC:8782]
144193	AMDHD1	amidohydrolase domain containing 1 [Source:HGNC Symbol;Acc:HGNC:28577]
3034	HAL	histidine ammonia-lyase [Source:HGNC Symbol;Acc:HGNC:4806]
55753	OGDHL	oxoglutarate dehydrogenase like [Source:HGNC Symbol;Acc:HGNC:25590]
8821	INPP4B	inositol polyphosphate-4-phosphatase type II B [Source:HGNC Symbol;Acc:HGNC:6075]
114880	OSBPL6	oxysterol binding protein like 6 [Source:HGNC Symbol;Acc:HGNC:16388]
401494	HACD4	3-hydroxyacyl-CoA dehydratase 4 [Source:HGNC Symbol;Acc:HGNC:20920]
253017	TECRL	trans-2,3-enoyl-CoA reductase like [Source:HGNC Symbol;Acc:HGNC:27365]
197257	LDHD	lactate dehydrogenase D [Source:HGNC Symbol;Acc:HGNC:19708]
80017	DGLUCY	D-glutamate cyclase [Source:HGNC Symbol;Acc:HGNC:20498]
162517	FBXO39	F-box protein 39 [Source:HGNC Symbol;Acc:HGNC:28565]
390595	UBAP1L	ubiquitin associated protein 1 like [Source:HGNC Symbol;Acc:HGNC:40028]
145567	TTC7B	tetratricopeptide repeat domain 7B [Source:HGNC Symbol;Acc:HGNC:19858]
503542	SPRN	shadow of prion protein [Source:HGNC Symbol;Acc:HGNC:16871]
23248	RPRD2	regulation of nuclear pre-mRNA domain containing 2 [Source:HGNC Symbol;Acc:HGNC:29039]
345557	PLCXD3	phosphatidylinositol specific phospholipase C X domain containing 3 [Source:HGNC Symbol;Acc:HGNC:31822]
60487	TRMT11	tRNA methyltransferase 11 homolog [Source:HGNC Symbol;Acc:HGNC:21080]
196074	METTL15	methyltransferase like 15 [Source:HGNC Symbol;Acc:HGNC:26606]
105	ADARB2	adenosine deaminase RNA specific B2 (inactive) [Source:HGNC Symbol;Acc:HGNC:227]
8715	NOL4	nucleolar protein 4 [Source:HGNC Symbol;Acc:HGNC:7870]
81849	ST6GALNAC5	ST6 N-acetylgalactosaminide alpha-2,6-sialyltransferase 5 [Source:HGNC Symbol;Acc:HGNC:19342]
8708	B3GALT1	beta-1,3-galactosyltransferase 1 [Source:HGNC Symbol;Acc:HGNC:916]
8707	B3GALT2	beta-1,3-galactosyltransferase 2 [Source:HGNC Symbol;Acc:HGNC:917]
9951	HS3ST4	heparan sulfate-glucosamine 3-sulfotransferase 4 [Source:HGNC Symbol;Acc:HGNC:5200]
157869	SBSPON	somatomedin B and thrombospondin type 1 domain containing [Source:HGNC Symbol;Acc:HGNC:30362]
169044	COL22A1	collagen type XXII alpha 1 chain [Source:HGNC Symbol;Acc:HGNC:22989]
400935	IL17REL	interleukin 17 receptor E like [Source:HGNC Symbol;Acc:HGNC:33808]
344838	PAQR9	progestin and adipoQ receptor family member 9 [Source:HGNC Symbol;Acc:HGNC:30131]
49855	SCAPER	S-phase cyclin A associated protein in the ER [Source:HGNC Symbol;Acc:HGNC:13081]
201181	ZNF385C	zinc finger protein 385C [Source:HGNC Symbol;Acc:HGNC:33722]
23350	U2SURP	U2 snRNP associated SURP domain containing [Source:HGNC Symbol;Acc:HGNC:30855]
23131	GPATCH8	G-patch domain containing 8 [Source:HGNC Symbol;Acc:HGNC:29066]
390748	PABPN1L	PABPN1 like, cytoplasmic [Source:HGNC Symbol;Acc:HGNC:37237]
57666	FBRSL1	fibrosin like 1 [Source:HGNC Symbol;Acc:HGNC:29308]
3426	CFI	complement factor I [Source:HGNC Symbol;Acc:HGNC:5394]
145814	PGPEP1L	pyroglutamyl-peptidase I like [Source:HGNC Symbol;Acc:HGNC:27080]
79258	MMEL1	membrane metalloendopeptidase like 1 [Source:HGNC Symbol;Acc:HGNC:14668]
80309	SPHKAP	SPHK1 interactor, AKAP domain containing [Source:HGNC Symbol;Acc:HGNC:30619]
51059	FAM135B	family with sequence similarity 135 member B [Source:HGNC Symbol;Acc:HGNC:28029]
85455	DISP2	dispatched RND transporter family member 2 [Source:HGNC Symbol;Acc:HGNC:19712]
222194	RSBN1L	round spermatid basic protein 1 like [Source:HGNC Symbol;Acc:HGNC:24765]
254295	PHYHD1	phytanoyl-CoA dioxygenase domain containing 1 [Source:HGNC Symbol;Acc:HGNC:23396]
83938	LRMDA	leucine rich melanocyte differentiation associated [Source:HGNC Symbol;Acc:HGNC:23405]
100113392	SNORD11B	small nucleolar RNA, C/D box 11B [Source:HGNC Symbol;Acc:HGNC:33571]
116159	CYYR1	cysteine and tyrosine rich 1 [Source:HGNC Symbol;Acc:HGNC:16274]
116966	WDR17	WD repeat domain 17 [Source:HGNC Symbol;Acc:HGNC:16661]
122060	SLAIN1	SLAIN motif family member 1 [Source:HGNC Symbol;Acc:HGNC:26387]
140893	RBBP8NL	RBBP8 N-terminal like [Source:HGNC Symbol;Acc:HGNC:16144]
149076	ZNF362	zinc finger protein 362 [Source:HGNC Symbol;Acc:HGNC:18079]
160777	CCDC60	coiled-coil domain containing 60 [Source:HGNC Symbol;Acc:HGNC:28610]
168850	ZNF800	zinc finger protein 800 [Source:HGNC Symbol;Acc:HGNC:27267]
219578	ZNF804B	zinc finger protein 804B [Source:HGNC Symbol;Acc:HGNC:21958]
220047	CCDC83	coiled-coil domain containing 83 [Source:HGNC Symbol;Acc:HGNC:28535]
220965	FAM13C	family with sequence similarity 13 member C [Source:HGNC Symbol;Acc:HGNC:19371]
222255	ATXN7L1	ataxin 7 like 1 [Source:HGNC Symbol;Acc:HGNC:22210]
22838	RNF44	ring finger protein 44 [Source:HGNC Symbol;Acc:HGNC:19180]
23253	ANKRD12	ankyrin repeat domain 12 [Source:HGNC Symbol;Acc:HGNC:29135]
255928	SYT14	synaptotagmin 14 [Source:HGNC Symbol;Acc:HGNC:23143]
256380	SCML4	Scm polycomb group protein like 4 [Source:HGNC Symbol;Acc:HGNC:21397]
26820	SNORD24	small nucleolar RNA, C/D box 24 [Source:HGNC Symbol;Acc:HGNC:10146]
283212	KLHL35	kelch like family member 35 [Source:HGNC Symbol;Acc:HGNC:26597]
286006	LSMEM1	leucine rich single-pass membrane protein 1 [Source:HGNC Symbol;Acc:HGNC:22036]
348013	TMEM255B	transmembrane protein 255B [Source:HGNC Symbol;Acc:HGNC:28297]
348094	ANKDD1A	ankyrin repeat and death domain containing 1A [Source:HGNC Symbol;Acc:HGNC:28002]
374618	TEX9	testis expressed 9 [Source:HGNC Symbol;Acc:HGNC:29585]
374655	ZNF710	zinc finger protein 710 [Source:HGNC Symbol;Acc:HGNC:25352]
399888	FAM180B	family with sequence similarity 180 member B [Source:HGNC Symbol;Acc:HGNC:34451]
51105	PHF20L1	PHD finger protein 20 like 1 [Source:HGNC Symbol;Acc:HGNC:24280]
55778	ZNF839	zinc finger protein 839 [Source:HGNC Symbol;Acc:HGNC:20345]
55805	LRP2BP	LRP2 binding protein [Source:HGNC Symbol;Acc:HGNC:25434]
56936	CCDC177	coiled-coil domain containing 177 [Source:HGNC Symbol;Acc:HGNC:23243]
57495	NWD2	NACHT and WD repeat domain containing 2 [Source:HGNC Symbol;Acc:HGNC:29229]
57722	IGDCC4	immunoglobulin superfamily DCC subclass member 4 [Source:HGNC Symbol;Acc:HGNC:13770]
595097	SNORD16	small nucleolar RNA, C/D box 16 [Source:HGNC Symbol;Acc:HGNC:32712]
654502	IQCJ	IQ motif containing J [Source:HGNC Symbol;Acc:HGNC:32406]
677776	SCARNA8	small Cajal body-specific RNA 8 [Source:HGNC Symbol;Acc:HGNC:32564]
677803	SNORA15	small nucleolar RNA, H/ACA box 15 [Source:HGNC Symbol;Acc:HGNC:32604]
677807	SNORA22	small nucleolar RNA, H/ACA box 22 [Source:HGNC Symbol;Acc:HGNC:32612]
677811	SNORA28	small nucleolar RNA, H/ACA box 28 [Source:HGNC Symbol;Acc:HGNC:32618]
677843	SNORA77	small nucleolar RNA, H/ACA box 77 [Source:HGNC Symbol;Acc:HGNC:32663]
677847	SNORA81	small nucleolar RNA, H/ACA box 81 [Source:HGNC Symbol;Acc:HGNC:32667]
692089	SNORD19	small nucleolar RNA, C/D box 19 [Source:HGNC Symbol;Acc:HGNC:32717]
692110	SNORD70	small nucleolar RNA, C/D box 70 [Source:HGNC Symbol;Acc:HGNC:32731]
79807	GSTCD	glutathione S-transferase C-terminal domain containing [Source:HGNC Symbol;Acc:HGNC:25806]
80342	TRAF3IP3	TRAF3 interacting protein 3 [Source:HGNC Symbol;Acc:HGNC:30766]
84915	FAM222A	family with sequence similarity 222 member A [Source:HGNC Symbol;Acc:HGNC:25915]
90668	CARMIL3	capping protein regulator and myosin 1 linker 3 [Source:HGNC Symbol;Acc:HGNC:20272]
91369	ANKRD40	ankyrin repeat domain 40 [Source:HGNC Symbol;Acc:HGNC:28233]
9715	FAM131B	family with sequence similarity 131 member B [Source:HGNC Symbol;Acc:HGNC:22202]
9764	KIAA0513	KIAA0513 [Source:HGNC Symbol;Acc:HGNC:29058]

## Sheet: 2
Cluster No.	No. genes in cluster	Cluster expression profile
Cluster0002	824	high in 0 h crypts and 7 day enteroids compared to other timepoints
Gene Set Name	# Genes in Gene Set (K)	Description	# Genes in Overlap (k)	k/K	p-value	FDR q-value	% overlap
GO_POSITIVE_REGULATION_OF_RNA_METABOLIC_PROCESS	1710	Any process that activates or increases the frequency, rate or extent of the chemical reactions and pathways involving RNA. [GOC:ai]	110	0.0643	9.94e-36	1.01e-31	6.43
GO_CHROMOSOME	1730	A structure composed of a very long molecule of DNA and associated proteins (e.g. histones) that carries hereditary information. [ISBN:0198547684]	110	0.0636	2.82e-35	1.44e-31	6.36
GO_POSITIVE_REGULATION_OF_NUCLEOBASE_CONTAINING_COMPOUND_METABOLIC_PROCESS	1870	Any cellular process that activates or increases the frequency, rate or extent of the chemical reactions and pathways involving nucleobases, nucleosides, nucleotides and nucleic acids. [GOC:go_curators]	114	0.061	6.52e-35	2.21e-31	6.1
GO_POSITIVE_REGULATION_OF_CELLULAR_BIOSYNTHETIC_PROCESS	1988	Any process that activates or increases the frequency, rate or extent of the chemical reactions and pathways resulting in the formation of substances, carried out by individual cells. [GOC:mah]	117	0.0589	1.97e-34	5.01e-31	5.89
GO_CHROMOSOME_ORGANIZATION	1223	A process that is carried out at the cellular level that results in the assembly, arrangement of constituent parts, or disassembly of chromosomes, structures composed of a very long molecule of DNA and associated proteins that carries hereditary information. This term covers covalent modifications at the molecular level as well as spatial relationships among the major components of a chromosome. …	89	0.0728	9.45e-33	1.93e-29	7.28
GO_CELL_CYCLE	1864	The progression of biochemical and morphological phases and events that occur in a cell during successive cell replication or nuclear replication events. Canonically, the cell cycle comprises the replication and segregation of genetic material followed by the division of the cell, but in endocycles or syncytial cells nuclear replication or nuclear division may not be followed by cell division. [G…	110	0.059	2.09e-32	3.54e-29	5.9
GO_NEGATIVE_REGULATION_OF_NUCLEOBASE_CONTAINING_COMPOUND_METABOLIC_PROCESS	1470	Any cellular process that stops, prevents, or reduces the frequency, rate or extent of the chemical reactions and pathways involving nucleobases, nucleosides, nucleotides and nucleic acids. [GOC:go_curators]	97	0.066	2.7e-32	3.93e-29	6.6
GO_TRANSCRIPTION_REGULATOR_ACTIVITY	1718	A molecular function that controls the rate, timing and/or magnitude of transcription of genetic information. The function of transcriptional regulators is to modulate gene expression at the transcription step so that they are expressed in the right cell at the right time and in the right amount throughout the life of the cell and the organism. [GOC:pg, GOC:txnOH-2018, Wikipedia:Transcription_fac…	105	0.0611	3.59e-32	4.57e-29	6.11
GO_NEGATIVE_REGULATION_OF_RNA_BIOSYNTHETIC_PROCESS	1280	Any process that stops, prevents or reduces the frequency, rate or extent of RNA biosynthetic process. [GO:jl, GO_REF:0000058, GOC:TermGenie]	89	0.0695	2.81e-31	3.19e-28	6.95
GO_NEGATIVE_REGULATION_OF_BIOSYNTHETIC_PROCESS	1673	Any process that stops, prevents, or reduces the rate of the chemical reactions and pathways resulting in the formation of substances. [GOC:go_curators]	102	0.061	3.81e-31	3.88e-28	6.1
GO_CHROMATIN_ORGANIZATION	795	Any process that results in the specification, formation or maintenance of the physical structure of eukaryotic chromatin. [GOC:mah, GOC:vw, PMID:20404130]	68	0.0855	3.59e-29	3.33e-26	8.55
GO_CHROMATIN	1226	The ordered and organized complex of DNA, protein, and sometimes RNA, that forms the chromosome. [GOC:elh, PMID:20404130]	82	0.0669	1.12e-27	9.51e-25	6.69
GO_ADENYL_NUCLEOTIDE_BINDING	1541	Interacting selectively and non-covalently with adenyl nucleotides, any compound consisting of adenosine esterified with (ortho)phosphate. [ISBN:0198506732]	86	0.0558	1.23e-23	9.62e-21	5.58
GO_REGULATION_OF_CELL_CYCLE	1224	Any process that modulates the rate or extent of progression through the cell cycle. [GOC:ai, GOC:dph, GOC:tb]	75	0.0613	4.85e-23	3.48e-20	6.13
GO_NUCLEAR_BODY	795	Extra-nucleolar nuclear domains usually visualized by confocal microscopy and fluorescent antibodies to specific proteins. [GOC:ma, PMID:10330182]	60	0.0755	5.13e-23	3.48e-20	7.55
GO_POSITIVE_REGULATION_OF_TRANSCRIPTION_BY_RNA_POLYMERASE_II	1198	Any process that activates or increases the frequency, rate or extent of transcription from an RNA polymerase II promoter. [GOC:go_curators, GOC:txnOH]	74	0.0618	6.04e-23	3.85e-20	6.18
GO_NEGATIVE_REGULATION_OF_TRANSCRIPTION_BY_RNA_POLYMERASE_II	860	Any process that stops, prevents, or reduces the frequency, rate or extent of transcription mediated by RNA polymerase II. [GOC:go_curators, GOC:txnOH]	62	0.0721	1.01e-22	5.84e-20	7.21
GO_MITOTIC_CELL_CYCLE	1030	Progression through the phases of the mitotic cell cycle, the most common eukaryotic cell cycle, which canonically comprises four successive phases called G1, S, G2, and M and includes replication of the genome and the subsequent segregation of chromosomes into daughter cells. In some variant cell cycles nuclear replication or nuclear division may not be followed by cell division, or G1 and G2 ph…	68	0.066	1.03e-22	5.84e-20	6.6
GO_CELL_CYCLE_PROCESS	1399	The cellular process that ensures successive accurate and complete genome replication and chromosome segregation. [GOC:isa_complete, GOC:mtg_cell_cycle]	80	0.0572	1.16e-22	6.21e-20	5.72
GO_MICROTUBULE_CYTOSKELETON	1220	The part of the cytoskeleton (the internal framework of a cell) composed of microtubules and associated proteins. [GOC:jl, ISBN:0395825172]	74	0.0607	1.76e-22	8.96e-20	6.07
Gene/Gene Set Overlap Matrix
Entrez Gene Id	Gene Symbol	Gene Description	GO_POSITIVE_REGULATION_OF_RNA_METABOLIC_PROCESS	GO_CHROMOSOME	GO_POSITIVE_REGULATION_OF_NUCLEOBASE_CONTAINING_COMPOUND_METABOLIC_PROCESS	GO_POSITIVE_REGULATION_OF_CELLULAR_BIOSYNTHETIC_PROCESS	GO_CHROMOSOME_ORGANIZATION	GO_CELL_CYCLE	GO_NEGATIVE_REGULATION_OF_NUCLEOBASE_CONTAINING_COMPOUND_METABOLIC_PROCESS	GO_TRANSCRIPTION_REGULATOR_ACTIVITY	GO_NEGATIVE_REGULATION_OF_RNA_BIOSYNTHETIC_PROCESS	GO_NEGATIVE_REGULATION_OF_BIOSYNTHETIC_PROCESS	GO_CHROMATIN_ORGANIZATION	GO_CHROMATIN	GO_ADENYL_NUCLEOTIDE_BINDING	GO_REGULATION_OF_CELL_CYCLE	GO_NUCLEAR_BODY	GO_POSITIVE_REGULATION_OF_TRANSCRIPTION_BY_RNA_POLYMERASE_II	GO_NEGATIVE_REGULATION_OF_TRANSCRIPTION_BY_RNA_POLYMERASE_II	GO_MITOTIC_CELL_CYCLE	GO_CELL_CYCLE_PROCESS	GO_MICROTUBULE_CYTOSKELETON
25942	SIN3A	SIN3 transcription regulator family member A [Source:HGNC Symbol;Acc:HGNC:19353]	GO_POSITIVE_REGULATION_OF_RNA_METABOLIC_PROCESS	GO_CHROMOSOME	GO_POSITIVE_REGULATION_OF_NUCLEOBASE_CONTAINING_COMPOUND_METABOLIC_PROCESS	GO_POSITIVE_REGULATION_OF_CELLULAR_BIOSYNTHETIC_PROCESS	GO_CHROMOSOME_ORGANIZATION	GO_CELL_CYCLE	GO_NEGATIVE_REGULATION_OF_NUCLEOBASE_CONTAINING_COMPOUND_METABOLIC_PROCESS	GO_TRANSCRIPTION_REGULATOR_ACTIVITY	GO_NEGATIVE_REGULATION_OF_RNA_BIOSYNTHETIC_PROCESS	GO_NEGATIVE_REGULATION_OF_BIOSYNTHETIC_PROCESS	GO_CHROMATIN_ORGANIZATION	GO_CHROMATIN		GO_REGULATION_OF_CELL_CYCLE		GO_POSITIVE_REGULATION_OF_TRANSCRIPTION_BY_RNA_POLYMERASE_II	GO_NEGATIVE_REGULATION_OF_TRANSCRIPTION_BY_RNA_POLYMERASE_II	GO_MITOTIC_CELL_CYCLE	GO_CELL_CYCLE_PROCESS
2908	NR3C1	nuclear receptor subfamily 3 group C member 1 [Source:HGNC Symbol;Acc:HGNC:7978]	GO_POSITIVE_REGULATION_OF_RNA_METABOLIC_PROCESS	GO_CHROMOSOME	GO_POSITIVE_REGULATION_OF_NUCLEOBASE_CONTAINING_COMPOUND_METABOLIC_PROCESS	GO_POSITIVE_REGULATION_OF_CELLULAR_BIOSYNTHETIC_PROCESS	GO_CHROMOSOME_ORGANIZATION	GO_CELL_CYCLE	GO_NEGATIVE_REGULATION_OF_NUCLEOBASE_CONTAINING_COMPOUND_METABOLIC_PROCESS	GO_TRANSCRIPTION_REGULATOR_ACTIVITY	GO_NEGATIVE_REGULATION_OF_RNA_BIOSYNTHETIC_PROCESS	GO_NEGATIVE_REGULATION_OF_BIOSYNTHETIC_PROCESS	GO_CHROMATIN_ORGANIZATION	GO_CHROMATIN			GO_NUCLEAR_BODY	GO_POSITIVE_REGULATION_OF_TRANSCRIPTION_BY_RNA_POLYMERASE_II	GO_NEGATIVE_REGULATION_OF_TRANSCRIPTION_BY_RNA_POLYMERASE_II			GO_MICROTUBULE_CYTOSKELETON
546	ATRX	ATRX chromatin remodeler [Source:HGNC Symbol;Acc:HGNC:886]	GO_POSITIVE_REGULATION_OF_RNA_METABOLIC_PROCESS	GO_CHROMOSOME	GO_POSITIVE_REGULATION_OF_NUCLEOBASE_CONTAINING_COMPOUND_METABOLIC_PROCESS	GO_POSITIVE_REGULATION_OF_CELLULAR_BIOSYNTHETIC_PROCESS	GO_CHROMOSOME_ORGANIZATION	GO_CELL_CYCLE	GO_NEGATIVE_REGULATION_OF_NUCLEOBASE_CONTAINING_COMPOUND_METABOLIC_PROCESS		GO_NEGATIVE_REGULATION_OF_RNA_BIOSYNTHETIC_PROCESS	GO_NEGATIVE_REGULATION_OF_BIOSYNTHETIC_PROCESS	GO_CHROMATIN_ORGANIZATION	GO_CHROMATIN	GO_ADENYL_NUCLEOTIDE_BINDING	GO_REGULATION_OF_CELL_CYCLE	GO_NUCLEAR_BODY	GO_POSITIVE_REGULATION_OF_TRANSCRIPTION_BY_RNA_POLYMERASE_II	GO_NEGATIVE_REGULATION_OF_TRANSCRIPTION_BY_RNA_POLYMERASE_II	GO_MITOTIC_CELL_CYCLE	GO_CELL_CYCLE_PROCESS
5933	RBL1	RB transcriptional corepressor like 1 [Source:HGNC Symbol;Acc:HGNC:9893]	GO_POSITIVE_REGULATION_OF_RNA_METABOLIC_PROCESS	GO_CHROMOSOME	GO_POSITIVE_REGULATION_OF_NUCLEOBASE_CONTAINING_COMPOUND_METABOLIC_PROCESS	GO_POSITIVE_REGULATION_OF_CELLULAR_BIOSYNTHETIC_PROCESS	GO_CHROMOSOME_ORGANIZATION	GO_CELL_CYCLE	GO_NEGATIVE_REGULATION_OF_NUCLEOBASE_CONTAINING_COMPOUND_METABOLIC_PROCESS		GO_NEGATIVE_REGULATION_OF_RNA_BIOSYNTHETIC_PROCESS	GO_NEGATIVE_REGULATION_OF_BIOSYNTHETIC_PROCESS	GO_CHROMATIN_ORGANIZATION	GO_CHROMATIN		GO_REGULATION_OF_CELL_CYCLE		GO_POSITIVE_REGULATION_OF_TRANSCRIPTION_BY_RNA_POLYMERASE_II	GO_NEGATIVE_REGULATION_OF_TRANSCRIPTION_BY_RNA_POLYMERASE_II	GO_MITOTIC_CELL_CYCLE	GO_CELL_CYCLE_PROCESS
29128	UHRF1	ubiquitin like with PHD and ring finger domains 1 [Source:HGNC Symbol;Acc:HGNC:12556]	GO_POSITIVE_REGULATION_OF_RNA_METABOLIC_PROCESS	GO_CHROMOSOME	GO_POSITIVE_REGULATION_OF_NUCLEOBASE_CONTAINING_COMPOUND_METABOLIC_PROCESS	GO_POSITIVE_REGULATION_OF_CELLULAR_BIOSYNTHETIC_PROCESS	GO_CHROMOSOME_ORGANIZATION	GO_CELL_CYCLE	GO_NEGATIVE_REGULATION_OF_NUCLEOBASE_CONTAINING_COMPOUND_METABOLIC_PROCESS		GO_NEGATIVE_REGULATION_OF_RNA_BIOSYNTHETIC_PROCESS	GO_NEGATIVE_REGULATION_OF_BIOSYNTHETIC_PROCESS	GO_CHROMATIN_ORGANIZATION	GO_CHROMATIN				GO_POSITIVE_REGULATION_OF_TRANSCRIPTION_BY_RNA_POLYMERASE_II	GO_NEGATIVE_REGULATION_OF_TRANSCRIPTION_BY_RNA_POLYMERASE_II
2074	ERCC6	ERCC excision repair 6, chromatin remodeling factor [Source:HGNC Symbol;Acc:HGNC:3438]	GO_POSITIVE_REGULATION_OF_RNA_METABOLIC_PROCESS	GO_CHROMOSOME	GO_POSITIVE_REGULATION_OF_NUCLEOBASE_CONTAINING_COMPOUND_METABOLIC_PROCESS	GO_POSITIVE_REGULATION_OF_CELLULAR_BIOSYNTHETIC_PROCESS	GO_CHROMOSOME_ORGANIZATION	GO_CELL_CYCLE	GO_NEGATIVE_REGULATION_OF_NUCLEOBASE_CONTAINING_COMPOUND_METABOLIC_PROCESS				GO_CHROMATIN_ORGANIZATION		GO_ADENYL_NUCLEOTIDE_BINDING	GO_REGULATION_OF_CELL_CYCLE	GO_NUCLEAR_BODY
472	ATM	ATM serine/threonine kinase [Source:HGNC Symbol;Acc:HGNC:795]	GO_POSITIVE_REGULATION_OF_RNA_METABOLIC_PROCESS	GO_CHROMOSOME	GO_POSITIVE_REGULATION_OF_NUCLEOBASE_CONTAINING_COMPOUND_METABOLIC_PROCESS	GO_POSITIVE_REGULATION_OF_CELLULAR_BIOSYNTHETIC_PROCESS	GO_CHROMOSOME_ORGANIZATION	GO_CELL_CYCLE	GO_NEGATIVE_REGULATION_OF_NUCLEOBASE_CONTAINING_COMPOUND_METABOLIC_PROCESS				GO_CHROMATIN_ORGANIZATION		GO_ADENYL_NUCLEOTIDE_BINDING	GO_REGULATION_OF_CELL_CYCLE		GO_POSITIVE_REGULATION_OF_TRANSCRIPTION_BY_RNA_POLYMERASE_II		GO_MITOTIC_CELL_CYCLE	GO_CELL_CYCLE_PROCESS	GO_MICROTUBULE_CYTOSKELETON
8658	TNKS	tankyrase [Source:HGNC Symbol;Acc:HGNC:11941]	GO_POSITIVE_REGULATION_OF_RNA_METABOLIC_PROCESS	GO_CHROMOSOME	GO_POSITIVE_REGULATION_OF_NUCLEOBASE_CONTAINING_COMPOUND_METABOLIC_PROCESS	GO_POSITIVE_REGULATION_OF_CELLULAR_BIOSYNTHETIC_PROCESS	GO_CHROMOSOME_ORGANIZATION	GO_CELL_CYCLE	GO_NEGATIVE_REGULATION_OF_NUCLEOBASE_CONTAINING_COMPOUND_METABOLIC_PROCESS							GO_REGULATION_OF_CELL_CYCLE	GO_NUCLEAR_BODY	GO_POSITIVE_REGULATION_OF_TRANSCRIPTION_BY_RNA_POLYMERASE_II		GO_MITOTIC_CELL_CYCLE	GO_CELL_CYCLE_PROCESS	GO_MICROTUBULE_CYTOSKELETON
55904	KMT2E	lysine methyltransferase 2E [Source:HGNC Symbol;Acc:HGNC:18541]	GO_POSITIVE_REGULATION_OF_RNA_METABOLIC_PROCESS	GO_CHROMOSOME	GO_POSITIVE_REGULATION_OF_NUCLEOBASE_CONTAINING_COMPOUND_METABOLIC_PROCESS	GO_POSITIVE_REGULATION_OF_CELLULAR_BIOSYNTHETIC_PROCESS	GO_CHROMOSOME_ORGANIZATION	GO_CELL_CYCLE					GO_CHROMATIN_ORGANIZATION	GO_CHROMATIN		GO_REGULATION_OF_CELL_CYCLE	GO_NUCLEAR_BODY			GO_MITOTIC_CELL_CYCLE	GO_CELL_CYCLE_PROCESS	GO_MICROTUBULE_CYTOSKELETON
5591	PRKDC	protein kinase, DNA-activated, catalytic subunit [Source:HGNC Symbol;Acc:HGNC:9413]	GO_POSITIVE_REGULATION_OF_RNA_METABOLIC_PROCESS	GO_CHROMOSOME	GO_POSITIVE_REGULATION_OF_NUCLEOBASE_CONTAINING_COMPOUND_METABOLIC_PROCESS	GO_POSITIVE_REGULATION_OF_CELLULAR_BIOSYNTHETIC_PROCESS	GO_CHROMOSOME_ORGANIZATION	GO_CELL_CYCLE							GO_ADENYL_NUCLEOTIDE_BINDING	GO_REGULATION_OF_CELL_CYCLE		GO_POSITIVE_REGULATION_OF_TRANSCRIPTION_BY_RNA_POLYMERASE_II		GO_MITOTIC_CELL_CYCLE	GO_CELL_CYCLE_PROCESS
6595	SMARCA2	SWI/SNF related, matrix associated, actin dependent regulator of chromatin, subfamily a, member 2 [Source:HGNC Symbol;Acc:HGNC:11098]	GO_POSITIVE_REGULATION_OF_RNA_METABOLIC_PROCESS	GO_CHROMOSOME	GO_POSITIVE_REGULATION_OF_NUCLEOBASE_CONTAINING_COMPOUND_METABOLIC_PROCESS	GO_POSITIVE_REGULATION_OF_CELLULAR_BIOSYNTHETIC_PROCESS	GO_CHROMOSOME_ORGANIZATION		GO_NEGATIVE_REGULATION_OF_NUCLEOBASE_CONTAINING_COMPOUND_METABOLIC_PROCESS	GO_TRANSCRIPTION_REGULATOR_ACTIVITY	GO_NEGATIVE_REGULATION_OF_RNA_BIOSYNTHETIC_PROCESS	GO_NEGATIVE_REGULATION_OF_BIOSYNTHETIC_PROCESS	GO_CHROMATIN_ORGANIZATION	GO_CHROMATIN	GO_ADENYL_NUCLEOTIDE_BINDING			GO_POSITIVE_REGULATION_OF_TRANSCRIPTION_BY_RNA_POLYMERASE_II	GO_NEGATIVE_REGULATION_OF_TRANSCRIPTION_BY_RNA_POLYMERASE_II
7994	KAT6A	lysine acetyltransferase 6A [Source:HGNC Symbol;Acc:HGNC:13013]	GO_POSITIVE_REGULATION_OF_RNA_METABOLIC_PROCESS	GO_CHROMOSOME	GO_POSITIVE_REGULATION_OF_NUCLEOBASE_CONTAINING_COMPOUND_METABOLIC_PROCESS	GO_POSITIVE_REGULATION_OF_CELLULAR_BIOSYNTHETIC_PROCESS	GO_CHROMOSOME_ORGANIZATION		GO_NEGATIVE_REGULATION_OF_NUCLEOBASE_CONTAINING_COMPOUND_METABOLIC_PROCESS	GO_TRANSCRIPTION_REGULATOR_ACTIVITY	GO_NEGATIVE_REGULATION_OF_RNA_BIOSYNTHETIC_PROCESS	GO_NEGATIVE_REGULATION_OF_BIOSYNTHETIC_PROCESS	GO_CHROMATIN_ORGANIZATION	GO_CHROMATIN			GO_NUCLEAR_BODY	GO_POSITIVE_REGULATION_OF_TRANSCRIPTION_BY_RNA_POLYMERASE_II
23028	KDM1A	lysine demethylase 1A [Source:HGNC Symbol;Acc:HGNC:29079]	GO_POSITIVE_REGULATION_OF_RNA_METABOLIC_PROCESS	GO_CHROMOSOME	GO_POSITIVE_REGULATION_OF_NUCLEOBASE_CONTAINING_COMPOUND_METABOLIC_PROCESS	GO_POSITIVE_REGULATION_OF_CELLULAR_BIOSYNTHETIC_PROCESS	GO_CHROMOSOME_ORGANIZATION		GO_NEGATIVE_REGULATION_OF_NUCLEOBASE_CONTAINING_COMPOUND_METABOLIC_PROCESS	GO_TRANSCRIPTION_REGULATOR_ACTIVITY	GO_NEGATIVE_REGULATION_OF_RNA_BIOSYNTHETIC_PROCESS	GO_NEGATIVE_REGULATION_OF_BIOSYNTHETIC_PROCESS	GO_CHROMATIN_ORGANIZATION	GO_CHROMATIN				GO_POSITIVE_REGULATION_OF_TRANSCRIPTION_BY_RNA_POLYMERASE_II	GO_NEGATIVE_REGULATION_OF_TRANSCRIPTION_BY_RNA_POLYMERASE_II
64324	NSD1	nuclear receptor binding SET domain protein 1 [Source:HGNC Symbol;Acc:HGNC:14234]	GO_POSITIVE_REGULATION_OF_RNA_METABOLIC_PROCESS	GO_CHROMOSOME	GO_POSITIVE_REGULATION_OF_NUCLEOBASE_CONTAINING_COMPOUND_METABOLIC_PROCESS	GO_POSITIVE_REGULATION_OF_CELLULAR_BIOSYNTHETIC_PROCESS	GO_CHROMOSOME_ORGANIZATION		GO_NEGATIVE_REGULATION_OF_NUCLEOBASE_CONTAINING_COMPOUND_METABOLIC_PROCESS	GO_TRANSCRIPTION_REGULATOR_ACTIVITY	GO_NEGATIVE_REGULATION_OF_RNA_BIOSYNTHETIC_PROCESS	GO_NEGATIVE_REGULATION_OF_BIOSYNTHETIC_PROCESS	GO_CHROMATIN_ORGANIZATION	GO_CHROMATIN					GO_NEGATIVE_REGULATION_OF_TRANSCRIPTION_BY_RNA_POLYMERASE_II
8289	ARID1A	AT-rich interaction domain 1A [Source:HGNC Symbol;Acc:HGNC:11110]	GO_POSITIVE_REGULATION_OF_RNA_METABOLIC_PROCESS	GO_CHROMOSOME	GO_POSITIVE_REGULATION_OF_NUCLEOBASE_CONTAINING_COMPOUND_METABOLIC_PROCESS	GO_POSITIVE_REGULATION_OF_CELLULAR_BIOSYNTHETIC_PROCESS	GO_CHROMOSOME_ORGANIZATION		GO_NEGATIVE_REGULATION_OF_NUCLEOBASE_CONTAINING_COMPOUND_METABOLIC_PROCESS	GO_TRANSCRIPTION_REGULATOR_ACTIVITY	GO_NEGATIVE_REGULATION_OF_RNA_BIOSYNTHETIC_PROCESS	GO_NEGATIVE_REGULATION_OF_BIOSYNTHETIC_PROCESS	GO_CHROMATIN_ORGANIZATION	GO_CHROMATIN					GO_NEGATIVE_REGULATION_OF_TRANSCRIPTION_BY_RNA_POLYMERASE_II
79618	HMBOX1	homeobox containing 1 [Source:HGNC Symbol;Acc:HGNC:26137]	GO_POSITIVE_REGULATION_OF_RNA_METABOLIC_PROCESS	GO_CHROMOSOME	GO_POSITIVE_REGULATION_OF_NUCLEOBASE_CONTAINING_COMPOUND_METABOLIC_PROCESS	GO_POSITIVE_REGULATION_OF_CELLULAR_BIOSYNTHETIC_PROCESS	GO_CHROMOSOME_ORGANIZATION		GO_NEGATIVE_REGULATION_OF_NUCLEOBASE_CONTAINING_COMPOUND_METABOLIC_PROCESS	GO_TRANSCRIPTION_REGULATOR_ACTIVITY	GO_NEGATIVE_REGULATION_OF_RNA_BIOSYNTHETIC_PROCESS	GO_NEGATIVE_REGULATION_OF_BIOSYNTHETIC_PROCESS		GO_CHROMATIN			GO_NUCLEAR_BODY		GO_NEGATIVE_REGULATION_OF_TRANSCRIPTION_BY_RNA_POLYMERASE_II			GO_MICROTUBULE_CYTOSKELETON
2186	BPTF	bromodomain PHD finger transcription factor [Source:HGNC Symbol;Acc:HGNC:3581]	GO_POSITIVE_REGULATION_OF_RNA_METABOLIC_PROCESS	GO_CHROMOSOME	GO_POSITIVE_REGULATION_OF_NUCLEOBASE_CONTAINING_COMPOUND_METABOLIC_PROCESS	GO_POSITIVE_REGULATION_OF_CELLULAR_BIOSYNTHETIC_PROCESS	GO_CHROMOSOME_ORGANIZATION		GO_NEGATIVE_REGULATION_OF_NUCLEOBASE_CONTAINING_COMPOUND_METABOLIC_PROCESS		GO_NEGATIVE_REGULATION_OF_RNA_BIOSYNTHETIC_PROCESS	GO_NEGATIVE_REGULATION_OF_BIOSYNTHETIC_PROCESS	GO_CHROMATIN_ORGANIZATION	GO_CHROMATIN				GO_POSITIVE_REGULATION_OF_TRANSCRIPTION_BY_RNA_POLYMERASE_II	GO_NEGATIVE_REGULATION_OF_TRANSCRIPTION_BY_RNA_POLYMERASE_II
23522	KAT6B	lysine acetyltransferase 6B [Source:HGNC Symbol;Acc:HGNC:17582]	GO_POSITIVE_REGULATION_OF_RNA_METABOLIC_PROCESS	GO_CHROMOSOME	GO_POSITIVE_REGULATION_OF_NUCLEOBASE_CONTAINING_COMPOUND_METABOLIC_PROCESS	GO_POSITIVE_REGULATION_OF_CELLULAR_BIOSYNTHETIC_PROCESS	GO_CHROMOSOME_ORGANIZATION		GO_NEGATIVE_REGULATION_OF_NUCLEOBASE_CONTAINING_COMPOUND_METABOLIC_PROCESS		GO_NEGATIVE_REGULATION_OF_RNA_BIOSYNTHETIC_PROCESS	GO_NEGATIVE_REGULATION_OF_BIOSYNTHETIC_PROCESS	GO_CHROMATIN_ORGANIZATION	GO_CHROMATIN				GO_POSITIVE_REGULATION_OF_TRANSCRIPTION_BY_RNA_POLYMERASE_II
51773	RSF1	remodeling and spacing factor 1 [Source:HGNC Symbol;Acc:HGNC:18118]	GO_POSITIVE_REGULATION_OF_RNA_METABOLIC_PROCESS	GO_CHROMOSOME	GO_POSITIVE_REGULATION_OF_NUCLEOBASE_CONTAINING_COMPOUND_METABOLIC_PROCESS	GO_POSITIVE_REGULATION_OF_CELLULAR_BIOSYNTHETIC_PROCESS	GO_CHROMOSOME_ORGANIZATION		GO_NEGATIVE_REGULATION_OF_NUCLEOBASE_CONTAINING_COMPOUND_METABOLIC_PROCESS		GO_NEGATIVE_REGULATION_OF_RNA_BIOSYNTHETIC_PROCESS	GO_NEGATIVE_REGULATION_OF_BIOSYNTHETIC_PROCESS	GO_CHROMATIN_ORGANIZATION	GO_CHROMATIN				GO_POSITIVE_REGULATION_OF_TRANSCRIPTION_BY_RNA_POLYMERASE_II
114803	MYSM1	Myb like, SWIRM and MPN domains 1 [Source:HGNC Symbol;Acc:HGNC:29401]	GO_POSITIVE_REGULATION_OF_RNA_METABOLIC_PROCESS	GO_CHROMOSOME	GO_POSITIVE_REGULATION_OF_NUCLEOBASE_CONTAINING_COMPOUND_METABOLIC_PROCESS	GO_POSITIVE_REGULATION_OF_CELLULAR_BIOSYNTHETIC_PROCESS	GO_CHROMOSOME_ORGANIZATION			GO_TRANSCRIPTION_REGULATOR_ACTIVITY			GO_CHROMATIN_ORGANIZATION	GO_CHROMATIN				GO_POSITIVE_REGULATION_OF_TRANSCRIPTION_BY_RNA_POLYMERASE_II
64710	NUCKS1	nuclear casein kinase and cyclin dependent kinase substrate 1 [Source:HGNC Symbol;Acc:HGNC:29923]	GO_POSITIVE_REGULATION_OF_RNA_METABOLIC_PROCESS	GO_CHROMOSOME	GO_POSITIVE_REGULATION_OF_NUCLEOBASE_CONTAINING_COMPOUND_METABOLIC_PROCESS	GO_POSITIVE_REGULATION_OF_CELLULAR_BIOSYNTHETIC_PROCESS	GO_CHROMOSOME_ORGANIZATION			GO_TRANSCRIPTION_REGULATOR_ACTIVITY			GO_CHROMATIN_ORGANIZATION	GO_CHROMATIN				GO_POSITIVE_REGULATION_OF_TRANSCRIPTION_BY_RNA_POLYMERASE_II
54904	NSD3	nuclear receptor binding SET domain protein 3 [Source:HGNC Symbol;Acc:HGNC:12767]	GO_POSITIVE_REGULATION_OF_RNA_METABOLIC_PROCESS	GO_CHROMOSOME	GO_POSITIVE_REGULATION_OF_NUCLEOBASE_CONTAINING_COMPOUND_METABOLIC_PROCESS	GO_POSITIVE_REGULATION_OF_CELLULAR_BIOSYNTHETIC_PROCESS	GO_CHROMOSOME_ORGANIZATION			GO_TRANSCRIPTION_REGULATOR_ACTIVITY			GO_CHROMATIN_ORGANIZATION	GO_CHROMATIN
57492	ARID1B	AT-rich interaction domain 1B [Source:HGNC Symbol;Acc:HGNC:18040]	GO_POSITIVE_REGULATION_OF_RNA_METABOLIC_PROCESS	GO_CHROMOSOME	GO_POSITIVE_REGULATION_OF_NUCLEOBASE_CONTAINING_COMPOUND_METABOLIC_PROCESS	GO_POSITIVE_REGULATION_OF_CELLULAR_BIOSYNTHETIC_PROCESS	GO_CHROMOSOME_ORGANIZATION			GO_TRANSCRIPTION_REGULATOR_ACTIVITY			GO_CHROMATIN_ORGANIZATION	GO_CHROMATIN
84333	PCGF5	polycomb group ring finger 5 [Source:HGNC Symbol;Acc:HGNC:28264]	GO_POSITIVE_REGULATION_OF_RNA_METABOLIC_PROCESS	GO_CHROMOSOME	GO_POSITIVE_REGULATION_OF_NUCLEOBASE_CONTAINING_COMPOUND_METABOLIC_PROCESS	GO_POSITIVE_REGULATION_OF_CELLULAR_BIOSYNTHETIC_PROCESS	GO_CHROMOSOME_ORGANIZATION			GO_TRANSCRIPTION_REGULATOR_ACTIVITY			GO_CHROMATIN_ORGANIZATION					GO_POSITIVE_REGULATION_OF_TRANSCRIPTION_BY_RNA_POLYMERASE_II				GO_MICROTUBULE_CYTOSKELETON
55870	ASH1L	ASH1 like histone lysine methyltransferase [Source:HGNC Symbol;Acc:HGNC:19088]	GO_POSITIVE_REGULATION_OF_RNA_METABOLIC_PROCESS	GO_CHROMOSOME	GO_POSITIVE_REGULATION_OF_NUCLEOBASE_CONTAINING_COMPOUND_METABOLIC_PROCESS	GO_POSITIVE_REGULATION_OF_CELLULAR_BIOSYNTHETIC_PROCESS	GO_CHROMOSOME_ORGANIZATION			GO_TRANSCRIPTION_REGULATOR_ACTIVITY			GO_CHROMATIN_ORGANIZATION					GO_POSITIVE_REGULATION_OF_TRANSCRIPTION_BY_RNA_POLYMERASE_II
6594	SMARCA1	SWI/SNF related, matrix associated, actin dependent regulator of chromatin, subfamily a, member 1 [Source:HGNC Symbol;Acc:HGNC:11097]	GO_POSITIVE_REGULATION_OF_RNA_METABOLIC_PROCESS	GO_CHROMOSOME	GO_POSITIVE_REGULATION_OF_NUCLEOBASE_CONTAINING_COMPOUND_METABOLIC_PROCESS	GO_POSITIVE_REGULATION_OF_CELLULAR_BIOSYNTHETIC_PROCESS	GO_CHROMOSOME_ORGANIZATION						GO_CHROMATIN_ORGANIZATION	GO_CHROMATIN	GO_ADENYL_NUCLEOTIDE_BINDING			GO_POSITIVE_REGULATION_OF_TRANSCRIPTION_BY_RNA_POLYMERASE_II
144455	E2F7	E2F transcription factor 7 [Source:HGNC Symbol;Acc:HGNC:23820]	GO_POSITIVE_REGULATION_OF_RNA_METABOLIC_PROCESS	GO_CHROMOSOME	GO_POSITIVE_REGULATION_OF_NUCLEOBASE_CONTAINING_COMPOUND_METABOLIC_PROCESS	GO_POSITIVE_REGULATION_OF_CELLULAR_BIOSYNTHETIC_PROCESS		GO_CELL_CYCLE	GO_NEGATIVE_REGULATION_OF_NUCLEOBASE_CONTAINING_COMPOUND_METABOLIC_PROCESS	GO_TRANSCRIPTION_REGULATOR_ACTIVITY	GO_NEGATIVE_REGULATION_OF_RNA_BIOSYNTHETIC_PROCESS	GO_NEGATIVE_REGULATION_OF_BIOSYNTHETIC_PROCESS		GO_CHROMATIN		GO_REGULATION_OF_CELL_CYCLE	GO_NUCLEAR_BODY	GO_POSITIVE_REGULATION_OF_TRANSCRIPTION_BY_RNA_POLYMERASE_II	GO_NEGATIVE_REGULATION_OF_TRANSCRIPTION_BY_RNA_POLYMERASE_II	GO_MITOTIC_CELL_CYCLE	GO_CELL_CYCLE_PROCESS
4303	FOXO4	forkhead box O4 [Source:HGNC Symbol;Acc:HGNC:7139]	GO_POSITIVE_REGULATION_OF_RNA_METABOLIC_PROCESS	GO_CHROMOSOME	GO_POSITIVE_REGULATION_OF_NUCLEOBASE_CONTAINING_COMPOUND_METABOLIC_PROCESS	GO_POSITIVE_REGULATION_OF_CELLULAR_BIOSYNTHETIC_PROCESS		GO_CELL_CYCLE	GO_NEGATIVE_REGULATION_OF_NUCLEOBASE_CONTAINING_COMPOUND_METABOLIC_PROCESS	GO_TRANSCRIPTION_REGULATOR_ACTIVITY	GO_NEGATIVE_REGULATION_OF_RNA_BIOSYNTHETIC_PROCESS	GO_NEGATIVE_REGULATION_OF_BIOSYNTHETIC_PROCESS		GO_CHROMATIN		GO_REGULATION_OF_CELL_CYCLE	GO_NUCLEAR_BODY	GO_POSITIVE_REGULATION_OF_TRANSCRIPTION_BY_RNA_POLYMERASE_II	GO_NEGATIVE_REGULATION_OF_TRANSCRIPTION_BY_RNA_POLYMERASE_II	GO_MITOTIC_CELL_CYCLE	GO_CELL_CYCLE_PROCESS
463	ZFHX3	zinc finger homeobox 3 [Source:HGNC Symbol;Acc:HGNC:777]	GO_POSITIVE_REGULATION_OF_RNA_METABOLIC_PROCESS	GO_CHROMOSOME	GO_POSITIVE_REGULATION_OF_NUCLEOBASE_CONTAINING_COMPOUND_METABOLIC_PROCESS	GO_POSITIVE_REGULATION_OF_CELLULAR_BIOSYNTHETIC_PROCESS		GO_CELL_CYCLE	GO_NEGATIVE_REGULATION_OF_NUCLEOBASE_CONTAINING_COMPOUND_METABOLIC_PROCESS	GO_TRANSCRIPTION_REGULATOR_ACTIVITY	GO_NEGATIVE_REGULATION_OF_RNA_BIOSYNTHETIC_PROCESS	GO_NEGATIVE_REGULATION_OF_BIOSYNTHETIC_PROCESS		GO_CHROMATIN		GO_REGULATION_OF_CELL_CYCLE	GO_NUCLEAR_BODY	GO_POSITIVE_REGULATION_OF_TRANSCRIPTION_BY_RNA_POLYMERASE_II	GO_NEGATIVE_REGULATION_OF_TRANSCRIPTION_BY_RNA_POLYMERASE_II		GO_CELL_CYCLE_PROCESS
1871	E2F3	E2F transcription factor 3 [Source:HGNC Symbol;Acc:HGNC:3115]	GO_POSITIVE_REGULATION_OF_RNA_METABOLIC_PROCESS	GO_CHROMOSOME	GO_POSITIVE_REGULATION_OF_NUCLEOBASE_CONTAINING_COMPOUND_METABOLIC_PROCESS	GO_POSITIVE_REGULATION_OF_CELLULAR_BIOSYNTHETIC_PROCESS		GO_CELL_CYCLE	GO_NEGATIVE_REGULATION_OF_NUCLEOBASE_CONTAINING_COMPOUND_METABOLIC_PROCESS	GO_TRANSCRIPTION_REGULATOR_ACTIVITY	GO_NEGATIVE_REGULATION_OF_RNA_BIOSYNTHETIC_PROCESS	GO_NEGATIVE_REGULATION_OF_BIOSYNTHETIC_PROCESS		GO_CHROMATIN		GO_REGULATION_OF_CELL_CYCLE		GO_POSITIVE_REGULATION_OF_TRANSCRIPTION_BY_RNA_POLYMERASE_II	GO_NEGATIVE_REGULATION_OF_TRANSCRIPTION_BY_RNA_POLYMERASE_II
8621	CDK13	cyclin dependent kinase 13 [Source:HGNC Symbol;Acc:HGNC:1733]	GO_POSITIVE_REGULATION_OF_RNA_METABOLIC_PROCESS	GO_CHROMOSOME	GO_POSITIVE_REGULATION_OF_NUCLEOBASE_CONTAINING_COMPOUND_METABOLIC_PROCESS	GO_POSITIVE_REGULATION_OF_CELLULAR_BIOSYNTHETIC_PROCESS		GO_CELL_CYCLE						GO_CHROMATIN	GO_ADENYL_NUCLEOTIDE_BINDING	GO_REGULATION_OF_CELL_CYCLE	GO_NUCLEAR_BODY	GO_POSITIVE_REGULATION_OF_TRANSCRIPTION_BY_RNA_POLYMERASE_II		GO_MITOTIC_CELL_CYCLE	GO_CELL_CYCLE_PROCESS
8204	NRIP1	nuclear receptor interacting protein 1 [Source:HGNC Symbol;Acc:HGNC:8001]	GO_POSITIVE_REGULATION_OF_RNA_METABOLIC_PROCESS	GO_CHROMOSOME	GO_POSITIVE_REGULATION_OF_NUCLEOBASE_CONTAINING_COMPOUND_METABOLIC_PROCESS	GO_POSITIVE_REGULATION_OF_CELLULAR_BIOSYNTHETIC_PROCESS			GO_NEGATIVE_REGULATION_OF_NUCLEOBASE_CONTAINING_COMPOUND_METABOLIC_PROCESS	GO_TRANSCRIPTION_REGULATOR_ACTIVITY	GO_NEGATIVE_REGULATION_OF_RNA_BIOSYNTHETIC_PROCESS	GO_NEGATIVE_REGULATION_OF_BIOSYNTHETIC_PROCESS		GO_CHROMATIN			GO_NUCLEAR_BODY	GO_POSITIVE_REGULATION_OF_TRANSCRIPTION_BY_RNA_POLYMERASE_II	GO_NEGATIVE_REGULATION_OF_TRANSCRIPTION_BY_RNA_POLYMERASE_II
3607	FOXK2	forkhead box K2 [Source:HGNC Symbol;Acc:HGNC:6036]	GO_POSITIVE_REGULATION_OF_RNA_METABOLIC_PROCESS	GO_CHROMOSOME	GO_POSITIVE_REGULATION_OF_NUCLEOBASE_CONTAINING_COMPOUND_METABOLIC_PROCESS	GO_POSITIVE_REGULATION_OF_CELLULAR_BIOSYNTHETIC_PROCESS			GO_NEGATIVE_REGULATION_OF_NUCLEOBASE_CONTAINING_COMPOUND_METABOLIC_PROCESS	GO_TRANSCRIPTION_REGULATOR_ACTIVITY	GO_NEGATIVE_REGULATION_OF_RNA_BIOSYNTHETIC_PROCESS	GO_NEGATIVE_REGULATION_OF_BIOSYNTHETIC_PROCESS		GO_CHROMATIN				GO_POSITIVE_REGULATION_OF_TRANSCRIPTION_BY_RNA_POLYMERASE_II	GO_NEGATIVE_REGULATION_OF_TRANSCRIPTION_BY_RNA_POLYMERASE_II
4775	NFATC3	nuclear factor of activated T cells 3 [Source:HGNC Symbol;Acc:HGNC:7777]	GO_POSITIVE_REGULATION_OF_RNA_METABOLIC_PROCESS	GO_CHROMOSOME	GO_POSITIVE_REGULATION_OF_NUCLEOBASE_CONTAINING_COMPOUND_METABOLIC_PROCESS	GO_POSITIVE_REGULATION_OF_CELLULAR_BIOSYNTHETIC_PROCESS			GO_NEGATIVE_REGULATION_OF_NUCLEOBASE_CONTAINING_COMPOUND_METABOLIC_PROCESS	GO_TRANSCRIPTION_REGULATOR_ACTIVITY	GO_NEGATIVE_REGULATION_OF_RNA_BIOSYNTHETIC_PROCESS	GO_NEGATIVE_REGULATION_OF_BIOSYNTHETIC_PROCESS		GO_CHROMATIN				GO_POSITIVE_REGULATION_OF_TRANSCRIPTION_BY_RNA_POLYMERASE_II	GO_NEGATIVE_REGULATION_OF_TRANSCRIPTION_BY_RNA_POLYMERASE_II
22797	TFEC	transcription factor EC [Source:HGNC Symbol;Acc:HGNC:11754]	GO_POSITIVE_REGULATION_OF_RNA_METABOLIC_PROCESS	GO_CHROMOSOME	GO_POSITIVE_REGULATION_OF_NUCLEOBASE_CONTAINING_COMPOUND_METABOLIC_PROCESS	GO_POSITIVE_REGULATION_OF_CELLULAR_BIOSYNTHETIC_PROCESS			GO_NEGATIVE_REGULATION_OF_NUCLEOBASE_CONTAINING_COMPOUND_METABOLIC_PROCESS	GO_TRANSCRIPTION_REGULATOR_ACTIVITY	GO_NEGATIVE_REGULATION_OF_RNA_BIOSYNTHETIC_PROCESS	GO_NEGATIVE_REGULATION_OF_BIOSYNTHETIC_PROCESS		GO_CHROMATIN				GO_POSITIVE_REGULATION_OF_TRANSCRIPTION_BY_RNA_POLYMERASE_II
51804	SIX4	SIX homeobox 4 [Source:HGNC Symbol;Acc:HGNC:10890]	GO_POSITIVE_REGULATION_OF_RNA_METABOLIC_PROCESS	GO_CHROMOSOME	GO_POSITIVE_REGULATION_OF_NUCLEOBASE_CONTAINING_COMPOUND_METABOLIC_PROCESS	GO_POSITIVE_REGULATION_OF_CELLULAR_BIOSYNTHETIC_PROCESS			GO_NEGATIVE_REGULATION_OF_NUCLEOBASE_CONTAINING_COMPOUND_METABOLIC_PROCESS	GO_TRANSCRIPTION_REGULATOR_ACTIVITY	GO_NEGATIVE_REGULATION_OF_RNA_BIOSYNTHETIC_PROCESS	GO_NEGATIVE_REGULATION_OF_BIOSYNTHETIC_PROCESS		GO_CHROMATIN				GO_POSITIVE_REGULATION_OF_TRANSCRIPTION_BY_RNA_POLYMERASE_II
221937	FOXK1	forkhead box K1 [Source:HGNC Symbol;Acc:HGNC:23480]	GO_POSITIVE_REGULATION_OF_RNA_METABOLIC_PROCESS	GO_CHROMOSOME	GO_POSITIVE_REGULATION_OF_NUCLEOBASE_CONTAINING_COMPOUND_METABOLIC_PROCESS	GO_POSITIVE_REGULATION_OF_CELLULAR_BIOSYNTHETIC_PROCESS			GO_NEGATIVE_REGULATION_OF_NUCLEOBASE_CONTAINING_COMPOUND_METABOLIC_PROCESS	GO_TRANSCRIPTION_REGULATOR_ACTIVITY	GO_NEGATIVE_REGULATION_OF_RNA_BIOSYNTHETIC_PROCESS	GO_NEGATIVE_REGULATION_OF_BIOSYNTHETIC_PROCESS		GO_CHROMATIN					GO_NEGATIVE_REGULATION_OF_TRANSCRIPTION_BY_RNA_POLYMERASE_II
10472	ZBTB18	zinc finger and BTB domain containing 18 [Source:HGNC Symbol;Acc:HGNC:13030]	GO_POSITIVE_REGULATION_OF_RNA_METABOLIC_PROCESS	GO_CHROMOSOME	GO_POSITIVE_REGULATION_OF_NUCLEOBASE_CONTAINING_COMPOUND_METABOLIC_PROCESS	GO_POSITIVE_REGULATION_OF_CELLULAR_BIOSYNTHETIC_PROCESS			GO_NEGATIVE_REGULATION_OF_NUCLEOBASE_CONTAINING_COMPOUND_METABOLIC_PROCESS	GO_TRANSCRIPTION_REGULATOR_ACTIVITY	GO_NEGATIVE_REGULATION_OF_RNA_BIOSYNTHETIC_PROCESS	GO_NEGATIVE_REGULATION_OF_BIOSYNTHETIC_PROCESS					GO_NUCLEAR_BODY	GO_POSITIVE_REGULATION_OF_TRANSCRIPTION_BY_RNA_POLYMERASE_II	GO_NEGATIVE_REGULATION_OF_TRANSCRIPTION_BY_RNA_POLYMERASE_II
253461	ZBTB38	zinc finger and BTB domain containing 38 [Source:HGNC Symbol;Acc:HGNC:26636]	GO_POSITIVE_REGULATION_OF_RNA_METABOLIC_PROCESS	GO_CHROMOSOME	GO_POSITIVE_REGULATION_OF_NUCLEOBASE_CONTAINING_COMPOUND_METABOLIC_PROCESS	GO_POSITIVE_REGULATION_OF_CELLULAR_BIOSYNTHETIC_PROCESS			GO_NEGATIVE_REGULATION_OF_NUCLEOBASE_CONTAINING_COMPOUND_METABOLIC_PROCESS	GO_TRANSCRIPTION_REGULATOR_ACTIVITY	GO_NEGATIVE_REGULATION_OF_RNA_BIOSYNTHETIC_PROCESS	GO_NEGATIVE_REGULATION_OF_BIOSYNTHETIC_PROCESS						GO_POSITIVE_REGULATION_OF_TRANSCRIPTION_BY_RNA_POLYMERASE_II
4772	NFATC1	nuclear factor of activated T cells 1 [Source:HGNC Symbol;Acc:HGNC:7775]	GO_POSITIVE_REGULATION_OF_RNA_METABOLIC_PROCESS	GO_CHROMOSOME	GO_POSITIVE_REGULATION_OF_NUCLEOBASE_CONTAINING_COMPOUND_METABOLIC_PROCESS	GO_POSITIVE_REGULATION_OF_CELLULAR_BIOSYNTHETIC_PROCESS				GO_TRANSCRIPTION_REGULATOR_ACTIVITY				GO_CHROMATIN			GO_NUCLEAR_BODY	GO_POSITIVE_REGULATION_OF_TRANSCRIPTION_BY_RNA_POLYMERASE_II
1998	ELF2	E74 like ETS transcription factor 2 [Source:HGNC Symbol;Acc:HGNC:3317]	GO_POSITIVE_REGULATION_OF_RNA_METABOLIC_PROCESS	GO_CHROMOSOME	GO_POSITIVE_REGULATION_OF_NUCLEOBASE_CONTAINING_COMPOUND_METABOLIC_PROCESS	GO_POSITIVE_REGULATION_OF_CELLULAR_BIOSYNTHETIC_PROCESS				GO_TRANSCRIPTION_REGULATOR_ACTIVITY				GO_CHROMATIN			GO_NUCLEAR_BODY
7182	NR2C2	nuclear receptor subfamily 2 group C member 2 [Source:HGNC Symbol;Acc:HGNC:7972]	GO_POSITIVE_REGULATION_OF_RNA_METABOLIC_PROCESS	GO_CHROMOSOME	GO_POSITIVE_REGULATION_OF_NUCLEOBASE_CONTAINING_COMPOUND_METABOLIC_PROCESS	GO_POSITIVE_REGULATION_OF_CELLULAR_BIOSYNTHETIC_PROCESS				GO_TRANSCRIPTION_REGULATOR_ACTIVITY				GO_CHROMATIN				GO_POSITIVE_REGULATION_OF_TRANSCRIPTION_BY_RNA_POLYMERASE_II
10725	NFAT5	nuclear factor of activated T cells 5 [Source:HGNC Symbol;Acc:HGNC:7774]	GO_POSITIVE_REGULATION_OF_RNA_METABOLIC_PROCESS	GO_CHROMOSOME	GO_POSITIVE_REGULATION_OF_NUCLEOBASE_CONTAINING_COMPOUND_METABOLIC_PROCESS	GO_POSITIVE_REGULATION_OF_CELLULAR_BIOSYNTHETIC_PROCESS				GO_TRANSCRIPTION_REGULATOR_ACTIVITY				GO_CHROMATIN				GO_POSITIVE_REGULATION_OF_TRANSCRIPTION_BY_RNA_POLYMERASE_II
22877	MLXIP	MLX interacting protein [Source:HGNC Symbol;Acc:HGNC:17055]	GO_POSITIVE_REGULATION_OF_RNA_METABOLIC_PROCESS	GO_CHROMOSOME	GO_POSITIVE_REGULATION_OF_NUCLEOBASE_CONTAINING_COMPOUND_METABOLIC_PROCESS	GO_POSITIVE_REGULATION_OF_CELLULAR_BIOSYNTHETIC_PROCESS				GO_TRANSCRIPTION_REGULATOR_ACTIVITY				GO_CHROMATIN				GO_POSITIVE_REGULATION_OF_TRANSCRIPTION_BY_RNA_POLYMERASE_II
64067	NPAS3	neuronal PAS domain protein 3 [Source:HGNC Symbol;Acc:HGNC:19311]	GO_POSITIVE_REGULATION_OF_RNA_METABOLIC_PROCESS	GO_CHROMOSOME	GO_POSITIVE_REGULATION_OF_NUCLEOBASE_CONTAINING_COMPOUND_METABOLIC_PROCESS	GO_POSITIVE_REGULATION_OF_CELLULAR_BIOSYNTHETIC_PROCESS				GO_TRANSCRIPTION_REGULATOR_ACTIVITY				GO_CHROMATIN				GO_POSITIVE_REGULATION_OF_TRANSCRIPTION_BY_RNA_POLYMERASE_II
6671	SP4	Sp4 transcription factor [Source:HGNC Symbol;Acc:HGNC:11209]	GO_POSITIVE_REGULATION_OF_RNA_METABOLIC_PROCESS	GO_CHROMOSOME	GO_POSITIVE_REGULATION_OF_NUCLEOBASE_CONTAINING_COMPOUND_METABOLIC_PROCESS	GO_POSITIVE_REGULATION_OF_CELLULAR_BIOSYNTHETIC_PROCESS				GO_TRANSCRIPTION_REGULATOR_ACTIVITY				GO_CHROMATIN
79664	ICE2	interactor of little elongation complex ELL subunit 2 [Source:HGNC Symbol;Acc:HGNC:29885]	GO_POSITIVE_REGULATION_OF_RNA_METABOLIC_PROCESS	GO_CHROMOSOME	GO_POSITIVE_REGULATION_OF_NUCLEOBASE_CONTAINING_COMPOUND_METABOLIC_PROCESS	GO_POSITIVE_REGULATION_OF_CELLULAR_BIOSYNTHETIC_PROCESS								GO_CHROMATIN			GO_NUCLEAR_BODY
25	ABL1	ABL proto-oncogene 1, non-receptor tyrosine kinase [Source:HGNC Symbol;Acc:HGNC:76]	GO_POSITIVE_REGULATION_OF_RNA_METABOLIC_PROCESS		GO_POSITIVE_REGULATION_OF_NUCLEOBASE_CONTAINING_COMPOUND_METABOLIC_PROCESS	GO_POSITIVE_REGULATION_OF_CELLULAR_BIOSYNTHETIC_PROCESS	GO_CHROMOSOME_ORGANIZATION	GO_CELL_CYCLE		GO_TRANSCRIPTION_REGULATOR_ACTIVITY					GO_ADENYL_NUCLEOTIDE_BINDING	GO_REGULATION_OF_CELL_CYCLE	GO_NUCLEAR_BODY	GO_POSITIVE_REGULATION_OF_TRANSCRIPTION_BY_RNA_POLYMERASE_II		GO_MITOTIC_CELL_CYCLE	GO_CELL_CYCLE_PROCESS
890	CCNA2	cyclin A2 [Source:HGNC Symbol;Acc:HGNC:1578]	GO_POSITIVE_REGULATION_OF_RNA_METABOLIC_PROCESS		GO_POSITIVE_REGULATION_OF_NUCLEOBASE_CONTAINING_COMPOUND_METABOLIC_PROCESS	GO_POSITIVE_REGULATION_OF_CELLULAR_BIOSYNTHETIC_PROCESS	GO_CHROMOSOME_ORGANIZATION	GO_CELL_CYCLE					GO_CHROMATIN_ORGANIZATION			GO_REGULATION_OF_CELL_CYCLE				GO_MITOTIC_CELL_CYCLE	GO_CELL_CYCLE_PROCESS
55755	CDK5RAP2	CDK5 regulatory subunit associated protein 2 [Source:HGNC Symbol;Acc:HGNC:18672]	GO_POSITIVE_REGULATION_OF_RNA_METABOLIC_PROCESS		GO_POSITIVE_REGULATION_OF_NUCLEOBASE_CONTAINING_COMPOUND_METABOLIC_PROCESS	GO_POSITIVE_REGULATION_OF_CELLULAR_BIOSYNTHETIC_PROCESS	GO_CHROMOSOME_ORGANIZATION	GO_CELL_CYCLE								GO_REGULATION_OF_CELL_CYCLE				GO_MITOTIC_CELL_CYCLE	GO_CELL_CYCLE_PROCESS	GO_MICROTUBULE_CYTOSKELETON
6497	SKI	SKI proto-oncogene [Source:HGNC Symbol;Acc:HGNC:10896]	GO_POSITIVE_REGULATION_OF_RNA_METABOLIC_PROCESS		GO_POSITIVE_REGULATION_OF_NUCLEOBASE_CONTAINING_COMPOUND_METABOLIC_PROCESS	GO_POSITIVE_REGULATION_OF_CELLULAR_BIOSYNTHETIC_PROCESS	GO_CHROMOSOME_ORGANIZATION		GO_NEGATIVE_REGULATION_OF_NUCLEOBASE_CONTAINING_COMPOUND_METABOLIC_PROCESS	GO_TRANSCRIPTION_REGULATOR_ACTIVITY	GO_NEGATIVE_REGULATION_OF_RNA_BIOSYNTHETIC_PROCESS	GO_NEGATIVE_REGULATION_OF_BIOSYNTHETIC_PROCESS	GO_CHROMATIN_ORGANIZATION				GO_NUCLEAR_BODY	GO_POSITIVE_REGULATION_OF_TRANSCRIPTION_BY_RNA_POLYMERASE_II	GO_NEGATIVE_REGULATION_OF_TRANSCRIPTION_BY_RNA_POLYMERASE_II			GO_MICROTUBULE_CYTOSKELETON
9759	HDAC4	histone deacetylase 4 [Source:HGNC Symbol;Acc:HGNC:14063]	GO_POSITIVE_REGULATION_OF_RNA_METABOLIC_PROCESS		GO_POSITIVE_REGULATION_OF_NUCLEOBASE_CONTAINING_COMPOUND_METABOLIC_PROCESS	GO_POSITIVE_REGULATION_OF_CELLULAR_BIOSYNTHETIC_PROCESS	GO_CHROMOSOME_ORGANIZATION		GO_NEGATIVE_REGULATION_OF_NUCLEOBASE_CONTAINING_COMPOUND_METABOLIC_PROCESS	GO_TRANSCRIPTION_REGULATOR_ACTIVITY	GO_NEGATIVE_REGULATION_OF_RNA_BIOSYNTHETIC_PROCESS	GO_NEGATIVE_REGULATION_OF_BIOSYNTHETIC_PROCESS	GO_CHROMATIN_ORGANIZATION				GO_NUCLEAR_BODY	GO_POSITIVE_REGULATION_OF_TRANSCRIPTION_BY_RNA_POLYMERASE_II	GO_NEGATIVE_REGULATION_OF_TRANSCRIPTION_BY_RNA_POLYMERASE_II
55729	ATF7IP	activating transcription factor 7 interacting protein [Source:HGNC Symbol;Acc:HGNC:20092]	GO_POSITIVE_REGULATION_OF_RNA_METABOLIC_PROCESS		GO_POSITIVE_REGULATION_OF_NUCLEOBASE_CONTAINING_COMPOUND_METABOLIC_PROCESS	GO_POSITIVE_REGULATION_OF_CELLULAR_BIOSYNTHETIC_PROCESS	GO_CHROMOSOME_ORGANIZATION		GO_NEGATIVE_REGULATION_OF_NUCLEOBASE_CONTAINING_COMPOUND_METABOLIC_PROCESS	GO_TRANSCRIPTION_REGULATOR_ACTIVITY	GO_NEGATIVE_REGULATION_OF_RNA_BIOSYNTHETIC_PROCESS	GO_NEGATIVE_REGULATION_OF_BIOSYNTHETIC_PROCESS	GO_CHROMATIN_ORGANIZATION				GO_NUCLEAR_BODY		GO_NEGATIVE_REGULATION_OF_TRANSCRIPTION_BY_RNA_POLYMERASE_II
94104	PAXBP1	PAX3 and PAX7 binding protein 1 [Source:HGNC Symbol;Acc:HGNC:13579]	GO_POSITIVE_REGULATION_OF_RNA_METABOLIC_PROCESS		GO_POSITIVE_REGULATION_OF_NUCLEOBASE_CONTAINING_COMPOUND_METABOLIC_PROCESS	GO_POSITIVE_REGULATION_OF_CELLULAR_BIOSYNTHETIC_PROCESS	GO_CHROMOSOME_ORGANIZATION		GO_NEGATIVE_REGULATION_OF_NUCLEOBASE_CONTAINING_COMPOUND_METABOLIC_PROCESS	GO_TRANSCRIPTION_REGULATOR_ACTIVITY	GO_NEGATIVE_REGULATION_OF_RNA_BIOSYNTHETIC_PROCESS	GO_NEGATIVE_REGULATION_OF_BIOSYNTHETIC_PROCESS	GO_CHROMATIN_ORGANIZATION					GO_POSITIVE_REGULATION_OF_TRANSCRIPTION_BY_RNA_POLYMERASE_II	GO_NEGATIVE_REGULATION_OF_TRANSCRIPTION_BY_RNA_POLYMERASE_II
5927	KDM5A	lysine demethylase 5A [Source:HGNC Symbol;Acc:HGNC:9886]	GO_POSITIVE_REGULATION_OF_RNA_METABOLIC_PROCESS		GO_POSITIVE_REGULATION_OF_NUCLEOBASE_CONTAINING_COMPOUND_METABOLIC_PROCESS	GO_POSITIVE_REGULATION_OF_CELLULAR_BIOSYNTHETIC_PROCESS	GO_CHROMOSOME_ORGANIZATION		GO_NEGATIVE_REGULATION_OF_NUCLEOBASE_CONTAINING_COMPOUND_METABOLIC_PROCESS	GO_TRANSCRIPTION_REGULATOR_ACTIVITY	GO_NEGATIVE_REGULATION_OF_RNA_BIOSYNTHETIC_PROCESS	GO_NEGATIVE_REGULATION_OF_BIOSYNTHETIC_PROCESS	GO_CHROMATIN_ORGANIZATION						GO_NEGATIVE_REGULATION_OF_TRANSCRIPTION_BY_RNA_POLYMERASE_II
473	RERE	arginine-glutamic acid dipeptide repeats [Source:HGNC Symbol;Acc:HGNC:9965]	GO_POSITIVE_REGULATION_OF_RNA_METABOLIC_PROCESS		GO_POSITIVE_REGULATION_OF_NUCLEOBASE_CONTAINING_COMPOUND_METABOLIC_PROCESS	GO_POSITIVE_REGULATION_OF_CELLULAR_BIOSYNTHETIC_PROCESS	GO_CHROMOSOME_ORGANIZATION		GO_NEGATIVE_REGULATION_OF_NUCLEOBASE_CONTAINING_COMPOUND_METABOLIC_PROCESS	GO_TRANSCRIPTION_REGULATOR_ACTIVITY	GO_NEGATIVE_REGULATION_OF_RNA_BIOSYNTHETIC_PROCESS	GO_NEGATIVE_REGULATION_OF_BIOSYNTHETIC_PROCESS	GO_CHROMATIN_ORGANIZATION
54454	ATAD2B	ATPase family AAA domain containing 2B [Source:HGNC Symbol;Acc:HGNC:29230]	GO_POSITIVE_REGULATION_OF_RNA_METABOLIC_PROCESS		GO_POSITIVE_REGULATION_OF_NUCLEOBASE_CONTAINING_COMPOUND_METABOLIC_PROCESS	GO_POSITIVE_REGULATION_OF_CELLULAR_BIOSYNTHETIC_PROCESS	GO_CHROMOSOME_ORGANIZATION		GO_NEGATIVE_REGULATION_OF_NUCLEOBASE_CONTAINING_COMPOUND_METABOLIC_PROCESS		GO_NEGATIVE_REGULATION_OF_RNA_BIOSYNTHETIC_PROCESS	GO_NEGATIVE_REGULATION_OF_BIOSYNTHETIC_PROCESS	GO_CHROMATIN_ORGANIZATION		GO_ADENYL_NUCLEOTIDE_BINDING			GO_POSITIVE_REGULATION_OF_TRANSCRIPTION_BY_RNA_POLYMERASE_II
29028	ATAD2	ATPase family AAA domain containing 2 [Source:HGNC Symbol;Acc:HGNC:30123]	GO_POSITIVE_REGULATION_OF_RNA_METABOLIC_PROCESS		GO_POSITIVE_REGULATION_OF_NUCLEOBASE_CONTAINING_COMPOUND_METABOLIC_PROCESS	GO_POSITIVE_REGULATION_OF_CELLULAR_BIOSYNTHETIC_PROCESS	GO_CHROMOSOME_ORGANIZATION		GO_NEGATIVE_REGULATION_OF_NUCLEOBASE_CONTAINING_COMPOUND_METABOLIC_PROCESS		GO_NEGATIVE_REGULATION_OF_RNA_BIOSYNTHETIC_PROCESS	GO_NEGATIVE_REGULATION_OF_BIOSYNTHETIC_PROCESS	GO_CHROMATIN_ORGANIZATION		GO_ADENYL_NUCLEOTIDE_BINDING			GO_POSITIVE_REGULATION_OF_TRANSCRIPTION_BY_RNA_POLYMERASE_II
80312	TET1	tet methylcytosine dioxygenase 1 [Source:HGNC Symbol;Acc:HGNC:29484]	GO_POSITIVE_REGULATION_OF_RNA_METABOLIC_PROCESS		GO_POSITIVE_REGULATION_OF_NUCLEOBASE_CONTAINING_COMPOUND_METABOLIC_PROCESS	GO_POSITIVE_REGULATION_OF_CELLULAR_BIOSYNTHETIC_PROCESS	GO_CHROMOSOME_ORGANIZATION		GO_NEGATIVE_REGULATION_OF_NUCLEOBASE_CONTAINING_COMPOUND_METABOLIC_PROCESS		GO_NEGATIVE_REGULATION_OF_RNA_BIOSYNTHETIC_PROCESS	GO_NEGATIVE_REGULATION_OF_BIOSYNTHETIC_PROCESS	GO_CHROMATIN_ORGANIZATION					GO_POSITIVE_REGULATION_OF_TRANSCRIPTION_BY_RNA_POLYMERASE_II
57178	ZMIZ1	zinc finger MIZ-type containing 1 [Source:HGNC Symbol;Acc:HGNC:16493]	GO_POSITIVE_REGULATION_OF_RNA_METABOLIC_PROCESS		GO_POSITIVE_REGULATION_OF_NUCLEOBASE_CONTAINING_COMPOUND_METABOLIC_PROCESS	GO_POSITIVE_REGULATION_OF_CELLULAR_BIOSYNTHETIC_PROCESS	GO_CHROMOSOME_ORGANIZATION			GO_TRANSCRIPTION_REGULATOR_ACTIVITY			GO_CHROMATIN_ORGANIZATION				GO_NUCLEAR_BODY	GO_POSITIVE_REGULATION_OF_TRANSCRIPTION_BY_RNA_POLYMERASE_II
7799	PRDM2	PR/SET domain 2 [Source:HGNC Symbol;Acc:HGNC:9347]	GO_POSITIVE_REGULATION_OF_RNA_METABOLIC_PROCESS		GO_POSITIVE_REGULATION_OF_NUCLEOBASE_CONTAINING_COMPOUND_METABOLIC_PROCESS	GO_POSITIVE_REGULATION_OF_CELLULAR_BIOSYNTHETIC_PROCESS	GO_CHROMOSOME_ORGANIZATION			GO_TRANSCRIPTION_REGULATOR_ACTIVITY			GO_CHROMATIN_ORGANIZATION					GO_POSITIVE_REGULATION_OF_TRANSCRIPTION_BY_RNA_POLYMERASE_II
9913	SUPT7L	SPT7 like, STAGA complex gamma subunit [Source:HGNC Symbol;Acc:HGNC:30632]	GO_POSITIVE_REGULATION_OF_RNA_METABOLIC_PROCESS		GO_POSITIVE_REGULATION_OF_NUCLEOBASE_CONTAINING_COMPOUND_METABOLIC_PROCESS	GO_POSITIVE_REGULATION_OF_CELLULAR_BIOSYNTHETIC_PROCESS	GO_CHROMOSOME_ORGANIZATION			GO_TRANSCRIPTION_REGULATOR_ACTIVITY			GO_CHROMATIN_ORGANIZATION
4302	MLLT6	MLLT6, PHD finger containing [Source:HGNC Symbol;Acc:HGNC:7138]	GO_POSITIVE_REGULATION_OF_RNA_METABOLIC_PROCESS		GO_POSITIVE_REGULATION_OF_NUCLEOBASE_CONTAINING_COMPOUND_METABOLIC_PROCESS	GO_POSITIVE_REGULATION_OF_CELLULAR_BIOSYNTHETIC_PROCESS	GO_CHROMOSOME_ORGANIZATION						GO_CHROMATIN_ORGANIZATION					GO_POSITIVE_REGULATION_OF_TRANSCRIPTION_BY_RNA_POLYMERASE_II
58499	ZNF462	zinc finger protein 462 [Source:HGNC Symbol;Acc:HGNC:21684]	GO_POSITIVE_REGULATION_OF_RNA_METABOLIC_PROCESS		GO_POSITIVE_REGULATION_OF_NUCLEOBASE_CONTAINING_COMPOUND_METABOLIC_PROCESS	GO_POSITIVE_REGULATION_OF_CELLULAR_BIOSYNTHETIC_PROCESS	GO_CHROMOSOME_ORGANIZATION						GO_CHROMATIN_ORGANIZATION					GO_POSITIVE_REGULATION_OF_TRANSCRIPTION_BY_RNA_POLYMERASE_II
8554	PIAS1	protein inhibitor of activated STAT 1 [Source:HGNC Symbol;Acc:HGNC:2752]	GO_POSITIVE_REGULATION_OF_RNA_METABOLIC_PROCESS		GO_POSITIVE_REGULATION_OF_NUCLEOBASE_CONTAINING_COMPOUND_METABOLIC_PROCESS	GO_POSITIVE_REGULATION_OF_CELLULAR_BIOSYNTHETIC_PROCESS		GO_CELL_CYCLE	GO_NEGATIVE_REGULATION_OF_NUCLEOBASE_CONTAINING_COMPOUND_METABOLIC_PROCESS	GO_TRANSCRIPTION_REGULATOR_ACTIVITY	GO_NEGATIVE_REGULATION_OF_RNA_BIOSYNTHETIC_PROCESS	GO_NEGATIVE_REGULATION_OF_BIOSYNTHETIC_PROCESS					GO_NUCLEAR_BODY		GO_NEGATIVE_REGULATION_OF_TRANSCRIPTION_BY_RNA_POLYMERASE_II	GO_MITOTIC_CELL_CYCLE	GO_CELL_CYCLE_PROCESS
153090	DAB2IP	DAB2 interacting protein [Source:HGNC Symbol;Acc:HGNC:17294]	GO_POSITIVE_REGULATION_OF_RNA_METABOLIC_PROCESS		GO_POSITIVE_REGULATION_OF_NUCLEOBASE_CONTAINING_COMPOUND_METABOLIC_PROCESS	GO_POSITIVE_REGULATION_OF_CELLULAR_BIOSYNTHETIC_PROCESS		GO_CELL_CYCLE	GO_NEGATIVE_REGULATION_OF_NUCLEOBASE_CONTAINING_COMPOUND_METABOLIC_PROCESS		GO_NEGATIVE_REGULATION_OF_RNA_BIOSYNTHETIC_PROCESS	GO_NEGATIVE_REGULATION_OF_BIOSYNTHETIC_PROCESS				GO_REGULATION_OF_CELL_CYCLE		GO_POSITIVE_REGULATION_OF_TRANSCRIPTION_BY_RNA_POLYMERASE_II	GO_NEGATIVE_REGULATION_OF_TRANSCRIPTION_BY_RNA_POLYMERASE_II		GO_CELL_CYCLE_PROCESS
23291	FBXW11	F-box and WD repeat domain containing 11 [Source:HGNC Symbol;Acc:HGNC:13607]	GO_POSITIVE_REGULATION_OF_RNA_METABOLIC_PROCESS		GO_POSITIVE_REGULATION_OF_NUCLEOBASE_CONTAINING_COMPOUND_METABOLIC_PROCESS	GO_POSITIVE_REGULATION_OF_CELLULAR_BIOSYNTHETIC_PROCESS		GO_CELL_CYCLE	GO_NEGATIVE_REGULATION_OF_NUCLEOBASE_CONTAINING_COMPOUND_METABOLIC_PROCESS		GO_NEGATIVE_REGULATION_OF_RNA_BIOSYNTHETIC_PROCESS	GO_NEGATIVE_REGULATION_OF_BIOSYNTHETIC_PROCESS								GO_MITOTIC_CELL_CYCLE	GO_CELL_CYCLE_PROCESS	GO_MICROTUBULE_CYTOSKELETON
5530	PPP3CA	protein phosphatase 3 catalytic subunit alpha [Source:HGNC Symbol;Acc:HGNC:9314]	GO_POSITIVE_REGULATION_OF_RNA_METABOLIC_PROCESS		GO_POSITIVE_REGULATION_OF_NUCLEOBASE_CONTAINING_COMPOUND_METABOLIC_PROCESS	GO_POSITIVE_REGULATION_OF_CELLULAR_BIOSYNTHETIC_PROCESS		GO_CELL_CYCLE	GO_NEGATIVE_REGULATION_OF_NUCLEOBASE_CONTAINING_COMPOUND_METABOLIC_PROCESS									GO_POSITIVE_REGULATION_OF_TRANSCRIPTION_BY_RNA_POLYMERASE_II		GO_MITOTIC_CELL_CYCLE	GO_CELL_CYCLE_PROCESS
4603	MYBL1	MYB proto-oncogene like 1 [Source:HGNC Symbol;Acc:HGNC:7547]	GO_POSITIVE_REGULATION_OF_RNA_METABOLIC_PROCESS		GO_POSITIVE_REGULATION_OF_NUCLEOBASE_CONTAINING_COMPOUND_METABOLIC_PROCESS	GO_POSITIVE_REGULATION_OF_CELLULAR_BIOSYNTHETIC_PROCESS		GO_CELL_CYCLE		GO_TRANSCRIPTION_REGULATOR_ACTIVITY								GO_POSITIVE_REGULATION_OF_TRANSCRIPTION_BY_RNA_POLYMERASE_II		GO_MITOTIC_CELL_CYCLE	GO_CELL_CYCLE_PROCESS
5310	PKD1	polycystin 1, transient receptor potential channel interacting [Source:HGNC Symbol;Acc:HGNC:9008]	GO_POSITIVE_REGULATION_OF_RNA_METABOLIC_PROCESS		GO_POSITIVE_REGULATION_OF_NUCLEOBASE_CONTAINING_COMPOUND_METABOLIC_PROCESS	GO_POSITIVE_REGULATION_OF_CELLULAR_BIOSYNTHETIC_PROCESS		GO_CELL_CYCLE								GO_REGULATION_OF_CELL_CYCLE		GO_POSITIVE_REGULATION_OF_TRANSCRIPTION_BY_RNA_POLYMERASE_II		GO_MITOTIC_CELL_CYCLE	GO_CELL_CYCLE_PROCESS
55023	PHIP	pleckstrin homology domain interacting protein [Source:HGNC Symbol;Acc:HGNC:15673]	GO_POSITIVE_REGULATION_OF_RNA_METABOLIC_PROCESS		GO_POSITIVE_REGULATION_OF_NUCLEOBASE_CONTAINING_COMPOUND_METABOLIC_PROCESS	GO_POSITIVE_REGULATION_OF_CELLULAR_BIOSYNTHETIC_PROCESS		GO_CELL_CYCLE								GO_REGULATION_OF_CELL_CYCLE		GO_POSITIVE_REGULATION_OF_TRANSCRIPTION_BY_RNA_POLYMERASE_II		GO_MITOTIC_CELL_CYCLE	GO_CELL_CYCLE_PROCESS
905	CCNT2	cyclin T2 [Source:HGNC Symbol;Acc:HGNC:1600]	GO_POSITIVE_REGULATION_OF_RNA_METABOLIC_PROCESS		GO_POSITIVE_REGULATION_OF_NUCLEOBASE_CONTAINING_COMPOUND_METABOLIC_PROCESS	GO_POSITIVE_REGULATION_OF_CELLULAR_BIOSYNTHETIC_PROCESS		GO_CELL_CYCLE								GO_REGULATION_OF_CELL_CYCLE		GO_POSITIVE_REGULATION_OF_TRANSCRIPTION_BY_RNA_POLYMERASE_II
4040	LRP6	LDL receptor related protein 6 [Source:HGNC Symbol;Acc:HGNC:6698]	GO_POSITIVE_REGULATION_OF_RNA_METABOLIC_PROCESS		GO_POSITIVE_REGULATION_OF_NUCLEOBASE_CONTAINING_COMPOUND_METABOLIC_PROCESS	GO_POSITIVE_REGULATION_OF_CELLULAR_BIOSYNTHETIC_PROCESS		GO_CELL_CYCLE								GO_REGULATION_OF_CELL_CYCLE		GO_POSITIVE_REGULATION_OF_TRANSCRIPTION_BY_RNA_POLYMERASE_II
80184	CEP290	centrosomal protein 290 [Source:HGNC Symbol;Acc:HGNC:29021]	GO_POSITIVE_REGULATION_OF_RNA_METABOLIC_PROCESS		GO_POSITIVE_REGULATION_OF_NUCLEOBASE_CONTAINING_COMPOUND_METABOLIC_PROCESS	GO_POSITIVE_REGULATION_OF_CELLULAR_BIOSYNTHETIC_PROCESS		GO_CELL_CYCLE								GO_REGULATION_OF_CELL_CYCLE				GO_MITOTIC_CELL_CYCLE	GO_CELL_CYCLE_PROCESS	GO_MICROTUBULE_CYTOSKELETON
57521	RPTOR	regulatory associated protein of MTOR complex 1 [Source:HGNC Symbol;Acc:HGNC:30287]	GO_POSITIVE_REGULATION_OF_RNA_METABOLIC_PROCESS		GO_POSITIVE_REGULATION_OF_NUCLEOBASE_CONTAINING_COMPOUND_METABOLIC_PROCESS	GO_POSITIVE_REGULATION_OF_CELLULAR_BIOSYNTHETIC_PROCESS		GO_CELL_CYCLE								GO_REGULATION_OF_CELL_CYCLE				GO_MITOTIC_CELL_CYCLE	GO_CELL_CYCLE_PROCESS
29915	HCFC2	host cell factor C2 [Source:HGNC Symbol;Acc:HGNC:24972]	GO_POSITIVE_REGULATION_OF_RNA_METABOLIC_PROCESS		GO_POSITIVE_REGULATION_OF_NUCLEOBASE_CONTAINING_COMPOUND_METABOLIC_PROCESS	GO_POSITIVE_REGULATION_OF_CELLULAR_BIOSYNTHETIC_PROCESS			GO_NEGATIVE_REGULATION_OF_NUCLEOBASE_CONTAINING_COMPOUND_METABOLIC_PROCESS	GO_TRANSCRIPTION_REGULATOR_ACTIVITY	GO_NEGATIVE_REGULATION_OF_RNA_BIOSYNTHETIC_PROCESS	GO_NEGATIVE_REGULATION_OF_BIOSYNTHETIC_PROCESS					GO_NUCLEAR_BODY		GO_NEGATIVE_REGULATION_OF_TRANSCRIPTION_BY_RNA_POLYMERASE_II
4520	MTF1	metal regulatory transcription factor 1 [Source:HGNC Symbol;Acc:HGNC:7428]	GO_POSITIVE_REGULATION_OF_RNA_METABOLIC_PROCESS		GO_POSITIVE_REGULATION_OF_NUCLEOBASE_CONTAINING_COMPOUND_METABOLIC_PROCESS	GO_POSITIVE_REGULATION_OF_CELLULAR_BIOSYNTHETIC_PROCESS			GO_NEGATIVE_REGULATION_OF_NUCLEOBASE_CONTAINING_COMPOUND_METABOLIC_PROCESS	GO_TRANSCRIPTION_REGULATOR_ACTIVITY	GO_NEGATIVE_REGULATION_OF_RNA_BIOSYNTHETIC_PROCESS	GO_NEGATIVE_REGULATION_OF_BIOSYNTHETIC_PROCESS						GO_POSITIVE_REGULATION_OF_TRANSCRIPTION_BY_RNA_POLYMERASE_II	GO_NEGATIVE_REGULATION_OF_TRANSCRIPTION_BY_RNA_POLYMERASE_II
23598	PATZ1	POZ/BTB and AT hook containing zinc finger 1 [Source:HGNC Symbol;Acc:HGNC:13071]	GO_POSITIVE_REGULATION_OF_RNA_METABOLIC_PROCESS		GO_POSITIVE_REGULATION_OF_NUCLEOBASE_CONTAINING_COMPOUND_METABOLIC_PROCESS	GO_POSITIVE_REGULATION_OF_CELLULAR_BIOSYNTHETIC_PROCESS			GO_NEGATIVE_REGULATION_OF_NUCLEOBASE_CONTAINING_COMPOUND_METABOLIC_PROCESS	GO_TRANSCRIPTION_REGULATOR_ACTIVITY	GO_NEGATIVE_REGULATION_OF_RNA_BIOSYNTHETIC_PROCESS	GO_NEGATIVE_REGULATION_OF_BIOSYNTHETIC_PROCESS						GO_POSITIVE_REGULATION_OF_TRANSCRIPTION_BY_RNA_POLYMERASE_II	GO_NEGATIVE_REGULATION_OF_TRANSCRIPTION_BY_RNA_POLYMERASE_II
23528	ZNF281	zinc finger protein 281 [Source:HGNC Symbol;Acc:HGNC:13075]	GO_POSITIVE_REGULATION_OF_RNA_METABOLIC_PROCESS		GO_POSITIVE_REGULATION_OF_NUCLEOBASE_CONTAINING_COMPOUND_METABOLIC_PROCESS	GO_POSITIVE_REGULATION_OF_CELLULAR_BIOSYNTHETIC_PROCESS			GO_NEGATIVE_REGULATION_OF_NUCLEOBASE_CONTAINING_COMPOUND_METABOLIC_PROCESS	GO_TRANSCRIPTION_REGULATOR_ACTIVITY	GO_NEGATIVE_REGULATION_OF_RNA_BIOSYNTHETIC_PROCESS	GO_NEGATIVE_REGULATION_OF_BIOSYNTHETIC_PROCESS							GO_NEGATIVE_REGULATION_OF_TRANSCRIPTION_BY_RNA_POLYMERASE_II
10915	TCERG1	transcription elongation regulator 1 [Source:HGNC Symbol;Acc:HGNC:15630]	GO_POSITIVE_REGULATION_OF_RNA_METABOLIC_PROCESS		GO_POSITIVE_REGULATION_OF_NUCLEOBASE_CONTAINING_COMPOUND_METABOLIC_PROCESS	GO_POSITIVE_REGULATION_OF_CELLULAR_BIOSYNTHETIC_PROCESS			GO_NEGATIVE_REGULATION_OF_NUCLEOBASE_CONTAINING_COMPOUND_METABOLIC_PROCESS	GO_TRANSCRIPTION_REGULATOR_ACTIVITY	GO_NEGATIVE_REGULATION_OF_RNA_BIOSYNTHETIC_PROCESS	GO_NEGATIVE_REGULATION_OF_BIOSYNTHETIC_PROCESS							GO_NEGATIVE_REGULATION_OF_TRANSCRIPTION_BY_RNA_POLYMERASE_II
22849	CPEB3	cytoplasmic polyadenylation element binding protein 3 [Source:HGNC Symbol;Acc:HGNC:21746]	GO_POSITIVE_REGULATION_OF_RNA_METABOLIC_PROCESS		GO_POSITIVE_REGULATION_OF_NUCLEOBASE_CONTAINING_COMPOUND_METABOLIC_PROCESS	GO_POSITIVE_REGULATION_OF_CELLULAR_BIOSYNTHETIC_PROCESS			GO_NEGATIVE_REGULATION_OF_NUCLEOBASE_CONTAINING_COMPOUND_METABOLIC_PROCESS		GO_NEGATIVE_REGULATION_OF_RNA_BIOSYNTHETIC_PROCESS	GO_NEGATIVE_REGULATION_OF_BIOSYNTHETIC_PROCESS							GO_NEGATIVE_REGULATION_OF_TRANSCRIPTION_BY_RNA_POLYMERASE_II
22828	SCAF8	SR-related CTD associated factor 8 [Source:HGNC Symbol;Acc:HGNC:20959]	GO_POSITIVE_REGULATION_OF_RNA_METABOLIC_PROCESS		GO_POSITIVE_REGULATION_OF_NUCLEOBASE_CONTAINING_COMPOUND_METABOLIC_PROCESS	GO_POSITIVE_REGULATION_OF_CELLULAR_BIOSYNTHETIC_PROCESS			GO_NEGATIVE_REGULATION_OF_NUCLEOBASE_CONTAINING_COMPOUND_METABOLIC_PROCESS		GO_NEGATIVE_REGULATION_OF_RNA_BIOSYNTHETIC_PROCESS	GO_NEGATIVE_REGULATION_OF_BIOSYNTHETIC_PROCESS							GO_NEGATIVE_REGULATION_OF_TRANSCRIPTION_BY_RNA_POLYMERASE_II
659	BMPR2	bone morphogenetic protein receptor type 2 [Source:HGNC Symbol;Acc:HGNC:1078]	GO_POSITIVE_REGULATION_OF_RNA_METABOLIC_PROCESS		GO_POSITIVE_REGULATION_OF_NUCLEOBASE_CONTAINING_COMPOUND_METABOLIC_PROCESS	GO_POSITIVE_REGULATION_OF_CELLULAR_BIOSYNTHETIC_PROCESS			GO_NEGATIVE_REGULATION_OF_NUCLEOBASE_CONTAINING_COMPOUND_METABOLIC_PROCESS			GO_NEGATIVE_REGULATION_OF_BIOSYNTHETIC_PROCESS			GO_ADENYL_NUCLEOTIDE_BINDING			GO_POSITIVE_REGULATION_OF_TRANSCRIPTION_BY_RNA_POLYMERASE_II
10521	DDX17	DEAD-box helicase 17 [Source:HGNC Symbol;Acc:HGNC:2740]	GO_POSITIVE_REGULATION_OF_RNA_METABOLIC_PROCESS		GO_POSITIVE_REGULATION_OF_NUCLEOBASE_CONTAINING_COMPOUND_METABOLIC_PROCESS	GO_POSITIVE_REGULATION_OF_CELLULAR_BIOSYNTHETIC_PROCESS				GO_TRANSCRIPTION_REGULATOR_ACTIVITY					GO_ADENYL_NUCLEOTIDE_BINDING		GO_NUCLEAR_BODY	GO_POSITIVE_REGULATION_OF_TRANSCRIPTION_BY_RNA_POLYMERASE_II
657	BMPR1A	bone morphogenetic protein receptor type 1A [Source:HGNC Symbol;Acc:HGNC:1076]	GO_POSITIVE_REGULATION_OF_RNA_METABOLIC_PROCESS		GO_POSITIVE_REGULATION_OF_NUCLEOBASE_CONTAINING_COMPOUND_METABOLIC_PROCESS	GO_POSITIVE_REGULATION_OF_CELLULAR_BIOSYNTHETIC_PROCESS				GO_TRANSCRIPTION_REGULATOR_ACTIVITY					GO_ADENYL_NUCLEOTIDE_BINDING			GO_POSITIVE_REGULATION_OF_TRANSCRIPTION_BY_RNA_POLYMERASE_II
5324	PLAG1	PLAG1 zinc finger [Source:HGNC Symbol;Acc:HGNC:9045]	GO_POSITIVE_REGULATION_OF_RNA_METABOLIC_PROCESS		GO_POSITIVE_REGULATION_OF_NUCLEOBASE_CONTAINING_COMPOUND_METABOLIC_PROCESS	GO_POSITIVE_REGULATION_OF_CELLULAR_BIOSYNTHETIC_PROCESS				GO_TRANSCRIPTION_REGULATOR_ACTIVITY							GO_NUCLEAR_BODY	GO_POSITIVE_REGULATION_OF_TRANSCRIPTION_BY_RNA_POLYMERASE_II				GO_MICROTUBULE_CYTOSKELETON
9794	MAML1	mastermind like transcriptional coactivator 1 [Source:HGNC Symbol;Acc:HGNC:13632]	GO_POSITIVE_REGULATION_OF_RNA_METABOLIC_PROCESS		GO_POSITIVE_REGULATION_OF_NUCLEOBASE_CONTAINING_COMPOUND_METABOLIC_PROCESS	GO_POSITIVE_REGULATION_OF_CELLULAR_BIOSYNTHETIC_PROCESS				GO_TRANSCRIPTION_REGULATOR_ACTIVITY							GO_NUCLEAR_BODY	GO_POSITIVE_REGULATION_OF_TRANSCRIPTION_BY_RNA_POLYMERASE_II
6942	TCF20	transcription factor 20 [Source:HGNC Symbol;Acc:HGNC:11631]	GO_POSITIVE_REGULATION_OF_RNA_METABOLIC_PROCESS		GO_POSITIVE_REGULATION_OF_NUCLEOBASE_CONTAINING_COMPOUND_METABOLIC_PROCESS	GO_POSITIVE_REGULATION_OF_CELLULAR_BIOSYNTHETIC_PROCESS				GO_TRANSCRIPTION_REGULATOR_ACTIVITY							GO_NUCLEAR_BODY	GO_POSITIVE_REGULATION_OF_TRANSCRIPTION_BY_RNA_POLYMERASE_II
135112	NCOA7	nuclear receptor coactivator 7 [Source:HGNC Symbol;Acc:HGNC:21081]	GO_POSITIVE_REGULATION_OF_RNA_METABOLIC_PROCESS		GO_POSITIVE_REGULATION_OF_NUCLEOBASE_CONTAINING_COMPOUND_METABOLIC_PROCESS	GO_POSITIVE_REGULATION_OF_CELLULAR_BIOSYNTHETIC_PROCESS				GO_TRANSCRIPTION_REGULATOR_ACTIVITY								GO_POSITIVE_REGULATION_OF_TRANSCRIPTION_BY_RNA_POLYMERASE_II
23261	CAMTA1	calmodulin binding transcription activator 1 [Source:HGNC Symbol;Acc:HGNC:18806]	GO_POSITIVE_REGULATION_OF_RNA_METABOLIC_PROCESS		GO_POSITIVE_REGULATION_OF_NUCLEOBASE_CONTAINING_COMPOUND_METABOLIC_PROCESS	GO_POSITIVE_REGULATION_OF_CELLULAR_BIOSYNTHETIC_PROCESS				GO_TRANSCRIPTION_REGULATOR_ACTIVITY								GO_POSITIVE_REGULATION_OF_TRANSCRIPTION_BY_RNA_POLYMERASE_II
23054	NCOA6	nuclear receptor coactivator 6 [Source:HGNC Symbol;Acc:HGNC:15936]	GO_POSITIVE_REGULATION_OF_RNA_METABOLIC_PROCESS		GO_POSITIVE_REGULATION_OF_NUCLEOBASE_CONTAINING_COMPOUND_METABOLIC_PROCESS	GO_POSITIVE_REGULATION_OF_CELLULAR_BIOSYNTHETIC_PROCESS				GO_TRANSCRIPTION_REGULATOR_ACTIVITY								GO_POSITIVE_REGULATION_OF_TRANSCRIPTION_BY_RNA_POLYMERASE_II
607	BCL9	BCL9 transcription coactivator [Source:HGNC Symbol;Acc:HGNC:1008]	GO_POSITIVE_REGULATION_OF_RNA_METABOLIC_PROCESS		GO_POSITIVE_REGULATION_OF_NUCLEOBASE_CONTAINING_COMPOUND_METABOLIC_PROCESS	GO_POSITIVE_REGULATION_OF_CELLULAR_BIOSYNTHETIC_PROCESS				GO_TRANSCRIPTION_REGULATOR_ACTIVITY								GO_POSITIVE_REGULATION_OF_TRANSCRIPTION_BY_RNA_POLYMERASE_II
346389	MACC1	MET transcriptional regulator MACC1 [Source:HGNC Symbol;Acc:HGNC:30215]	GO_POSITIVE_REGULATION_OF_RNA_METABOLIC_PROCESS		GO_POSITIVE_REGULATION_OF_NUCLEOBASE_CONTAINING_COMPOUND_METABOLIC_PROCESS	GO_POSITIVE_REGULATION_OF_CELLULAR_BIOSYNTHETIC_PROCESS				GO_TRANSCRIPTION_REGULATOR_ACTIVITY								GO_POSITIVE_REGULATION_OF_TRANSCRIPTION_BY_RNA_POLYMERASE_II
7716	VEZF1	vascular endothelial zinc finger 1 [Source:HGNC Symbol;Acc:HGNC:12949]	GO_POSITIVE_REGULATION_OF_RNA_METABOLIC_PROCESS		GO_POSITIVE_REGULATION_OF_NUCLEOBASE_CONTAINING_COMPOUND_METABOLIC_PROCESS	GO_POSITIVE_REGULATION_OF_CELLULAR_BIOSYNTHETIC_PROCESS				GO_TRANSCRIPTION_REGULATOR_ACTIVITY								GO_POSITIVE_REGULATION_OF_TRANSCRIPTION_BY_RNA_POLYMERASE_II
79800	CARF	calcium responsive transcription factor [Source:HGNC Symbol;Acc:HGNC:14435]	GO_POSITIVE_REGULATION_OF_RNA_METABOLIC_PROCESS		GO_POSITIVE_REGULATION_OF_NUCLEOBASE_CONTAINING_COMPOUND_METABOLIC_PROCESS	GO_POSITIVE_REGULATION_OF_CELLULAR_BIOSYNTHETIC_PROCESS				GO_TRANSCRIPTION_REGULATOR_ACTIVITY								GO_POSITIVE_REGULATION_OF_TRANSCRIPTION_BY_RNA_POLYMERASE_II
23036	ZNF292	zinc finger protein 292 [Source:HGNC Symbol;Acc:HGNC:18410]	GO_POSITIVE_REGULATION_OF_RNA_METABOLIC_PROCESS		GO_POSITIVE_REGULATION_OF_NUCLEOBASE_CONTAINING_COMPOUND_METABOLIC_PROCESS	GO_POSITIVE_REGULATION_OF_CELLULAR_BIOSYNTHETIC_PROCESS				GO_TRANSCRIPTION_REGULATOR_ACTIVITY								GO_POSITIVE_REGULATION_OF_TRANSCRIPTION_BY_RNA_POLYMERASE_II
116931	MED12L	mediator complex subunit 12L [Source:HGNC Symbol;Acc:HGNC:16050]	GO_POSITIVE_REGULATION_OF_RNA_METABOLIC_PROCESS		GO_POSITIVE_REGULATION_OF_NUCLEOBASE_CONTAINING_COMPOUND_METABOLIC_PROCESS	GO_POSITIVE_REGULATION_OF_CELLULAR_BIOSYNTHETIC_PROCESS				GO_TRANSCRIPTION_REGULATOR_ACTIVITY
7552	ZNF711	zinc finger protein 711 [Source:HGNC Symbol;Acc:HGNC:13128]	GO_POSITIVE_REGULATION_OF_RNA_METABOLIC_PROCESS		GO_POSITIVE_REGULATION_OF_NUCLEOBASE_CONTAINING_COMPOUND_METABOLIC_PROCESS	GO_POSITIVE_REGULATION_OF_CELLULAR_BIOSYNTHETIC_PROCESS				GO_TRANSCRIPTION_REGULATOR_ACTIVITY
27161	AGO2	argonaute RISC catalytic component 2 [Source:HGNC Symbol;Acc:HGNC:3263]	GO_POSITIVE_REGULATION_OF_RNA_METABOLIC_PROCESS		GO_POSITIVE_REGULATION_OF_NUCLEOBASE_CONTAINING_COMPOUND_METABOLIC_PROCESS	GO_POSITIVE_REGULATION_OF_CELLULAR_BIOSYNTHETIC_PROCESS						GO_NEGATIVE_REGULATION_OF_BIOSYNTHETIC_PROCESS						GO_POSITIVE_REGULATION_OF_TRANSCRIPTION_BY_RNA_POLYMERASE_II
8573	CASK	calcium/calmodulin dependent serine protein kinase [Source:HGNC Symbol;Acc:HGNC:1497]	GO_POSITIVE_REGULATION_OF_RNA_METABOLIC_PROCESS		GO_POSITIVE_REGULATION_OF_NUCLEOBASE_CONTAINING_COMPOUND_METABOLIC_PROCESS	GO_POSITIVE_REGULATION_OF_CELLULAR_BIOSYNTHETIC_PROCESS									GO_ADENYL_NUCLEOTIDE_BINDING			GO_POSITIVE_REGULATION_OF_TRANSCRIPTION_BY_RNA_POLYMERASE_II
5979	RET	ret proto-oncogene [Source:HGNC Symbol;Acc:HGNC:9967]	GO_POSITIVE_REGULATION_OF_RNA_METABOLIC_PROCESS		GO_POSITIVE_REGULATION_OF_NUCLEOBASE_CONTAINING_COMPOUND_METABOLIC_PROCESS	GO_POSITIVE_REGULATION_OF_CELLULAR_BIOSYNTHETIC_PROCESS									GO_ADENYL_NUCLEOTIDE_BINDING
64783	RBM15	RNA binding motif protein 15 [Source:HGNC Symbol;Acc:HGNC:14959]	GO_POSITIVE_REGULATION_OF_RNA_METABOLIC_PROCESS		GO_POSITIVE_REGULATION_OF_NUCLEOBASE_CONTAINING_COMPOUND_METABOLIC_PROCESS	GO_POSITIVE_REGULATION_OF_CELLULAR_BIOSYNTHETIC_PROCESS											GO_NUCLEAR_BODY	GO_POSITIVE_REGULATION_OF_TRANSCRIPTION_BY_RNA_POLYMERASE_II
23300	ATMIN	ATM interactor [Source:HGNC Symbol;Acc:HGNC:29034]	GO_POSITIVE_REGULATION_OF_RNA_METABOLIC_PROCESS		GO_POSITIVE_REGULATION_OF_NUCLEOBASE_CONTAINING_COMPOUND_METABOLIC_PROCESS	GO_POSITIVE_REGULATION_OF_CELLULAR_BIOSYNTHETIC_PROCESS											GO_NUCLEAR_BODY
54806	AHI1	Abelson helper integration site 1 [Source:HGNC Symbol;Acc:HGNC:21575]	GO_POSITIVE_REGULATION_OF_RNA_METABOLIC_PROCESS		GO_POSITIVE_REGULATION_OF_NUCLEOBASE_CONTAINING_COMPOUND_METABOLIC_PROCESS	GO_POSITIVE_REGULATION_OF_CELLULAR_BIOSYNTHETIC_PROCESS												GO_POSITIVE_REGULATION_OF_TRANSCRIPTION_BY_RNA_POLYMERASE_II				GO_MICROTUBULE_CYTOSKELETON
2972	BRF1	BRF1 RNA polymerase III transcription initiation factor subunit [Source:HGNC Symbol;Acc:HGNC:11551]	GO_POSITIVE_REGULATION_OF_RNA_METABOLIC_PROCESS		GO_POSITIVE_REGULATION_OF_NUCLEOBASE_CONTAINING_COMPOUND_METABOLIC_PROCESS	GO_POSITIVE_REGULATION_OF_CELLULAR_BIOSYNTHETIC_PROCESS
80155	NAA15	N(alpha)-acetyltransferase 15, NatA auxiliary subunit [Source:HGNC Symbol;Acc:HGNC:30782]	GO_POSITIVE_REGULATION_OF_RNA_METABOLIC_PROCESS		GO_POSITIVE_REGULATION_OF_NUCLEOBASE_CONTAINING_COMPOUND_METABOLIC_PROCESS	GO_POSITIVE_REGULATION_OF_CELLULAR_BIOSYNTHETIC_PROCESS
79612	NAA16	N(alpha)-acetyltransferase 16, NatA auxiliary subunit [Source:HGNC Symbol;Acc:HGNC:26164]	GO_POSITIVE_REGULATION_OF_RNA_METABOLIC_PROCESS		GO_POSITIVE_REGULATION_OF_NUCLEOBASE_CONTAINING_COMPOUND_METABOLIC_PROCESS	GO_POSITIVE_REGULATION_OF_CELLULAR_BIOSYNTHETIC_PROCESS
6093	ROCK1	Rho associated coiled-coil containing protein kinase 1 [Source:HGNC Symbol;Acc:HGNC:10251]	GO_POSITIVE_REGULATION_OF_RNA_METABOLIC_PROCESS		GO_POSITIVE_REGULATION_OF_NUCLEOBASE_CONTAINING_COMPOUND_METABOLIC_PROCESS			GO_CELL_CYCLE				GO_NEGATIVE_REGULATION_OF_BIOSYNTHETIC_PROCESS			GO_ADENYL_NUCLEOTIDE_BINDING					GO_MITOTIC_CELL_CYCLE	GO_CELL_CYCLE_PROCESS	GO_MICROTUBULE_CYTOSKELETON
79068	FTO	FTO alpha-ketoglutarate dependent dioxygenase [Source:HGNC Symbol;Acc:HGNC:24678]	GO_POSITIVE_REGULATION_OF_RNA_METABOLIC_PROCESS		GO_POSITIVE_REGULATION_OF_NUCLEOBASE_CONTAINING_COMPOUND_METABOLIC_PROCESS							GO_NEGATIVE_REGULATION_OF_BIOSYNTHETIC_PROCESS					GO_NUCLEAR_BODY
57690	TNRC6C	trinucleotide repeat containing adaptor 6C [Source:HGNC Symbol;Acc:HGNC:29318]	GO_POSITIVE_REGULATION_OF_RNA_METABOLIC_PROCESS		GO_POSITIVE_REGULATION_OF_NUCLEOBASE_CONTAINING_COMPOUND_METABOLIC_PROCESS							GO_NEGATIVE_REGULATION_OF_BIOSYNTHETIC_PROCESS
55183	RIF1	replication timing regulatory factor 1 [Source:HGNC Symbol;Acc:HGNC:23207]		GO_CHROMOSOME	GO_POSITIVE_REGULATION_OF_NUCLEOBASE_CONTAINING_COMPOUND_METABOLIC_PROCESS		GO_CHROMOSOME_ORGANIZATION	GO_CELL_CYCLE	GO_NEGATIVE_REGULATION_OF_NUCLEOBASE_CONTAINING_COMPOUND_METABOLIC_PROCESS		GO_NEGATIVE_REGULATION_OF_RNA_BIOSYNTHETIC_PROCESS	GO_NEGATIVE_REGULATION_OF_BIOSYNTHETIC_PROCESS	GO_CHROMATIN_ORGANIZATION	GO_CHROMATIN			GO_NUCLEAR_BODY		GO_NEGATIVE_REGULATION_OF_TRANSCRIPTION_BY_RNA_POLYMERASE_II			GO_MICROTUBULE_CYTOSKELETON
9025	RNF8	ring finger protein 8 [Source:HGNC Symbol;Acc:HGNC:10071]		GO_CHROMOSOME	GO_POSITIVE_REGULATION_OF_NUCLEOBASE_CONTAINING_COMPOUND_METABOLIC_PROCESS		GO_CHROMOSOME_ORGANIZATION	GO_CELL_CYCLE	GO_NEGATIVE_REGULATION_OF_NUCLEOBASE_CONTAINING_COMPOUND_METABOLIC_PROCESS		GO_NEGATIVE_REGULATION_OF_RNA_BIOSYNTHETIC_PROCESS	GO_NEGATIVE_REGULATION_OF_BIOSYNTHETIC_PROCESS	GO_CHROMATIN_ORGANIZATION						GO_NEGATIVE_REGULATION_OF_TRANSCRIPTION_BY_RNA_POLYMERASE_II
7468	NSD2	nuclear receptor binding SET domain protein 2 [Source:HGNC Symbol;Acc:HGNC:12766]		GO_CHROMOSOME	GO_POSITIVE_REGULATION_OF_NUCLEOBASE_CONTAINING_COMPOUND_METABOLIC_PROCESS		GO_CHROMOSOME_ORGANIZATION		GO_NEGATIVE_REGULATION_OF_NUCLEOBASE_CONTAINING_COMPOUND_METABOLIC_PROCESS	GO_TRANSCRIPTION_REGULATOR_ACTIVITY	GO_NEGATIVE_REGULATION_OF_RNA_BIOSYNTHETIC_PROCESS	GO_NEGATIVE_REGULATION_OF_BIOSYNTHETIC_PROCESS	GO_CHROMATIN_ORGANIZATION	GO_CHROMATIN					GO_NEGATIVE_REGULATION_OF_TRANSCRIPTION_BY_RNA_POLYMERASE_II
26013	L3MBTL1	L3MBTL histone methyl-lysine binding protein 1 [Source:HGNC Symbol;Acc:HGNC:15905]		GO_CHROMOSOME			GO_CHROMOSOME_ORGANIZATION	GO_CELL_CYCLE	GO_NEGATIVE_REGULATION_OF_NUCLEOBASE_CONTAINING_COMPOUND_METABOLIC_PROCESS	GO_TRANSCRIPTION_REGULATOR_ACTIVITY	GO_NEGATIVE_REGULATION_OF_RNA_BIOSYNTHETIC_PROCESS	GO_NEGATIVE_REGULATION_OF_BIOSYNTHETIC_PROCESS	GO_CHROMATIN_ORGANIZATION	GO_CHROMATIN		GO_REGULATION_OF_CELL_CYCLE				GO_MITOTIC_CELL_CYCLE	GO_CELL_CYCLE_PROCESS
387893	KMT5A	lysine methyltransferase 5A [Source:HGNC Symbol;Acc:HGNC:29489]		GO_CHROMOSOME			GO_CHROMOSOME_ORGANIZATION	GO_CELL_CYCLE	GO_NEGATIVE_REGULATION_OF_NUCLEOBASE_CONTAINING_COMPOUND_METABOLIC_PROCESS	GO_TRANSCRIPTION_REGULATOR_ACTIVITY	GO_NEGATIVE_REGULATION_OF_RNA_BIOSYNTHETIC_PROCESS	GO_NEGATIVE_REGULATION_OF_BIOSYNTHETIC_PROCESS	GO_CHROMATIN_ORGANIZATION						GO_NEGATIVE_REGULATION_OF_TRANSCRIPTION_BY_RNA_POLYMERASE_II
10771	ZMYND11	zinc finger MYND-type containing 11 [Source:HGNC Symbol;Acc:HGNC:16966]		GO_CHROMOSOME			GO_CHROMOSOME_ORGANIZATION	GO_CELL_CYCLE	GO_NEGATIVE_REGULATION_OF_NUCLEOBASE_CONTAINING_COMPOUND_METABOLIC_PROCESS	GO_TRANSCRIPTION_REGULATOR_ACTIVITY	GO_NEGATIVE_REGULATION_OF_RNA_BIOSYNTHETIC_PROCESS	GO_NEGATIVE_REGULATION_OF_BIOSYNTHETIC_PROCESS	GO_CHROMATIN_ORGANIZATION
23512	SUZ12	SUZ12 polycomb repressive complex 2 subunit [Source:HGNC Symbol;Acc:HGNC:17101]		GO_CHROMOSOME			GO_CHROMOSOME_ORGANIZATION	GO_CELL_CYCLE	GO_NEGATIVE_REGULATION_OF_NUCLEOBASE_CONTAINING_COMPOUND_METABOLIC_PROCESS		GO_NEGATIVE_REGULATION_OF_RNA_BIOSYNTHETIC_PROCESS	GO_NEGATIVE_REGULATION_OF_BIOSYNTHETIC_PROCESS	GO_CHROMATIN_ORGANIZATION	GO_CHROMATIN		GO_REGULATION_OF_CELL_CYCLE	GO_NUCLEAR_BODY		GO_NEGATIVE_REGULATION_OF_TRANSCRIPTION_BY_RNA_POLYMERASE_II		GO_CELL_CYCLE_PROCESS
23304	UBR2	ubiquitin protein ligase E3 component n-recognin 2 [Source:HGNC Symbol;Acc:HGNC:21289]		GO_CHROMOSOME			GO_CHROMOSOME_ORGANIZATION	GO_CELL_CYCLE	GO_NEGATIVE_REGULATION_OF_NUCLEOBASE_CONTAINING_COMPOUND_METABOLIC_PROCESS		GO_NEGATIVE_REGULATION_OF_RNA_BIOSYNTHETIC_PROCESS	GO_NEGATIVE_REGULATION_OF_BIOSYNTHETIC_PROCESS	GO_CHROMATIN_ORGANIZATION	GO_CHROMATIN							GO_CELL_CYCLE_PROCESS
55193	PBRM1	polybromo 1 [Source:HGNC Symbol;Acc:HGNC:30064]		GO_CHROMOSOME			GO_CHROMOSOME_ORGANIZATION	GO_CELL_CYCLE					GO_CHROMATIN_ORGANIZATION	GO_CHROMATIN						GO_MITOTIC_CELL_CYCLE
27443	CECR2	CECR2 histone acetyl-lysine reader [Source:HGNC Symbol;Acc:HGNC:1840]		GO_CHROMOSOME			GO_CHROMOSOME_ORGANIZATION	GO_CELL_CYCLE					GO_CHROMATIN_ORGANIZATION	GO_CHROMATIN							GO_CELL_CYCLE_PROCESS
10274	STAG1	stromal antigen 1 [Source:HGNC Symbol;Acc:HGNC:11354]		GO_CHROMOSOME			GO_CHROMOSOME_ORGANIZATION	GO_CELL_CYCLE						GO_CHROMATIN		GO_REGULATION_OF_CELL_CYCLE	GO_NUCLEAR_BODY			GO_MITOTIC_CELL_CYCLE	GO_CELL_CYCLE_PROCESS	GO_MICROTUBULE_CYTOSKELETON
10735	STAG2	stromal antigen 2 [Source:HGNC Symbol;Acc:HGNC:11355]		GO_CHROMOSOME			GO_CHROMOSOME_ORGANIZATION	GO_CELL_CYCLE						GO_CHROMATIN		GO_REGULATION_OF_CELL_CYCLE				GO_MITOTIC_CELL_CYCLE	GO_CELL_CYCLE_PROCESS	GO_MICROTUBULE_CYTOSKELETON
23383	MAU2	MAU2 sister chromatid cohesion factor [Source:HGNC Symbol;Acc:HGNC:29140]		GO_CHROMOSOME			GO_CHROMOSOME_ORGANIZATION	GO_CELL_CYCLE						GO_CHROMATIN			GO_NUCLEAR_BODY			GO_MITOTIC_CELL_CYCLE	GO_CELL_CYCLE_PROCESS
23126	POGZ	pogo transposable element derived with ZNF domain [Source:HGNC Symbol;Acc:HGNC:18801]		GO_CHROMOSOME			GO_CHROMOSOME_ORGANIZATION	GO_CELL_CYCLE						GO_CHROMATIN						GO_MITOTIC_CELL_CYCLE	GO_CELL_CYCLE_PROCESS
5422	POLA1	DNA polymerase alpha 1, catalytic subunit [Source:HGNC Symbol;Acc:HGNC:9173]		GO_CHROMOSOME			GO_CHROMOSOME_ORGANIZATION	GO_CELL_CYCLE						GO_CHROMATIN						GO_MITOTIC_CELL_CYCLE	GO_CELL_CYCLE_PROCESS
23047	PDS5B	PDS5 cohesin associated factor B [Source:HGNC Symbol;Acc:HGNC:20418]		GO_CHROMOSOME			GO_CHROMOSOME_ORGANIZATION	GO_CELL_CYCLE						GO_CHROMATIN						GO_MITOTIC_CELL_CYCLE	GO_CELL_CYCLE_PROCESS
7272	TTK	TTK protein kinase [Source:HGNC Symbol;Acc:HGNC:12401]		GO_CHROMOSOME			GO_CHROMOSOME_ORGANIZATION	GO_CELL_CYCLE							GO_ADENYL_NUCLEOTIDE_BINDING	GO_REGULATION_OF_CELL_CYCLE				GO_MITOTIC_CELL_CYCLE	GO_CELL_CYCLE_PROCESS	GO_MICROTUBULE_CYTOSKELETON
10051	SMC4	structural maintenance of chromosomes 4 [Source:HGNC Symbol;Acc:HGNC:14013]		GO_CHROMOSOME			GO_CHROMOSOME_ORGANIZATION	GO_CELL_CYCLE							GO_ADENYL_NUCLEOTIDE_BINDING		GO_NUCLEAR_BODY			GO_MITOTIC_CELL_CYCLE	GO_CELL_CYCLE_PROCESS
64858	DCLRE1B	DNA cross-link repair 1B [Source:HGNC Symbol;Acc:HGNC:17641]		GO_CHROMOSOME			GO_CHROMOSOME_ORGANIZATION	GO_CELL_CYCLE								GO_REGULATION_OF_CELL_CYCLE	GO_NUCLEAR_BODY			GO_MITOTIC_CELL_CYCLE	GO_CELL_CYCLE_PROCESS	GO_MICROTUBULE_CYTOSKELETON
10403	NDC80	NDC80 kinetochore complex component [Source:HGNC Symbol;Acc:HGNC:16909]		GO_CHROMOSOME			GO_CHROMOSOME_ORGANIZATION	GO_CELL_CYCLE								GO_REGULATION_OF_CELL_CYCLE				GO_MITOTIC_CELL_CYCLE	GO_CELL_CYCLE_PROCESS	GO_MICROTUBULE_CYTOSKELETON
8379	MAD1L1	mitotic arrest deficient 1 like 1 [Source:HGNC Symbol;Acc:HGNC:6762]		GO_CHROMOSOME			GO_CHROMOSOME_ORGANIZATION	GO_CELL_CYCLE								GO_REGULATION_OF_CELL_CYCLE				GO_MITOTIC_CELL_CYCLE	GO_CELL_CYCLE_PROCESS	GO_MICROTUBULE_CYTOSKELETON
121536	AEBP2	AE binding protein 2 [Source:HGNC Symbol;Acc:HGNC:24051]		GO_CHROMOSOME			GO_CHROMOSOME_ORGANIZATION		GO_NEGATIVE_REGULATION_OF_NUCLEOBASE_CONTAINING_COMPOUND_METABOLIC_PROCESS	GO_TRANSCRIPTION_REGULATOR_ACTIVITY	GO_NEGATIVE_REGULATION_OF_RNA_BIOSYNTHETIC_PROCESS	GO_NEGATIVE_REGULATION_OF_BIOSYNTHETIC_PROCESS	GO_CHROMATIN_ORGANIZATION	GO_CHROMATIN					GO_NEGATIVE_REGULATION_OF_TRANSCRIPTION_BY_RNA_POLYMERASE_II
57673	BEND3	BEN domain containing 3 [Source:HGNC Symbol;Acc:HGNC:23040]		GO_CHROMOSOME			GO_CHROMOSOME_ORGANIZATION		GO_NEGATIVE_REGULATION_OF_NUCLEOBASE_CONTAINING_COMPOUND_METABOLIC_PROCESS		GO_NEGATIVE_REGULATION_OF_RNA_BIOSYNTHETIC_PROCESS	GO_NEGATIVE_REGULATION_OF_BIOSYNTHETIC_PROCESS	GO_CHROMATIN_ORGANIZATION	GO_CHROMATIN					GO_NEGATIVE_REGULATION_OF_TRANSCRIPTION_BY_RNA_POLYMERASE_II
23492	CBX7	chromobox 7 [Source:HGNC Symbol;Acc:HGNC:1557]		GO_CHROMOSOME			GO_CHROMOSOME_ORGANIZATION		GO_NEGATIVE_REGULATION_OF_NUCLEOBASE_CONTAINING_COMPOUND_METABOLIC_PROCESS		GO_NEGATIVE_REGULATION_OF_RNA_BIOSYNTHETIC_PROCESS	GO_NEGATIVE_REGULATION_OF_BIOSYNTHETIC_PROCESS	GO_CHROMATIN_ORGANIZATION	GO_CHROMATIN					GO_NEGATIVE_REGULATION_OF_TRANSCRIPTION_BY_RNA_POLYMERASE_II
23466	CBX6	chromobox 6 [Source:HGNC Symbol;Acc:HGNC:1556]		GO_CHROMOSOME			GO_CHROMOSOME_ORGANIZATION		GO_NEGATIVE_REGULATION_OF_NUCLEOBASE_CONTAINING_COMPOUND_METABOLIC_PROCESS		GO_NEGATIVE_REGULATION_OF_RNA_BIOSYNTHETIC_PROCESS	GO_NEGATIVE_REGULATION_OF_BIOSYNTHETIC_PROCESS	GO_CHROMATIN_ORGANIZATION	GO_CHROMATIN					GO_NEGATIVE_REGULATION_OF_TRANSCRIPTION_BY_RNA_POLYMERASE_II
84083	ZRANB3	zinc finger RANBP2-type containing 3 [Source:HGNC Symbol;Acc:HGNC:25249]		GO_CHROMOSOME			GO_CHROMOSOME_ORGANIZATION		GO_NEGATIVE_REGULATION_OF_NUCLEOBASE_CONTAINING_COMPOUND_METABOLIC_PROCESS			GO_NEGATIVE_REGULATION_OF_BIOSYNTHETIC_PROCESS			GO_ADENYL_NUCLEOTIDE_BINDING
257218	SHPRH	SNF2 histone linker PHD RING helicase [Source:HGNC Symbol;Acc:HGNC:19336]		GO_CHROMOSOME			GO_CHROMOSOME_ORGANIZATION						GO_CHROMATIN_ORGANIZATION	GO_CHROMATIN	GO_ADENYL_NUCLEOTIDE_BINDING
3141	HLCS	holocarboxylase synthetase [Source:HGNC Symbol;Acc:HGNC:4976]		GO_CHROMOSOME			GO_CHROMOSOME_ORGANIZATION						GO_CHROMATIN_ORGANIZATION	GO_CHROMATIN	GO_ADENYL_NUCLEOTIDE_BINDING
51780	KDM3B	lysine demethylase 3B [Source:HGNC Symbol;Acc:HGNC:1337]		GO_CHROMOSOME			GO_CHROMOSOME_ORGANIZATION						GO_CHROMATIN_ORGANIZATION	GO_CHROMATIN
8888	MCM3AP	minichromosome maintenance complex component 3 associated protein [Source:HGNC Symbol;Acc:HGNC:6946]		GO_CHROMOSOME			GO_CHROMOSOME_ORGANIZATION						GO_CHROMATIN_ORGANIZATION
1112	FOXN3	forkhead box N3 [Source:HGNC Symbol;Acc:HGNC:1928]		GO_CHROMOSOME				GO_CELL_CYCLE	GO_NEGATIVE_REGULATION_OF_NUCLEOBASE_CONTAINING_COMPOUND_METABOLIC_PROCESS	GO_TRANSCRIPTION_REGULATOR_ACTIVITY	GO_NEGATIVE_REGULATION_OF_RNA_BIOSYNTHETIC_PROCESS	GO_NEGATIVE_REGULATION_OF_BIOSYNTHETIC_PROCESS		GO_CHROMATIN		GO_REGULATION_OF_CELL_CYCLE				GO_MITOTIC_CELL_CYCLE	GO_CELL_CYCLE_PROCESS
25909	AHCTF1	AT-hook containing transcription factor 1 [Source:HGNC Symbol;Acc:HGNC:24618]		GO_CHROMOSOME				GO_CELL_CYCLE		GO_TRANSCRIPTION_REGULATOR_ACTIVITY				GO_CHROMATIN		GO_REGULATION_OF_CELL_CYCLE					GO_CELL_CYCLE_PROCESS
26057	ANKRD17	ankyrin repeat domain 17 [Source:HGNC Symbol;Acc:HGNC:23575]		GO_CHROMOSOME				GO_CELL_CYCLE						GO_CHROMATIN		GO_REGULATION_OF_CELL_CYCLE				GO_MITOTIC_CELL_CYCLE	GO_CELL_CYCLE_PROCESS
115426	UHRF2	ubiquitin like with PHD and ring finger domains 2 [Source:HGNC Symbol;Acc:HGNC:12557]		GO_CHROMOSOME				GO_CELL_CYCLE						GO_CHROMATIN		GO_REGULATION_OF_CELL_CYCLE					GO_CELL_CYCLE_PROCESS
23332	CLASP1	cytoplasmic linker associated protein 1 [Source:HGNC Symbol;Acc:HGNC:17088]		GO_CHROMOSOME				GO_CELL_CYCLE								GO_REGULATION_OF_CELL_CYCLE				GO_MITOTIC_CELL_CYCLE	GO_CELL_CYCLE_PROCESS	GO_MICROTUBULE_CYTOSKELETON
8065	CUL5	cullin 5 [Source:HGNC Symbol;Acc:HGNC:2556]		GO_CHROMOSOME				GO_CELL_CYCLE												GO_MITOTIC_CELL_CYCLE	GO_CELL_CYCLE_PROCESS
9612	NCOR2	nuclear receptor corepressor 2 [Source:HGNC Symbol;Acc:HGNC:7673]		GO_CHROMOSOME					GO_NEGATIVE_REGULATION_OF_NUCLEOBASE_CONTAINING_COMPOUND_METABOLIC_PROCESS	GO_TRANSCRIPTION_REGULATOR_ACTIVITY	GO_NEGATIVE_REGULATION_OF_RNA_BIOSYNTHETIC_PROCESS	GO_NEGATIVE_REGULATION_OF_BIOSYNTHETIC_PROCESS		GO_CHROMATIN			GO_NUCLEAR_BODY		GO_NEGATIVE_REGULATION_OF_TRANSCRIPTION_BY_RNA_POLYMERASE_II
22882	ZHX2	zinc fingers and homeoboxes 2 [Source:HGNC Symbol;Acc:HGNC:18513]		GO_CHROMOSOME					GO_NEGATIVE_REGULATION_OF_NUCLEOBASE_CONTAINING_COMPOUND_METABOLIC_PROCESS	GO_TRANSCRIPTION_REGULATOR_ACTIVITY	GO_NEGATIVE_REGULATION_OF_RNA_BIOSYNTHETIC_PROCESS	GO_NEGATIVE_REGULATION_OF_BIOSYNTHETIC_PROCESS		GO_CHROMATIN					GO_NEGATIVE_REGULATION_OF_TRANSCRIPTION_BY_RNA_POLYMERASE_II
11244	ZHX1	zinc fingers and homeoboxes 1 [Source:HGNC Symbol;Acc:HGNC:12871]		GO_CHROMOSOME					GO_NEGATIVE_REGULATION_OF_NUCLEOBASE_CONTAINING_COMPOUND_METABOLIC_PROCESS	GO_TRANSCRIPTION_REGULATOR_ACTIVITY	GO_NEGATIVE_REGULATION_OF_RNA_BIOSYNTHETIC_PROCESS	GO_NEGATIVE_REGULATION_OF_BIOSYNTHETIC_PROCESS		GO_CHROMATIN					GO_NEGATIVE_REGULATION_OF_TRANSCRIPTION_BY_RNA_POLYMERASE_II
57649	PHF12	PHD finger protein 12 [Source:HGNC Symbol;Acc:HGNC:20816]		GO_CHROMOSOME					GO_NEGATIVE_REGULATION_OF_NUCLEOBASE_CONTAINING_COMPOUND_METABOLIC_PROCESS	GO_TRANSCRIPTION_REGULATOR_ACTIVITY	GO_NEGATIVE_REGULATION_OF_RNA_BIOSYNTHETIC_PROCESS	GO_NEGATIVE_REGULATION_OF_BIOSYNTHETIC_PROCESS		GO_CHROMATIN					GO_NEGATIVE_REGULATION_OF_TRANSCRIPTION_BY_RNA_POLYMERASE_II
4799	NFX1	nuclear transcription factor, X-box binding 1 [Source:HGNC Symbol;Acc:HGNC:7803]		GO_CHROMOSOME					GO_NEGATIVE_REGULATION_OF_NUCLEOBASE_CONTAINING_COMPOUND_METABOLIC_PROCESS	GO_TRANSCRIPTION_REGULATOR_ACTIVITY	GO_NEGATIVE_REGULATION_OF_RNA_BIOSYNTHETIC_PROCESS	GO_NEGATIVE_REGULATION_OF_BIOSYNTHETIC_PROCESS		GO_CHROMATIN					GO_NEGATIVE_REGULATION_OF_TRANSCRIPTION_BY_RNA_POLYMERASE_II
403341	ZBTB34	zinc finger and BTB domain containing 34 [Source:HGNC Symbol;Acc:HGNC:31446]		GO_CHROMOSOME					GO_NEGATIVE_REGULATION_OF_NUCLEOBASE_CONTAINING_COMPOUND_METABOLIC_PROCESS	GO_TRANSCRIPTION_REGULATOR_ACTIVITY	GO_NEGATIVE_REGULATION_OF_RNA_BIOSYNTHETIC_PROCESS	GO_NEGATIVE_REGULATION_OF_BIOSYNTHETIC_PROCESS		GO_CHROMATIN					GO_NEGATIVE_REGULATION_OF_TRANSCRIPTION_BY_RNA_POLYMERASE_II
84614	ZBTB37	zinc finger and BTB domain containing 37 [Source:HGNC Symbol;Acc:HGNC:28365]		GO_CHROMOSOME					GO_NEGATIVE_REGULATION_OF_NUCLEOBASE_CONTAINING_COMPOUND_METABOLIC_PROCESS	GO_TRANSCRIPTION_REGULATOR_ACTIVITY	GO_NEGATIVE_REGULATION_OF_RNA_BIOSYNTHETIC_PROCESS	GO_NEGATIVE_REGULATION_OF_BIOSYNTHETIC_PROCESS		GO_CHROMATIN					GO_NEGATIVE_REGULATION_OF_TRANSCRIPTION_BY_RNA_POLYMERASE_II
27086	FOXP1	forkhead box P1 [Source:HGNC Symbol;Acc:HGNC:3823]		GO_CHROMOSOME					GO_NEGATIVE_REGULATION_OF_NUCLEOBASE_CONTAINING_COMPOUND_METABOLIC_PROCESS	GO_TRANSCRIPTION_REGULATOR_ACTIVITY	GO_NEGATIVE_REGULATION_OF_RNA_BIOSYNTHETIC_PROCESS	GO_NEGATIVE_REGULATION_OF_BIOSYNTHETIC_PROCESS		GO_CHROMATIN
376940	ZC3H6	zinc finger CCCH-type containing 6 [Source:HGNC Symbol;Acc:HGNC:24762]		GO_CHROMOSOME					GO_NEGATIVE_REGULATION_OF_NUCLEOBASE_CONTAINING_COMPOUND_METABOLIC_PROCESS	GO_TRANSCRIPTION_REGULATOR_ACTIVITY	GO_NEGATIVE_REGULATION_OF_RNA_BIOSYNTHETIC_PROCESS	GO_NEGATIVE_REGULATION_OF_BIOSYNTHETIC_PROCESS		GO_CHROMATIN
254225	RNF169	ring finger protein 169 [Source:HGNC Symbol;Acc:HGNC:26961]		GO_CHROMOSOME					GO_NEGATIVE_REGULATION_OF_NUCLEOBASE_CONTAINING_COMPOUND_METABOLIC_PROCESS								GO_NUCLEAR_BODY
23394	ADNP	activity dependent neuroprotector homeobox [Source:HGNC Symbol;Acc:HGNC:15766]		GO_CHROMOSOME						GO_TRANSCRIPTION_REGULATOR_ACTIVITY				GO_CHROMATIN
152518	NFXL1	nuclear transcription factor, X-box binding like 1 [Source:HGNC Symbol;Acc:HGNC:18726]		GO_CHROMOSOME						GO_TRANSCRIPTION_REGULATOR_ACTIVITY				GO_CHROMATIN
64864	RFX7	regulatory factor X7 [Source:HGNC Symbol;Acc:HGNC:25777]		GO_CHROMOSOME						GO_TRANSCRIPTION_REGULATOR_ACTIVITY				GO_CHROMATIN
3344	FOXN2	forkhead box N2 [Source:HGNC Symbol;Acc:HGNC:5281]		GO_CHROMOSOME						GO_TRANSCRIPTION_REGULATOR_ACTIVITY				GO_CHROMATIN
116113	FOXP4	forkhead box P4 [Source:HGNC Symbol;Acc:HGNC:20842]		GO_CHROMOSOME						GO_TRANSCRIPTION_REGULATOR_ACTIVITY				GO_CHROMATIN
9889	ZBED4	zinc finger BED-type containing 4 [Source:HGNC Symbol;Acc:HGNC:20721]		GO_CHROMOSOME						GO_TRANSCRIPTION_REGULATOR_ACTIVITY				GO_CHROMATIN
23099	ZBTB43	zinc finger and BTB domain containing 43 [Source:HGNC Symbol;Acc:HGNC:17908]		GO_CHROMOSOME						GO_TRANSCRIPTION_REGULATOR_ACTIVITY				GO_CHROMATIN
192669	AGO3	argonaute RISC catalytic component 3 [Source:HGNC Symbol;Acc:HGNC:18421]		GO_CHROMOSOME								GO_NEGATIVE_REGULATION_OF_BIOSYNTHETIC_PROCESS
1656	DDX6	DEAD-box helicase 6 [Source:HGNC Symbol;Acc:HGNC:2747]		GO_CHROMOSOME										GO_CHROMATIN	GO_ADENYL_NUCLEOTIDE_BINDING
79809	TTC21B	tetratricopeptide repeat domain 21B [Source:HGNC Symbol;Acc:HGNC:25660]		GO_CHROMOSOME										GO_CHROMATIN
23506	BICRAL	BRD4 interacting chromatin remodeling complex associated protein like [Source:HGNC Symbol;Acc:HGNC:21111]		GO_CHROMOSOME										GO_CHROMATIN
57187	THOC2	THO complex 2 [Source:HGNC Symbol;Acc:HGNC:19073]		GO_CHROMOSOME													GO_NUCLEAR_BODY
259282	BOD1L1	biorientation of chromosomes in cell division 1 like 1 [Source:HGNC Symbol;Acc:HGNC:31792]		GO_CHROMOSOME																		GO_MICROTUBULE_CYTOSKELETON
5664	PSEN2	presenilin 2 [Source:HGNC Symbol;Acc:HGNC:9509]		GO_CHROMOSOME																		GO_MICROTUBULE_CYTOSKELETON
120	ADD3	adducin 3 [Source:HGNC Symbol;Acc:HGNC:245]		GO_CHROMOSOME
6002	RGS12	regulator of G protein signaling 12 [Source:HGNC Symbol;Acc:HGNC:9994]		GO_CHROMOSOME
80204	FBXO11	F-box protein 11 [Source:HGNC Symbol;Acc:HGNC:13590]		GO_CHROMOSOME
5063	PAK3	p21 (RAC1) activated kinase 3 [Source:HGNC Symbol;Acc:HGNC:8592]			GO_POSITIVE_REGULATION_OF_NUCLEOBASE_CONTAINING_COMPOUND_METABOLIC_PROCESS	GO_POSITIVE_REGULATION_OF_CELLULAR_BIOSYNTHETIC_PROCESS									GO_ADENYL_NUCLEOTIDE_BINDING
3717	JAK2	Janus kinase 2 [Source:HGNC Symbol;Acc:HGNC:6192]				GO_POSITIVE_REGULATION_OF_CELLULAR_BIOSYNTHETIC_PROCESS	GO_CHROMOSOME_ORGANIZATION						GO_CHROMATIN_ORGANIZATION		GO_ADENYL_NUCLEOTIDE_BINDING
55512	SMPD3	sphingomyelin phosphodiesterase 3 [Source:HGNC Symbol;Acc:HGNC:14240]				GO_POSITIVE_REGULATION_OF_CELLULAR_BIOSYNTHETIC_PROCESS		GO_CELL_CYCLE				GO_NEGATIVE_REGULATION_OF_BIOSYNTHETIC_PROCESS				GO_REGULATION_OF_CELL_CYCLE				GO_MITOTIC_CELL_CYCLE	GO_CELL_CYCLE_PROCESS
26060	APPL1	adaptor protein, phosphotyrosine interacting with PH domain and leucine zipper 1 [Source:HGNC Symbol;Acc:HGNC:24035]				GO_POSITIVE_REGULATION_OF_CELLULAR_BIOSYNTHETIC_PROCESS		GO_CELL_CYCLE
23034	SAMD4A	sterile alpha motif domain containing 4A [Source:HGNC Symbol;Acc:HGNC:23023]				GO_POSITIVE_REGULATION_OF_CELLULAR_BIOSYNTHETIC_PROCESS						GO_NEGATIVE_REGULATION_OF_BIOSYNTHETIC_PROCESS
54505	DHX29	DExH-box helicase 29 [Source:HGNC Symbol;Acc:HGNC:15815]				GO_POSITIVE_REGULATION_OF_CELLULAR_BIOSYNTHETIC_PROCESS									GO_ADENYL_NUCLEOTIDE_BINDING
22930	RAB3GAP1	RAB3 GTPase activating protein catalytic subunit 1 [Source:HGNC Symbol;Acc:HGNC:17063]				GO_POSITIVE_REGULATION_OF_CELLULAR_BIOSYNTHETIC_PROCESS
113251	LARP4	La ribonucleoprotein 4 [Source:HGNC Symbol;Acc:HGNC:24320]				GO_POSITIVE_REGULATION_OF_CELLULAR_BIOSYNTHETIC_PROCESS
5745	PTH1R	parathyroid hormone 1 receptor [Source:HGNC Symbol;Acc:HGNC:9608]				GO_POSITIVE_REGULATION_OF_CELLULAR_BIOSYNTHETIC_PROCESS
27303	RBMS3	RNA binding motif single stranded interacting protein 3 [Source:HGNC Symbol;Acc:HGNC:13427]				GO_POSITIVE_REGULATION_OF_CELLULAR_BIOSYNTHETIC_PROCESS
9928	KIF14	kinesin family member 14 [Source:HGNC Symbol;Acc:HGNC:19181]					GO_CHROMOSOME_ORGANIZATION	GO_CELL_CYCLE							GO_ADENYL_NUCLEOTIDE_BINDING	GO_REGULATION_OF_CELL_CYCLE				GO_MITOTIC_CELL_CYCLE	GO_CELL_CYCLE_PROCESS	GO_MICROTUBULE_CYTOSKELETON
10460	TACC3	transforming acidic coiled-coil containing protein 3 [Source:HGNC Symbol;Acc:HGNC:11524]					GO_CHROMOSOME_ORGANIZATION	GO_CELL_CYCLE								GO_REGULATION_OF_CELL_CYCLE				GO_MITOTIC_CELL_CYCLE	GO_CELL_CYCLE_PROCESS	GO_MICROTUBULE_CYTOSKELETON
23353	SUN1	Sad1 and UNC84 domain containing 1 [Source:HGNC Symbol;Acc:HGNC:18587]					GO_CHROMOSOME_ORGANIZATION	GO_CELL_CYCLE													GO_CELL_CYCLE_PROCESS
26036	ZNF451	zinc finger protein 451 [Source:HGNC Symbol;Acc:HGNC:21091]					GO_CHROMOSOME_ORGANIZATION		GO_NEGATIVE_REGULATION_OF_NUCLEOBASE_CONTAINING_COMPOUND_METABOLIC_PROCESS	GO_TRANSCRIPTION_REGULATOR_ACTIVITY	GO_NEGATIVE_REGULATION_OF_RNA_BIOSYNTHETIC_PROCESS	GO_NEGATIVE_REGULATION_OF_BIOSYNTHETIC_PROCESS	GO_CHROMATIN_ORGANIZATION				GO_NUCLEAR_BODY		GO_NEGATIVE_REGULATION_OF_TRANSCRIPTION_BY_RNA_POLYMERASE_II
9647	PPM1F	protein phosphatase, Mg2+/Mn2+ dependent 1F [Source:HGNC Symbol;Acc:HGNC:19388]					GO_CHROMOSOME_ORGANIZATION		GO_NEGATIVE_REGULATION_OF_NUCLEOBASE_CONTAINING_COMPOUND_METABOLIC_PROCESS		GO_NEGATIVE_REGULATION_OF_RNA_BIOSYNTHETIC_PROCESS	GO_NEGATIVE_REGULATION_OF_BIOSYNTHETIC_PROCESS	GO_CHROMATIN_ORGANIZATION
51366	UBR5	ubiquitin protein ligase E3 component n-recognin 5 [Source:HGNC Symbol;Acc:HGNC:16806]					GO_CHROMOSOME_ORGANIZATION		GO_NEGATIVE_REGULATION_OF_NUCLEOBASE_CONTAINING_COMPOUND_METABOLIC_PROCESS				GO_CHROMATIN_ORGANIZATION
146059	CDAN1	codanin 1 [Source:HGNC Symbol;Acc:HGNC:1713]					GO_CHROMOSOME_ORGANIZATION					GO_NEGATIVE_REGULATION_OF_BIOSYNTHETIC_PROCESS	GO_CHROMATIN_ORGANIZATION
80205	CHD9	chromodomain helicase DNA binding protein 9 [Source:HGNC Symbol;Acc:HGNC:25701]					GO_CHROMOSOME_ORGANIZATION						GO_CHROMATIN_ORGANIZATION		GO_ADENYL_NUCLEOTIDE_BINDING
54014	BRWD1	bromodomain and WD repeat domain containing 1 [Source:HGNC Symbol;Acc:HGNC:12760]					GO_CHROMOSOME_ORGANIZATION						GO_CHROMATIN_ORGANIZATION
55167	MSL2	MSL complex subunit 2 [Source:HGNC Symbol;Acc:HGNC:25544]					GO_CHROMOSOME_ORGANIZATION						GO_CHROMATIN_ORGANIZATION
8019	BRD3	bromodomain containing 3 [Source:HGNC Symbol;Acc:HGNC:1104]					GO_CHROMOSOME_ORGANIZATION						GO_CHROMATIN_ORGANIZATION
54799	MBTD1	mbt domain containing 1 [Source:HGNC Symbol;Acc:HGNC:19866]					GO_CHROMOSOME_ORGANIZATION						GO_CHROMATIN_ORGANIZATION
56946	EMSY	EMSY transcriptional repressor, BRCA2 interacting [Source:HGNC Symbol;Acc:HGNC:18071]					GO_CHROMOSOME_ORGANIZATION						GO_CHROMATIN_ORGANIZATION
29994	BAZ2B	bromodomain adjacent to zinc finger domain 2B [Source:HGNC Symbol;Acc:HGNC:963]					GO_CHROMOSOME_ORGANIZATION						GO_CHROMATIN_ORGANIZATION
23132	RAD54L2	RAD54 like 2 [Source:HGNC Symbol;Acc:HGNC:29123]					GO_CHROMOSOME_ORGANIZATION								GO_ADENYL_NUCLEOTIDE_BINDING
6498	SKIL	SKI like proto-oncogene [Source:HGNC Symbol;Acc:HGNC:10897]						GO_CELL_CYCLE	GO_NEGATIVE_REGULATION_OF_NUCLEOBASE_CONTAINING_COMPOUND_METABOLIC_PROCESS	GO_TRANSCRIPTION_REGULATOR_ACTIVITY	GO_NEGATIVE_REGULATION_OF_RNA_BIOSYNTHETIC_PROCESS	GO_NEGATIVE_REGULATION_OF_BIOSYNTHETIC_PROCESS				GO_REGULATION_OF_CELL_CYCLE			GO_NEGATIVE_REGULATION_OF_TRANSCRIPTION_BY_RNA_POLYMERASE_II		GO_CELL_CYCLE_PROCESS
9994	CASP8AP2	caspase 8 associated protein 2 [Source:HGNC Symbol;Acc:HGNC:1510]						GO_CELL_CYCLE	GO_NEGATIVE_REGULATION_OF_NUCLEOBASE_CONTAINING_COMPOUND_METABOLIC_PROCESS	GO_TRANSCRIPTION_REGULATOR_ACTIVITY	GO_NEGATIVE_REGULATION_OF_RNA_BIOSYNTHETIC_PROCESS	GO_NEGATIVE_REGULATION_OF_BIOSYNTHETIC_PROCESS					GO_NUCLEAR_BODY
1021	CDK6	cyclin dependent kinase 6 [Source:HGNC Symbol;Acc:HGNC:1777]						GO_CELL_CYCLE	GO_NEGATIVE_REGULATION_OF_NUCLEOBASE_CONTAINING_COMPOUND_METABOLIC_PROCESS		GO_NEGATIVE_REGULATION_OF_RNA_BIOSYNTHETIC_PROCESS	GO_NEGATIVE_REGULATION_OF_BIOSYNTHETIC_PROCESS			GO_ADENYL_NUCLEOTIDE_BINDING	GO_REGULATION_OF_CELL_CYCLE			GO_NEGATIVE_REGULATION_OF_TRANSCRIPTION_BY_RNA_POLYMERASE_II	GO_MITOTIC_CELL_CYCLE	GO_CELL_CYCLE_PROCESS	GO_MICROTUBULE_CYTOSKELETON
4194	MDM4	MDM4 regulator of p53 [Source:HGNC Symbol;Acc:HGNC:6974]						GO_CELL_CYCLE	GO_NEGATIVE_REGULATION_OF_NUCLEOBASE_CONTAINING_COMPOUND_METABOLIC_PROCESS		GO_NEGATIVE_REGULATION_OF_RNA_BIOSYNTHETIC_PROCESS	GO_NEGATIVE_REGULATION_OF_BIOSYNTHETIC_PROCESS				GO_REGULATION_OF_CELL_CYCLE			GO_NEGATIVE_REGULATION_OF_TRANSCRIPTION_BY_RNA_POLYMERASE_II	GO_MITOTIC_CELL_CYCLE	GO_CELL_CYCLE_PROCESS
51776	MAP3K20	mitogen-activated protein kinase kinase kinase 20 [Source:HGNC Symbol;Acc:HGNC:17797]						GO_CELL_CYCLE							GO_ADENYL_NUCLEOTIDE_BINDING	GO_REGULATION_OF_CELL_CYCLE				GO_MITOTIC_CELL_CYCLE	GO_CELL_CYCLE_PROCESS
11113	CIT	citron rho-interacting serine/threonine kinase [Source:HGNC Symbol;Acc:HGNC:1985]						GO_CELL_CYCLE							GO_ADENYL_NUCLEOTIDE_BINDING	GO_REGULATION_OF_CELL_CYCLE				GO_MITOTIC_CELL_CYCLE	GO_CELL_CYCLE_PROCESS
63971	KIF13A	kinesin family member 13A [Source:HGNC Symbol;Acc:HGNC:14566]						GO_CELL_CYCLE							GO_ADENYL_NUCLEOTIDE_BINDING	GO_REGULATION_OF_CELL_CYCLE					GO_CELL_CYCLE_PROCESS	GO_MICROTUBULE_CYTOSKELETON
26973	CHORDC1	cysteine and histidine rich domain containing 1 [Source:HGNC Symbol;Acc:HGNC:14525]						GO_CELL_CYCLE							GO_ADENYL_NUCLEOTIDE_BINDING	GO_REGULATION_OF_CELL_CYCLE					GO_CELL_CYCLE_PROCESS
5608	MAP2K6	mitogen-activated protein kinase kinase 6 [Source:HGNC Symbol;Acc:HGNC:6846]						GO_CELL_CYCLE							GO_ADENYL_NUCLEOTIDE_BINDING	GO_REGULATION_OF_CELL_CYCLE					GO_CELL_CYCLE_PROCESS
84630	TTBK1	tau tubulin kinase 1 [Source:HGNC Symbol;Acc:HGNC:19140]						GO_CELL_CYCLE							GO_ADENYL_NUCLEOTIDE_BINDING	GO_REGULATION_OF_CELL_CYCLE						GO_MICROTUBULE_CYTOSKELETON
6792	CDKL5	cyclin dependent kinase like 5 [Source:HGNC Symbol;Acc:HGNC:11411]						GO_CELL_CYCLE							GO_ADENYL_NUCLEOTIDE_BINDING	GO_REGULATION_OF_CELL_CYCLE						GO_MICROTUBULE_CYTOSKELETON
613	BCR	BCR activator of RhoGEF and GTPase [Source:HGNC Symbol;Acc:HGNC:1014]						GO_CELL_CYCLE							GO_ADENYL_NUCLEOTIDE_BINDING	GO_REGULATION_OF_CELL_CYCLE
23097	CDK19	cyclin dependent kinase 19 [Source:HGNC Symbol;Acc:HGNC:19338]						GO_CELL_CYCLE							GO_ADENYL_NUCLEOTIDE_BINDING	GO_REGULATION_OF_CELL_CYCLE
91754	NEK9	NIMA related kinase 9 [Source:HGNC Symbol;Acc:HGNC:18591]						GO_CELL_CYCLE							GO_ADENYL_NUCLEOTIDE_BINDING					GO_MITOTIC_CELL_CYCLE	GO_CELL_CYCLE_PROCESS	GO_MICROTUBULE_CYTOSKELETON
55137	FIGN	fidgetin, microtubule severing factor [Source:HGNC Symbol;Acc:HGNC:13285]						GO_CELL_CYCLE							GO_ADENYL_NUCLEOTIDE_BINDING							GO_MICROTUBULE_CYTOSKELETON
2580	GAK	cyclin G associated kinase [Source:HGNC Symbol;Acc:HGNC:4113]						GO_CELL_CYCLE							GO_ADENYL_NUCLEOTIDE_BINDING
134353	LSM11	LSM11, U7 small nuclear RNA associated [Source:HGNC Symbol;Acc:HGNC:30860]						GO_CELL_CYCLE								GO_REGULATION_OF_CELL_CYCLE	GO_NUCLEAR_BODY			GO_MITOTIC_CELL_CYCLE	GO_CELL_CYCLE_PROCESS
9738	CCP110	centriolar coiled-coil protein 110 [Source:HGNC Symbol;Acc:HGNC:24342]						GO_CELL_CYCLE								GO_REGULATION_OF_CELL_CYCLE				GO_MITOTIC_CELL_CYCLE	GO_CELL_CYCLE_PROCESS	GO_MICROTUBULE_CYTOSKELETON
55125	CEP192	centrosomal protein 192 [Source:HGNC Symbol;Acc:HGNC:25515]						GO_CELL_CYCLE								GO_REGULATION_OF_CELL_CYCLE				GO_MITOTIC_CELL_CYCLE	GO_CELL_CYCLE_PROCESS	GO_MICROTUBULE_CYTOSKELETON
9662	CEP135	centrosomal protein 135 [Source:HGNC Symbol;Acc:HGNC:29086]						GO_CELL_CYCLE								GO_REGULATION_OF_CELL_CYCLE				GO_MITOTIC_CELL_CYCLE	GO_CELL_CYCLE_PROCESS	GO_MICROTUBULE_CYTOSKELETON
11064	CNTRL	centriolin [Source:HGNC Symbol;Acc:HGNC:1858]						GO_CELL_CYCLE								GO_REGULATION_OF_CELL_CYCLE				GO_MITOTIC_CELL_CYCLE	GO_CELL_CYCLE_PROCESS	GO_MICROTUBULE_CYTOSKELETON
5108	PCM1	pericentriolar material 1 [Source:HGNC Symbol;Acc:HGNC:8727]						GO_CELL_CYCLE								GO_REGULATION_OF_CELL_CYCLE				GO_MITOTIC_CELL_CYCLE	GO_CELL_CYCLE_PROCESS	GO_MICROTUBULE_CYTOSKELETON
5116	PCNT	pericentrin [Source:HGNC Symbol;Acc:HGNC:16068]						GO_CELL_CYCLE								GO_REGULATION_OF_CELL_CYCLE				GO_MITOTIC_CELL_CYCLE	GO_CELL_CYCLE_PROCESS	GO_MICROTUBULE_CYTOSKELETON
126731	CCSAP	centriole, cilia and spindle associated protein [Source:HGNC Symbol;Acc:HGNC:29578]						GO_CELL_CYCLE								GO_REGULATION_OF_CELL_CYCLE				GO_MITOTIC_CELL_CYCLE	GO_CELL_CYCLE_PROCESS	GO_MICROTUBULE_CYTOSKELETON
6491	STIL	STIL centriolar assembly protein [Source:HGNC Symbol;Acc:HGNC:10879]						GO_CELL_CYCLE								GO_REGULATION_OF_CELL_CYCLE				GO_MITOTIC_CELL_CYCLE	GO_CELL_CYCLE_PROCESS	GO_MICROTUBULE_CYTOSKELETON
152185	SPICE1	spindle and centriole associated protein 1 [Source:HGNC Symbol;Acc:HGNC:25083]						GO_CELL_CYCLE								GO_REGULATION_OF_CELL_CYCLE				GO_MITOTIC_CELL_CYCLE	GO_CELL_CYCLE_PROCESS	GO_MICROTUBULE_CYTOSKELETON
10217	CTDSPL	CTD small phosphatase like [Source:HGNC Symbol;Acc:HGNC:16890]						GO_CELL_CYCLE								GO_REGULATION_OF_CELL_CYCLE				GO_MITOTIC_CELL_CYCLE	GO_CELL_CYCLE_PROCESS
123879	DCUN1D3	defective in cullin neddylation 1 domain containing 3 [Source:HGNC Symbol;Acc:HGNC:28734]						GO_CELL_CYCLE								GO_REGULATION_OF_CELL_CYCLE				GO_MITOTIC_CELL_CYCLE	GO_CELL_CYCLE_PROCESS
1540	CYLD	CYLD lysine 63 deubiquitinase [Source:HGNC Symbol;Acc:HGNC:2584]						GO_CELL_CYCLE								GO_REGULATION_OF_CELL_CYCLE				GO_MITOTIC_CELL_CYCLE		GO_MICROTUBULE_CYTOSKELETON
5781	PTPN11	protein tyrosine phosphatase non-receptor type 11 [Source:HGNC Symbol;Acc:HGNC:9644]						GO_CELL_CYCLE								GO_REGULATION_OF_CELL_CYCLE				GO_MITOTIC_CELL_CYCLE
23513	SCRIB	scribble planar cell polarity protein [Source:HGNC Symbol;Acc:HGNC:30377]						GO_CELL_CYCLE								GO_REGULATION_OF_CELL_CYCLE				GO_MITOTIC_CELL_CYCLE
51696	HECA	hdc homolog, cell cycle regulator [Source:HGNC Symbol;Acc:HGNC:21041]						GO_CELL_CYCLE								GO_REGULATION_OF_CELL_CYCLE				GO_MITOTIC_CELL_CYCLE
9903	KLHL21	kelch like family member 21 [Source:HGNC Symbol;Acc:HGNC:29041]						GO_CELL_CYCLE								GO_REGULATION_OF_CELL_CYCLE					GO_CELL_CYCLE_PROCESS	GO_MICROTUBULE_CYTOSKELETON
323	APBB2	amyloid beta precursor protein binding family B member 2 [Source:HGNC Symbol;Acc:HGNC:582]						GO_CELL_CYCLE								GO_REGULATION_OF_CELL_CYCLE					GO_CELL_CYCLE_PROCESS
5139	PDE3A	phosphodiesterase 3A [Source:HGNC Symbol;Acc:HGNC:8778]						GO_CELL_CYCLE								GO_REGULATION_OF_CELL_CYCLE					GO_CELL_CYCLE_PROCESS
22846	VASH1	vasohibin 1 [Source:HGNC Symbol;Acc:HGNC:19964]						GO_CELL_CYCLE								GO_REGULATION_OF_CELL_CYCLE					GO_CELL_CYCLE_PROCESS
7249	TSC2	TSC complex subunit 2 [Source:HGNC Symbol;Acc:HGNC:12363]						GO_CELL_CYCLE								GO_REGULATION_OF_CELL_CYCLE
8567	MADD	MAP kinase activating death domain [Source:HGNC Symbol;Acc:HGNC:6766]						GO_CELL_CYCLE								GO_REGULATION_OF_CELL_CYCLE
132660	LIN54	lin-54 DREAM MuvB core complex component [Source:HGNC Symbol;Acc:HGNC:25397]						GO_CELL_CYCLE								GO_REGULATION_OF_CELL_CYCLE
81928	CABLES2	Cdk5 and Abl enzyme substrate 2 [Source:HGNC Symbol;Acc:HGNC:16143]						GO_CELL_CYCLE								GO_REGULATION_OF_CELL_CYCLE
2035	EPB41	erythrocyte membrane protein band 4.1 [Source:HGNC Symbol;Acc:HGNC:3377]						GO_CELL_CYCLE									GO_NUCLEAR_BODY					GO_MICROTUBULE_CYTOSKELETON
3064	HTT	huntingtin [Source:HGNC Symbol;Acc:HGNC:4851]						GO_CELL_CYCLE												GO_MITOTIC_CELL_CYCLE	GO_CELL_CYCLE_PROCESS	GO_MICROTUBULE_CYTOSKELETON
9639	ARHGEF10	Rho guanine nucleotide exchange factor 10 [Source:HGNC Symbol;Acc:HGNC:14103]						GO_CELL_CYCLE												GO_MITOTIC_CELL_CYCLE	GO_CELL_CYCLE_PROCESS	GO_MICROTUBULE_CYTOSKELETON
9150	CTDP1	CTD phosphatase subunit 1 [Source:HGNC Symbol;Acc:HGNC:2498]						GO_CELL_CYCLE												GO_MITOTIC_CELL_CYCLE	GO_CELL_CYCLE_PROCESS	GO_MICROTUBULE_CYTOSKELETON
23141	ANKLE2	ankyrin repeat and LEM domain containing 2 [Source:HGNC Symbol;Acc:HGNC:29101]						GO_CELL_CYCLE												GO_MITOTIC_CELL_CYCLE	GO_CELL_CYCLE_PROCESS
27436	EML4	EMAP like 4 [Source:HGNC Symbol;Acc:HGNC:1316]						GO_CELL_CYCLE												GO_MITOTIC_CELL_CYCLE		GO_MICROTUBULE_CYTOSKELETON
51199	NIN	ninein [Source:HGNC Symbol;Acc:HGNC:14906]						GO_CELL_CYCLE													GO_CELL_CYCLE_PROCESS	GO_MICROTUBULE_CYTOSKELETON
26005	C2CD3	C2 domain containing 3 centriole elongation regulator [Source:HGNC Symbol;Acc:HGNC:24564]						GO_CELL_CYCLE													GO_CELL_CYCLE_PROCESS	GO_MICROTUBULE_CYTOSKELETON
23637	RABGAP1	RAB GTPase activating protein 1 [Source:HGNC Symbol;Acc:HGNC:17155]						GO_CELL_CYCLE														GO_MICROTUBULE_CYTOSKELETON
64412	GZF1	GDNF inducible zinc finger protein 1 [Source:HGNC Symbol;Acc:HGNC:15808]							GO_NEGATIVE_REGULATION_OF_NUCLEOBASE_CONTAINING_COMPOUND_METABOLIC_PROCESS	GO_TRANSCRIPTION_REGULATOR_ACTIVITY	GO_NEGATIVE_REGULATION_OF_RNA_BIOSYNTHETIC_PROCESS	GO_NEGATIVE_REGULATION_OF_BIOSYNTHETIC_PROCESS							GO_NEGATIVE_REGULATION_OF_TRANSCRIPTION_BY_RNA_POLYMERASE_II
4664	NAB1	NGFI-A binding protein 1 [Source:HGNC Symbol;Acc:HGNC:7626]							GO_NEGATIVE_REGULATION_OF_NUCLEOBASE_CONTAINING_COMPOUND_METABOLIC_PROCESS	GO_TRANSCRIPTION_REGULATOR_ACTIVITY	GO_NEGATIVE_REGULATION_OF_RNA_BIOSYNTHETIC_PROCESS	GO_NEGATIVE_REGULATION_OF_BIOSYNTHETIC_PROCESS
286205	SCAI	suppressor of cancer cell invasion [Source:HGNC Symbol;Acc:HGNC:26709]							GO_NEGATIVE_REGULATION_OF_NUCLEOBASE_CONTAINING_COMPOUND_METABOLIC_PROCESS	GO_TRANSCRIPTION_REGULATOR_ACTIVITY	GO_NEGATIVE_REGULATION_OF_RNA_BIOSYNTHETIC_PROCESS	GO_NEGATIVE_REGULATION_OF_BIOSYNTHETIC_PROCESS
23119	HIC2	HIC ZBTB transcriptional repressor 2 [Source:HGNC Symbol;Acc:HGNC:18595]							GO_NEGATIVE_REGULATION_OF_NUCLEOBASE_CONTAINING_COMPOUND_METABOLIC_PROCESS	GO_TRANSCRIPTION_REGULATOR_ACTIVITY	GO_NEGATIVE_REGULATION_OF_RNA_BIOSYNTHETIC_PROCESS	GO_NEGATIVE_REGULATION_OF_BIOSYNTHETIC_PROCESS
1408	CRY2	cryptochrome circadian regulator 2 [Source:HGNC Symbol;Acc:HGNC:2385]							GO_NEGATIVE_REGULATION_OF_NUCLEOBASE_CONTAINING_COMPOUND_METABOLIC_PROCESS		GO_NEGATIVE_REGULATION_OF_RNA_BIOSYNTHETIC_PROCESS	GO_NEGATIVE_REGULATION_OF_BIOSYNTHETIC_PROCESS					GO_NUCLEAR_BODY		GO_NEGATIVE_REGULATION_OF_TRANSCRIPTION_BY_RNA_POLYMERASE_II
7469	NELFA	negative elongation factor complex member A [Source:HGNC Symbol;Acc:HGNC:12768]							GO_NEGATIVE_REGULATION_OF_NUCLEOBASE_CONTAINING_COMPOUND_METABOLIC_PROCESS		GO_NEGATIVE_REGULATION_OF_RNA_BIOSYNTHETIC_PROCESS	GO_NEGATIVE_REGULATION_OF_BIOSYNTHETIC_PROCESS					GO_NUCLEAR_BODY		GO_NEGATIVE_REGULATION_OF_TRANSCRIPTION_BY_RNA_POLYMERASE_II
51592	TRIM33	tripartite motif containing 33 [Source:HGNC Symbol;Acc:HGNC:16290]							GO_NEGATIVE_REGULATION_OF_NUCLEOBASE_CONTAINING_COMPOUND_METABOLIC_PROCESS		GO_NEGATIVE_REGULATION_OF_RNA_BIOSYNTHETIC_PROCESS	GO_NEGATIVE_REGULATION_OF_BIOSYNTHETIC_PROCESS							GO_NEGATIVE_REGULATION_OF_TRANSCRIPTION_BY_RNA_POLYMERASE_II
83860	TAF3	TATA-box binding protein associated factor 3 [Source:HGNC Symbol;Acc:HGNC:17303]							GO_NEGATIVE_REGULATION_OF_NUCLEOBASE_CONTAINING_COMPOUND_METABOLIC_PROCESS		GO_NEGATIVE_REGULATION_OF_RNA_BIOSYNTHETIC_PROCESS	GO_NEGATIVE_REGULATION_OF_BIOSYNTHETIC_PROCESS							GO_NEGATIVE_REGULATION_OF_TRANSCRIPTION_BY_RNA_POLYMERASE_II
55841	WWC3	WWC family member 3 [Source:HGNC Symbol;Acc:HGNC:29237]							GO_NEGATIVE_REGULATION_OF_NUCLEOBASE_CONTAINING_COMPOUND_METABOLIC_PROCESS		GO_NEGATIVE_REGULATION_OF_RNA_BIOSYNTHETIC_PROCESS	GO_NEGATIVE_REGULATION_OF_BIOSYNTHETIC_PROCESS							GO_NEGATIVE_REGULATION_OF_TRANSCRIPTION_BY_RNA_POLYMERASE_II
9678	PHF14	PHD finger protein 14 [Source:HGNC Symbol;Acc:HGNC:22203]							GO_NEGATIVE_REGULATION_OF_NUCLEOBASE_CONTAINING_COMPOUND_METABOLIC_PROCESS		GO_NEGATIVE_REGULATION_OF_RNA_BIOSYNTHETIC_PROCESS	GO_NEGATIVE_REGULATION_OF_BIOSYNTHETIC_PROCESS							GO_NEGATIVE_REGULATION_OF_TRANSCRIPTION_BY_RNA_POLYMERASE_II
100128927	ZBTB42	zinc finger and BTB domain containing 42 [Source:HGNC Symbol;Acc:HGNC:32550]							GO_NEGATIVE_REGULATION_OF_NUCLEOBASE_CONTAINING_COMPOUND_METABOLIC_PROCESS		GO_NEGATIVE_REGULATION_OF_RNA_BIOSYNTHETIC_PROCESS	GO_NEGATIVE_REGULATION_OF_BIOSYNTHETIC_PROCESS							GO_NEGATIVE_REGULATION_OF_TRANSCRIPTION_BY_RNA_POLYMERASE_II
55635	DEPDC1	DEP domain containing 1 [Source:HGNC Symbol;Acc:HGNC:22949]							GO_NEGATIVE_REGULATION_OF_NUCLEOBASE_CONTAINING_COMPOUND_METABOLIC_PROCESS		GO_NEGATIVE_REGULATION_OF_RNA_BIOSYNTHETIC_PROCESS	GO_NEGATIVE_REGULATION_OF_BIOSYNTHETIC_PROCESS
11059	WWP1	WW domain containing E3 ubiquitin protein ligase 1 [Source:HGNC Symbol;Acc:HGNC:17004]							GO_NEGATIVE_REGULATION_OF_NUCLEOBASE_CONTAINING_COMPOUND_METABOLIC_PROCESS		GO_NEGATIVE_REGULATION_OF_RNA_BIOSYNTHETIC_PROCESS	GO_NEGATIVE_REGULATION_OF_BIOSYNTHETIC_PROCESS
29966	STRN3	striatin 3 [Source:HGNC Symbol;Acc:HGNC:15720]							GO_NEGATIVE_REGULATION_OF_NUCLEOBASE_CONTAINING_COMPOUND_METABOLIC_PROCESS		GO_NEGATIVE_REGULATION_OF_RNA_BIOSYNTHETIC_PROCESS	GO_NEGATIVE_REGULATION_OF_BIOSYNTHETIC_PROCESS
9686	VGLL4	vestigial like family member 4 [Source:HGNC Symbol;Acc:HGNC:28966]							GO_NEGATIVE_REGULATION_OF_NUCLEOBASE_CONTAINING_COMPOUND_METABOLIC_PROCESS		GO_NEGATIVE_REGULATION_OF_RNA_BIOSYNTHETIC_PROCESS	GO_NEGATIVE_REGULATION_OF_BIOSYNTHETIC_PROCESS
605	BCL7A	BAF chromatin remodeling complex subunit BCL7A [Source:HGNC Symbol;Acc:HGNC:1004]							GO_NEGATIVE_REGULATION_OF_NUCLEOBASE_CONTAINING_COMPOUND_METABOLIC_PROCESS		GO_NEGATIVE_REGULATION_OF_RNA_BIOSYNTHETIC_PROCESS	GO_NEGATIVE_REGULATION_OF_BIOSYNTHETIC_PROCESS
5784	PTPN14	protein tyrosine phosphatase non-receptor type 14 [Source:HGNC Symbol;Acc:HGNC:9647]								GO_TRANSCRIPTION_REGULATOR_ACTIVITY
23389	MED13L	mediator complex subunit 13L [Source:HGNC Symbol;Acc:HGNC:22962]								GO_TRANSCRIPTION_REGULATOR_ACTIVITY
9203	ZMYM3	zinc finger MYM-type containing 3 [Source:HGNC Symbol;Acc:HGNC:13054]								GO_TRANSCRIPTION_REGULATOR_ACTIVITY
54542	RC3H2	ring finger and CCCH-type domains 2 [Source:HGNC Symbol;Acc:HGNC:21461]								GO_TRANSCRIPTION_REGULATOR_ACTIVITY
26009	AC118549.1	zinc finger ZZ-type containing 3 [Source:NCBI gene;Acc:26009]								GO_TRANSCRIPTION_REGULATOR_ACTIVITY
205717	USF3	upstream transcription factor family member 3 [Source:HGNC Symbol;Acc:HGNC:30494]								GO_TRANSCRIPTION_REGULATOR_ACTIVITY
7776	ZNF236	zinc finger protein 236 [Source:HGNC Symbol;Acc:HGNC:13028]								GO_TRANSCRIPTION_REGULATOR_ACTIVITY
6621	SNAPC4	small nuclear RNA activating complex polypeptide 4 [Source:HGNC Symbol;Acc:HGNC:11137]								GO_TRANSCRIPTION_REGULATOR_ACTIVITY
55892	MYNN	myoneurin [Source:HGNC Symbol;Acc:HGNC:14955]								GO_TRANSCRIPTION_REGULATOR_ACTIVITY
2969	GTF2I	general transcription factor IIi [Source:HGNC Symbol;Acc:HGNC:4659]								GO_TRANSCRIPTION_REGULATOR_ACTIVITY
5167	ENPP1	ectonucleotide pyrophosphatase/phosphodiesterase 1 [Source:HGNC Symbol;Acc:HGNC:3356]										GO_NEGATIVE_REGULATION_OF_BIOSYNTHETIC_PROCESS			GO_ADENYL_NUCLEOTIDE_BINDING
56478	EIF4ENIF1	eukaryotic translation initiation factor 4E nuclear import factor 1 [Source:HGNC Symbol;Acc:HGNC:16687]										GO_NEGATIVE_REGULATION_OF_BIOSYNTHETIC_PROCESS					GO_NUCLEAR_BODY
10658	CELF1	CUGBP Elav-like family member 1 [Source:HGNC Symbol;Acc:HGNC:2549]										GO_NEGATIVE_REGULATION_OF_BIOSYNTHETIC_PROCESS
204851	HIPK1	homeodomain interacting protein kinase 1 [Source:HGNC Symbol;Acc:HGNC:19006]													GO_ADENYL_NUCLEOTIDE_BINDING		GO_NUCLEAR_BODY					GO_MICROTUBULE_CYTOSKELETON
5681	PSKH1	protein serine kinase H1 [Source:HGNC Symbol;Acc:HGNC:9529]													GO_ADENYL_NUCLEOTIDE_BINDING		GO_NUCLEAR_BODY					GO_MICROTUBULE_CYTOSKELETON
1609	DGKQ	diacylglycerol kinase theta [Source:HGNC Symbol;Acc:HGNC:2856]													GO_ADENYL_NUCLEOTIDE_BINDING		GO_NUCLEAR_BODY
55589	BMP2K	BMP2 inducible kinase [Source:HGNC Symbol;Acc:HGNC:18041]													GO_ADENYL_NUCLEOTIDE_BINDING		GO_NUCLEAR_BODY
63893	UBE2O	ubiquitin conjugating enzyme E2 O [Source:HGNC Symbol;Acc:HGNC:29554]													GO_ADENYL_NUCLEOTIDE_BINDING		GO_NUCLEAR_BODY
5576	PRKAR2A	protein kinase cAMP-dependent type II regulatory subunit alpha [Source:HGNC Symbol;Acc:HGNC:9391]													GO_ADENYL_NUCLEOTIDE_BINDING							GO_MICROTUBULE_CYTOSKELETON
347240	KIF24	kinesin family member 24 [Source:HGNC Symbol;Acc:HGNC:19916]													GO_ADENYL_NUCLEOTIDE_BINDING							GO_MICROTUBULE_CYTOSKELETON
23095	KIF1B	kinesin family member 1B [Source:HGNC Symbol;Acc:HGNC:16636]													GO_ADENYL_NUCLEOTIDE_BINDING							GO_MICROTUBULE_CYTOSKELETON
55083	KIF26B	kinesin family member 26B [Source:HGNC Symbol;Acc:HGNC:25484]													GO_ADENYL_NUCLEOTIDE_BINDING							GO_MICROTUBULE_CYTOSKELETON
9748	SLK	STE20 like kinase [Source:HGNC Symbol;Acc:HGNC:11088]													GO_ADENYL_NUCLEOTIDE_BINDING
5062	PAK2	p21 (RAC1) activated kinase 2 [Source:HGNC Symbol;Acc:HGNC:8591]													GO_ADENYL_NUCLEOTIDE_BINDING
6788	STK3	serine/threonine kinase 3 [Source:HGNC Symbol;Acc:HGNC:11406]													GO_ADENYL_NUCLEOTIDE_BINDING
673	BRAF	B-Raf proto-oncogene, serine/threonine kinase [Source:HGNC Symbol;Acc:HGNC:1097]													GO_ADENYL_NUCLEOTIDE_BINDING
4215	MAP3K3	mitogen-activated protein kinase kinase kinase 3 [Source:HGNC Symbol;Acc:HGNC:6855]													GO_ADENYL_NUCLEOTIDE_BINDING
4293	MAP3K9	mitogen-activated protein kinase kinase kinase 9 [Source:HGNC Symbol;Acc:HGNC:6861]													GO_ADENYL_NUCLEOTIDE_BINDING
3480	IGF1R	insulin like growth factor 1 receptor [Source:HGNC Symbol;Acc:HGNC:5465]													GO_ADENYL_NUCLEOTIDE_BINDING
22853	LMTK2	lemur tyrosine kinase 2 [Source:HGNC Symbol;Acc:HGNC:17880]													GO_ADENYL_NUCLEOTIDE_BINDING
5575	PRKAR1B	protein kinase cAMP-dependent type I regulatory subunit beta [Source:HGNC Symbol;Acc:HGNC:9390]													GO_ADENYL_NUCLEOTIDE_BINDING
4140	MARK3	microtubule affinity regulating kinase 3 [Source:HGNC Symbol;Acc:HGNC:6897]													GO_ADENYL_NUCLEOTIDE_BINDING
8476	CDC42BPA	CDC42 binding protein kinase alpha [Source:HGNC Symbol;Acc:HGNC:1737]													GO_ADENYL_NUCLEOTIDE_BINDING
54822	TRPM7	transient receptor potential cation channel subfamily M member 7 [Source:HGNC Symbol;Acc:HGNC:17994]													GO_ADENYL_NUCLEOTIDE_BINDING
5163	PDK1	pyruvate dehydrogenase kinase 1 [Source:HGNC Symbol;Acc:HGNC:8809]													GO_ADENYL_NUCLEOTIDE_BINDING
5165	PDK3	pyruvate dehydrogenase kinase 3 [Source:HGNC Symbol;Acc:HGNC:8811]													GO_ADENYL_NUCLEOTIDE_BINDING
255967	PAN3	poly(A) specific ribonuclease subunit PAN3 [Source:HGNC Symbol;Acc:HGNC:29991]													GO_ADENYL_NUCLEOTIDE_BINDING
157	GRK3	G protein-coupled receptor kinase 3 [Source:HGNC Symbol;Acc:HGNC:290]													GO_ADENYL_NUCLEOTIDE_BINDING
149420	PDIK1L	PDLIM1 interacting kinase 1 like [Source:HGNC Symbol;Acc:HGNC:18981]													GO_ADENYL_NUCLEOTIDE_BINDING
401720	FIGNL2	fidgetin like 2 [Source:HGNC Symbol;Acc:HGNC:13287]													GO_ADENYL_NUCLEOTIDE_BINDING
4649	MYO9A	myosin IXA [Source:HGNC Symbol;Acc:HGNC:7608]													GO_ADENYL_NUCLEOTIDE_BINDING
10277	UBE4B	ubiquitination factor E4B [Source:HGNC Symbol;Acc:HGNC:12500]													GO_ADENYL_NUCLEOTIDE_BINDING
4651	MYO10	myosin X [Source:HGNC Symbol;Acc:HGNC:7593]													GO_ADENYL_NUCLEOTIDE_BINDING
60625	DHX35	DEAH-box helicase 35 [Source:HGNC Symbol;Acc:HGNC:15861]													GO_ADENYL_NUCLEOTIDE_BINDING
200576	PIKFYVE	phosphoinositide kinase, FYVE-type zinc finger containing [Source:HGNC Symbol;Acc:HGNC:23785]													GO_ADENYL_NUCLEOTIDE_BINDING
8527	DGKD	diacylglycerol kinase delta [Source:HGNC Symbol;Acc:HGNC:2851]													GO_ADENYL_NUCLEOTIDE_BINDING
160851	DGKH	diacylglycerol kinase eta [Source:HGNC Symbol;Acc:HGNC:2854]													GO_ADENYL_NUCLEOTIDE_BINDING
286410	ATP11C	ATPase phospholipid transporting 11C [Source:HGNC Symbol;Acc:HGNC:13554]													GO_ADENYL_NUCLEOTIDE_BINDING
10352	WARS2	tryptophanyl tRNA synthetase 2, mitochondrial [Source:HGNC Symbol;Acc:HGNC:12730]													GO_ADENYL_NUCLEOTIDE_BINDING
6334	SCN8A	sodium voltage-gated channel alpha subunit 8 [Source:HGNC Symbol;Acc:HGNC:10596]													GO_ADENYL_NUCLEOTIDE_BINDING
9931	HELZ	helicase with zinc finger [Source:HGNC Symbol;Acc:HGNC:16878]													GO_ADENYL_NUCLEOTIDE_BINDING
1182	CLCN3	chloride voltage-gated channel 3 [Source:HGNC Symbol;Acc:HGNC:2021]													GO_ADENYL_NUCLEOTIDE_BINDING
54805	CNNM2	cyclin and CBS domain divalent metal cation transport mediator 2 [Source:HGNC Symbol;Acc:HGNC:103]													GO_ADENYL_NUCLEOTIDE_BINDING
10079	ATP9A	ATPase phospholipid transporting 9A (putative) [Source:HGNC Symbol;Acc:HGNC:13540]													GO_ADENYL_NUCLEOTIDE_BINDING
57494	RIMKLB	ribosomal modification protein rimK like family member B [Source:HGNC Symbol;Acc:HGNC:29228]													GO_ADENYL_NUCLEOTIDE_BINDING
11069	RAPGEF4	Rap guanine nucleotide exchange factor 4 [Source:HGNC Symbol;Acc:HGNC:16626]													GO_ADENYL_NUCLEOTIDE_BINDING
134266	GRPEL2	GrpE like 2, mitochondrial [Source:HGNC Symbol;Acc:HGNC:21060]													GO_ADENYL_NUCLEOTIDE_BINDING
26051	PPP1R16B	protein phosphatase 1 regulatory subunit 16B [Source:HGNC Symbol;Acc:HGNC:15850]															GO_NUCLEAR_BODY
139285	AMER1	APC membrane recruitment protein 1 [Source:HGNC Symbol;Acc:HGNC:26837]															GO_NUCLEAR_BODY
163486	DENND1B	DENN domain containing 1B [Source:HGNC Symbol;Acc:HGNC:28404]															GO_NUCLEAR_BODY
2334	AFF2	AF4/FMR2 family member 2 [Source:HGNC Symbol;Acc:HGNC:3776]															GO_NUCLEAR_BODY
64397	ZNF106	zinc finger protein 106 [Source:HGNC Symbol;Acc:HGNC:12886]															GO_NUCLEAR_BODY
140890	SREK1	splicing regulatory glutamic acid and lysine rich protein 1 [Source:HGNC Symbol;Acc:HGNC:17882]															GO_NUCLEAR_BODY
143684	FAM76B	family with sequence similarity 76 member B [Source:HGNC Symbol;Acc:HGNC:28492]															GO_NUCLEAR_BODY
4810	NHS	NHS actin remodeling regulator [Source:HGNC Symbol;Acc:HGNC:7820]															GO_NUCLEAR_BODY
10147	SUGP2	SURP and G-patch domain containing 2 [Source:HGNC Symbol;Acc:HGNC:18641]															GO_NUCLEAR_BODY
55684	RABL6	RAB, member RAS oncogene family like 6 [Source:HGNC Symbol;Acc:HGNC:24703]																				GO_MICROTUBULE_CYTOSKELETON
7074	TIAM1	TIAM Rac1 associated GEF 1 [Source:HGNC Symbol;Acc:HGNC:11805]																				GO_MICROTUBULE_CYTOSKELETON
8661	EIF3A	eukaryotic translation initiation factor 3 subunit A [Source:HGNC Symbol;Acc:HGNC:3271]																				GO_MICROTUBULE_CYTOSKELETON
23085	ERC1	ELKS/RAB6-interacting/CAST family member 1 [Source:HGNC Symbol;Acc:HGNC:17072]																				GO_MICROTUBULE_CYTOSKELETON
27185	DISC1	DISC1 scaffold protein [Source:HGNC Symbol;Acc:HGNC:2888]																				GO_MICROTUBULE_CYTOSKELETON
23271	CAMSAP2	calmodulin regulated spectrin associated protein family member 2 [Source:HGNC Symbol;Acc:HGNC:29188]																				GO_MICROTUBULE_CYTOSKELETON
57606	SLAIN2	SLAIN motif family member 2 [Source:HGNC Symbol;Acc:HGNC:29282]																				GO_MICROTUBULE_CYTOSKELETON
9857	CEP350	centrosomal protein 350 [Source:HGNC Symbol;Acc:HGNC:24238]																				GO_MICROTUBULE_CYTOSKELETON
357	SHROOM2	shroom family member 2 [Source:HGNC Symbol;Acc:HGNC:630]																				GO_MICROTUBULE_CYTOSKELETON
6103	RPGR	retinitis pigmentosa GTPase regulator [Source:HGNC Symbol;Acc:HGNC:10295]																				GO_MICROTUBULE_CYTOSKELETON
387119	CEP85L	centrosomal protein 85 like [Source:HGNC Symbol;Acc:HGNC:21638]																				GO_MICROTUBULE_CYTOSKELETON
11215	AKAP11	A-kinase anchoring protein 11 [Source:HGNC Symbol;Acc:HGNC:369]																				GO_MICROTUBULE_CYTOSKELETON
53405	CLIC5	chloride intracellular channel 5 [Source:HGNC Symbol;Acc:HGNC:13517]																				GO_MICROTUBULE_CYTOSKELETON
9576	SPAG6	sperm associated antigen 6 [Source:HGNC Symbol;Acc:HGNC:11215]																				GO_MICROTUBULE_CYTOSKELETON
8867	SYNJ1	synaptojanin 1 [Source:HGNC Symbol;Acc:HGNC:11503]																				GO_MICROTUBULE_CYTOSKELETON
199953	TMEM201	transmembrane protein 201 [Source:HGNC Symbol;Acc:HGNC:33719]																				GO_MICROTUBULE_CYTOSKELETON
79801	SHCBP1	SHC binding and spindle associated 1 [Source:HGNC Symbol;Acc:HGNC:29547]																				GO_MICROTUBULE_CYTOSKELETON
1130	LYST	lysosomal trafficking regulator [Source:HGNC Symbol;Acc:HGNC:1968]																				GO_MICROTUBULE_CYTOSKELETON
2776	GNAQ	G protein subunit alpha q [Source:HGNC Symbol;Acc:HGNC:4390]
9258	MFHAS1	malignant fibrous histiocytoma amplified sequence 1 [Source:HGNC Symbol;Acc:HGNC:16982]
10672	GNA13	G protein subunit alpha 13 [Source:HGNC Symbol;Acc:HGNC:4381]
2768	GNA12	G protein subunit alpha 12 [Source:HGNC Symbol;Acc:HGNC:4380]
116442	RAB39B	RAB39B, member RAS oncogene family [Source:HGNC Symbol;Acc:HGNC:16499]
115827	RAB3C	RAB3C, member RAS oncogene family [Source:HGNC Symbol;Acc:HGNC:30269]
2983	GUCY1B1	guanylate cyclase 1 soluble subunit beta 1 [Source:HGNC Symbol;Acc:HGNC:4687]
253260	RICTOR	RPTOR independent companion of MTOR complex 2 [Source:HGNC Symbol;Acc:HGNC:28611]
5770	PTPN1	protein tyrosine phosphatase non-receptor type 1 [Source:HGNC Symbol;Acc:HGNC:9642]
23162	MAPK8IP3	mitogen-activated protein kinase 8 interacting protein 3 [Source:HGNC Symbol;Acc:HGNC:6884]
10818	FRS2	fibroblast growth factor receptor substrate 2 [Source:HGNC Symbol;Acc:HGNC:16971]
92597	MOB1B	MOB kinase activator 1B [Source:HGNC Symbol;Acc:HGNC:29801]
257397	TAB3	TGF-beta activated kinase 1 (MAP3K7) binding protein 3 [Source:HGNC Symbol;Acc:HGNC:30681]
1951	CELSR3	cadherin EGF LAG seven-pass G-type receptor 3 [Source:HGNC Symbol;Acc:HGNC:3230]
867	CBL	Cbl proto-oncogene [Source:HGNC Symbol;Acc:HGNC:1541]
83737	ITCH	itchy E3 ubiquitin protein ligase [Source:HGNC Symbol;Acc:HGNC:13890]
57161	PELI2	pellino E3 ubiquitin protein ligase family member 2 [Source:HGNC Symbol;Acc:HGNC:8828]
23171	GPD1L	glycerol-3-phosphate dehydrogenase 1 like [Source:HGNC Symbol;Acc:HGNC:28956]
5529	PPP2R5E	protein phosphatase 2 regulatory subunit B'epsilon [Source:HGNC Symbol;Acc:HGNC:9313]
11122	PTPRT	protein tyrosine phosphatase receptor type T [Source:HGNC Symbol;Acc:HGNC:9682]
64762	GAREM1	GRB2 associated regulator of MAPK1 subtype 1 [Source:HGNC Symbol;Acc:HGNC:26136]
57561	ARRDC3	arrestin domain containing 3 [Source:HGNC Symbol;Acc:HGNC:29263]
339745	SPOPL	speckle type BTB/POZ protein like [Source:HGNC Symbol;Acc:HGNC:27934]
92369	SPSB4	splA/ryanodine receptor domain and SOCS box containing 4 [Source:HGNC Symbol;Acc:HGNC:30630]
9858	PPP1R26	protein phosphatase 1 regulatory subunit 26 [Source:HGNC Symbol;Acc:HGNC:29089]
4548	MTR	5-methyltetrahydrofolate-homocysteine methyltransferase [Source:HGNC Symbol;Acc:HGNC:7468]
4820	NKTR	natural killer cell triggering receptor [Source:HGNC Symbol;Acc:HGNC:7833]
2733	GLE1	GLE1 RNA export mediator [Source:HGNC Symbol;Acc:HGNC:4315]
55034	MOCOS	molybdenum cofactor sulfurase [Source:HGNC Symbol;Acc:HGNC:18234]
9462	RASAL2	RAS protein activator like 2 [Source:HGNC Symbol;Acc:HGNC:9874]
4684	NCAM1	neural cell adhesion molecule 1 [Source:HGNC Symbol;Acc:HGNC:7656]
79834	PEAK1	pseudopodium enriched atypical kinase 1 [Source:HGNC Symbol;Acc:HGNC:29431]
7049	TGFBR3	transforming growth factor beta receptor 3 [Source:HGNC Symbol;Acc:HGNC:11774]
221002	RASGEF1A	RasGEF domain family member 1A [Source:HGNC Symbol;Acc:HGNC:24246]
151742	PPM1L	protein phosphatase, Mg2+/Mn2+ dependent 1L [Source:HGNC Symbol;Acc:HGNC:16381]
55628	ZNF407	zinc finger protein 407 [Source:HGNC Symbol;Acc:HGNC:19904]
152485	ZNF827	zinc finger protein 827 [Source:HGNC Symbol;Acc:HGNC:27193]
4001	LMNB1	lamin B1 [Source:HGNC Symbol;Acc:HGNC:6637]
9922	IQSEC1	IQ motif and Sec7 domain ArfGEF 1 [Source:HGNC Symbol;Acc:HGNC:29112]
287	ANK2	ankyrin 2 [Source:HGNC Symbol;Acc:HGNC:493]
79789	CLMN	calmin [Source:HGNC Symbol;Acc:HGNC:19972]
22902	RUFY3	RUN and FYVE domain containing 3 [Source:HGNC Symbol;Acc:HGNC:30285]
55742	PARVA	parvin alpha [Source:HGNC Symbol;Acc:HGNC:14652]
57221	ARFGEF3	ARFGEF family member 3 [Source:HGNC Symbol;Acc:HGNC:21213]
342184	FMN1	formin 1 [Source:HGNC Symbol;Acc:HGNC:3768]
57482	CRACD	capping protein inhibiting regulator of actin dynamics [Source:HGNC Symbol;Acc:HGNC:29219]
9855	FARP2	FERM, ARH/RhoGEF and pleckstrin domain protein 2 [Source:HGNC Symbol;Acc:HGNC:16460]
23500	DAAM2	dishevelled associated activator of morphogenesis 2 [Source:HGNC Symbol;Acc:HGNC:18143]
9758	FRMPD4	FERM and PDZ domain containing 4 [Source:HGNC Symbol;Acc:HGNC:29007]
114793	FMNL2	formin like 2 [Source:HGNC Symbol;Acc:HGNC:18267]
81624	DIAPH3	diaphanous related formin 3 [Source:HGNC Symbol;Acc:HGNC:15480]
4741	NEFM	neurofilament medium [Source:HGNC Symbol;Acc:HGNC:7734]
118987	PDZD8	PDZ domain containing 8 [Source:HGNC Symbol;Acc:HGNC:26974]
221061	FAM171A1	family with sequence similarity 171 member A1 [Source:HGNC Symbol;Acc:HGNC:23522]
8030	CCDC6	coiled-coil domain containing 6 [Source:HGNC Symbol;Acc:HGNC:18782]
26999	CYFIP2	cytoplasmic FMR1 interacting protein 2 [Source:HGNC Symbol;Acc:HGNC:13760]
8874	ARHGEF7	Rho guanine nucleotide exchange factor 7 [Source:HGNC Symbol;Acc:HGNC:15607]
5903	RANBP2	RAN binding protein 2 [Source:HGNC Symbol;Acc:HGNC:9848]
9779	TBC1D5	TBC1 domain family member 5 [Source:HGNC Symbol;Acc:HGNC:19166]
57546	PDP2	pyruvate dehyrogenase phosphatase catalytic subunit 2 [Source:HGNC Symbol;Acc:HGNC:30263]
9882	TBC1D4	TBC1 domain family member 4 [Source:HGNC Symbol;Acc:HGNC:19165]
26092	TOR1AIP1	torsin 1A interacting protein 1 [Source:HGNC Symbol;Acc:HGNC:29456]
9905	SGSM2	small G protein signaling modulator 2 [Source:HGNC Symbol;Acc:HGNC:29026]
54662	TBC1D13	TBC1 domain family member 13 [Source:HGNC Symbol;Acc:HGNC:25571]
9732	DOCK4	dedicator of cytokinesis 4 [Source:HGNC Symbol;Acc:HGNC:19192]
9901	SRGAP3	SLIT-ROBO Rho GTPase activating protein 3 [Source:HGNC Symbol;Acc:HGNC:19744]
57706	DENND1A	DENN domain containing 1A [Source:HGNC Symbol;Acc:HGNC:29324]
25894	AC040160.1	pleckstrin homology and RhoGEF domain containing G4 [Source:NCBI gene;Acc:25894]
57568	SIPA1L2	signal induced proliferation associated 1 like 2 [Source:HGNC Symbol;Acc:HGNC:23800]
57460	PPM1H	protein phosphatase, Mg2+/Mn2+ dependent 1H [Source:HGNC Symbol;Acc:HGNC:18583]
8787	RGS9	regulator of G protein signaling 9 [Source:HGNC Symbol;Acc:HGNC:10004]
255520	ELMOD2	ELMO domain containing 2 [Source:HGNC Symbol;Acc:HGNC:28111]
9472	AKAP6	A-kinase anchoring protein 6 [Source:HGNC Symbol;Acc:HGNC:376]
83696	TRAPPC9	trafficking protein particle complex 9 [Source:HGNC Symbol;Acc:HGNC:30832]
26086	GPSM1	G protein signaling modulator 1 [Source:HGNC Symbol;Acc:HGNC:17858]
57154	SMURF1	SMAD specific E3 ubiquitin protein ligase 1 [Source:HGNC Symbol;Acc:HGNC:16807]
494470	RNF165	ring finger protein 165 [Source:HGNC Symbol;Acc:HGNC:31696]
3842	TNPO1	transportin 1 [Source:HGNC Symbol;Acc:HGNC:6401]
729920	CRPPA	CDP-L-ribitol pyrophosphorylase A [Source:HGNC Symbol;Acc:HGNC:37276]
91584	PLXNA4	plexin A4 [Source:HGNC Symbol;Acc:HGNC:9102]
79633	FAT4	FAT atypical cadherin 4 [Source:HGNC Symbol;Acc:HGNC:23109]
22903	BTBD3	BTB domain containing 3 [Source:HGNC Symbol;Acc:HGNC:15854]
9762	LZTS3	leucine zipper tumor suppressor family member 3 [Source:HGNC Symbol;Acc:HGNC:30139]
9369	NRXN3	neurexin 3 [Source:HGNC Symbol;Acc:HGNC:8010]
1501	CTNND2	catenin delta 2 [Source:HGNC Symbol;Acc:HGNC:2516]
285527	FRYL	FRY like transcription coactivator [Source:HGNC Symbol;Acc:HGNC:29127]
27031	NPHP3	nephrocystin 3 [Source:HGNC Symbol;Acc:HGNC:7907]
5082	PDCL	phosducin like [Source:HGNC Symbol;Acc:HGNC:8770]
54558	SPATA6	spermatogenesis associated 6 [Source:HGNC Symbol;Acc:HGNC:18309]
125488	TTC39C	tetratricopeptide repeat domain 39C [Source:HGNC Symbol;Acc:HGNC:26595]
85461	TANC1	tetratricopeptide repeat, ankyrin repeat and coiled-coil containing 1 [Source:HGNC Symbol;Acc:HGNC:29364]
154214	RNF217	ring finger protein 217 [Source:HGNC Symbol;Acc:HGNC:21487]
9972	NUP153	nucleoporin 153 [Source:HGNC Symbol;Acc:HGNC:8062]
23225	NUP210	nucleoporin 210 [Source:HGNC Symbol;Acc:HGNC:30052]
57337	SENP7	SUMO specific peptidase 7 [Source:HGNC Symbol;Acc:HGNC:30402]
7187	TRAF3	TNF receptor associated factor 3 [Source:HGNC Symbol;Acc:HGNC:12033]
8975	USP13	ubiquitin specific peptidase 13 [Source:HGNC Symbol;Acc:HGNC:12611]
84085	FBXO30	F-box protein 30 [Source:HGNC Symbol;Acc:HGNC:15600]
57484	RNF150	ring finger protein 150 [Source:HGNC Symbol;Acc:HGNC:23138]
23609	MKRN2	makorin ring finger protein 2 [Source:HGNC Symbol;Acc:HGNC:7113]
56995	TULP4	TUB like protein 4 [Source:HGNC Symbol;Acc:HGNC:15530]
54891	INO80D	INO80 complex subunit D [Source:HGNC Symbol;Acc:HGNC:25997]
54532	USP53	ubiquitin specific peptidase 53 [Source:HGNC Symbol;Acc:HGNC:29255]
54629	MINDY2	MINDY lysine 48 deubiquitinase 2 [Source:HGNC Symbol;Acc:HGNC:26954]
84132	USP42	ubiquitin specific peptidase 42 [Source:HGNC Symbol;Acc:HGNC:20068]
219333	USP12	ubiquitin specific peptidase 12 [Source:HGNC Symbol;Acc:HGNC:20485]
23358	USP24	ubiquitin specific peptidase 24 [Source:HGNC Symbol;Acc:HGNC:12623]
91833	WDR20	WD repeat domain 20 [Source:HGNC Symbol;Acc:HGNC:19667]
114825	PWWP2A	PWWP domain containing 2A [Source:HGNC Symbol;Acc:HGNC:29406]
5980	REV3L	REV3 like, DNA directed polymerase zeta catalytic subunit [Source:HGNC Symbol;Acc:HGNC:9968]
80232	WDR26	WD repeat domain 26 [Source:HGNC Symbol;Acc:HGNC:21208]
163882	CNST	consortin, connexin sorting protein [Source:HGNC Symbol;Acc:HGNC:26486]
8776	MTMR1	myotubularin related protein 1 [Source:HGNC Symbol;Acc:HGNC:7449]
23274	CLEC16A	C-type lectin domain containing 16A [Source:HGNC Symbol;Acc:HGNC:29013]
6311	ATXN2	ataxin 2 [Source:HGNC Symbol;Acc:HGNC:10555]
51232	CRIM1	cysteine rich transmembrane BMP regulator 1 [Source:HGNC Symbol;Acc:HGNC:2359]
147991	DPY19L3	dpy-19 like C-mannosyltransferase 3 [Source:HGNC Symbol;Acc:HGNC:27120]
286148	DPY19L4	dpy-19 like 4 [Source:HGNC Symbol;Acc:HGNC:27829]
283209	PGM2L1	phosphoglucomutase 2 like 1 [Source:HGNC Symbol;Acc:HGNC:20898]
53616	ADAM22	ADAM metallopeptidase domain 22 [Source:HGNC Symbol;Acc:HGNC:201]
320	APBA1	amyloid beta precursor protein binding family A member 1 [Source:HGNC Symbol;Acc:HGNC:578]
9392	TGFBRAP1	transforming growth factor beta receptor associated protein 1 [Source:HGNC Symbol;Acc:HGNC:16836]
3839	KPNA3	karyopherin subunit alpha 3 [Source:HGNC Symbol;Acc:HGNC:6396]
3841	KPNA5	karyopherin subunit alpha 5 [Source:HGNC Symbol;Acc:HGNC:6398]
64328	XPO4	exportin 4 [Source:HGNC Symbol;Acc:HGNC:17796]
80852	GRIP2	glutamate receptor interacting protein 2 [Source:HGNC Symbol;Acc:HGNC:23841]
9182	RASSF9	Ras association domain family member 9 [Source:HGNC Symbol;Acc:HGNC:15739]
81619	TSPAN14	tetraspanin 14 [Source:HGNC Symbol;Acc:HGNC:23303]
55035	NOL8	nucleolar protein 8 [Source:HGNC Symbol;Acc:HGNC:23387]
285172	FAM126B	family with sequence similarity 126 member B [Source:HGNC Symbol;Acc:HGNC:28593]
57512	GPR158	G protein-coupled receptor 158 [Source:HGNC Symbol;Acc:HGNC:23689]
81490	PTDSS2	phosphatidylserine synthase 2 [Source:HGNC Symbol;Acc:HGNC:15463]
747	DAGLA	diacylglycerol lipase alpha [Source:HGNC Symbol;Acc:HGNC:1165]
23247	KIAA0556	KIAA0556 [Source:HGNC Symbol;Acc:HGNC:29068]
7402	UTRN	utrophin [Source:HGNC Symbol;Acc:HGNC:12635]
219931	TPCN2	two pore segment channel 2 [Source:HGNC Symbol;Acc:HGNC:20820]
80304	WDCP	WD repeat and coiled coil containing [Source:HGNC Symbol;Acc:HGNC:26157]
57605	PITPNM2	phosphatidylinositol transfer protein membrane associated 2 [Source:HGNC Symbol;Acc:HGNC:21044]
23369	PUM2	pumilio RNA binding family member 2 [Source:HGNC Symbol;Acc:HGNC:14958]
23266	ADGRL2	adhesion G protein-coupled receptor L2 [Source:HGNC Symbol;Acc:HGNC:18582]
5799	PTPRN2	protein tyrosine phosphatase receptor type N2 [Source:HGNC Symbol;Acc:HGNC:9677]
160760	PPTC7	PTC7 protein phosphatase homolog [Source:HGNC Symbol;Acc:HGNC:30695]
11099	PTPN21	protein tyrosine phosphatase non-receptor type 21 [Source:HGNC Symbol;Acc:HGNC:9651]
84823	LMNB2	lamin B2 [Source:HGNC Symbol;Acc:HGNC:6638]
26031	OSBPL3	oxysterol binding protein like 3 [Source:HGNC Symbol;Acc:HGNC:16370]
27151	CPAMD8	C3 and PZP like alpha-2-macroglobulin domain containing 8 [Source:HGNC Symbol;Acc:HGNC:23228]
9372	ZFYVE9	zinc finger FYVE-type containing 9 [Source:HGNC Symbol;Acc:HGNC:6775]
58513	EPS15L1	epidermal growth factor receptor pathway substrate 15 like 1 [Source:HGNC Symbol;Acc:HGNC:24634]
3977	LIFR	LIF receptor subunit alpha [Source:HGNC Symbol;Acc:HGNC:6597]
56999	ADAMTS9	ADAM metallopeptidase with thrombospondin type 1 motif 9 [Source:HGNC Symbol;Acc:HGNC:13202]
3696	ITGB8	integrin subunit beta 8 [Source:HGNC Symbol;Acc:HGNC:6163]
3680	ITGA9	integrin subunit alpha 9 [Source:HGNC Symbol;Acc:HGNC:6145]
54545	MTMR12	myotubularin related protein 12 [Source:HGNC Symbol;Acc:HGNC:18191]
9980	DOP1B	DOP1 leucine zipper like protein B [Source:HGNC Symbol;Acc:HGNC:1291]
57511	COG6	component of oligomeric golgi complex 6 [Source:HGNC Symbol;Acc:HGNC:18621]
80148	SLC66A2	solute carrier family 66 member 2 [Source:HGNC Symbol;Acc:HGNC:26188]
23041	MON2	MON2 homolog, regulator of endosome-to-Golgi trafficking [Source:HGNC Symbol;Acc:HGNC:29177]
5069	PAPPA	pappalysin 1 [Source:HGNC Symbol;Acc:HGNC:8602]
23174	ZCCHC14	zinc finger CCHC-type containing 14 [Source:HGNC Symbol;Acc:HGNC:24134]
5547	PRCP	prolylcarboxypeptidase [Source:HGNC Symbol;Acc:HGNC:9344]
10203	CALCRL	calcitonin receptor like receptor [Source:HGNC Symbol;Acc:HGNC:16709]
55109	AGGF1	angiogenic factor with G-patch and FHA domains 1 [Source:HGNC Symbol;Acc:HGNC:24684]
7798	LUZP1	leucine zipper protein 1 [Source:HGNC Symbol;Acc:HGNC:14985]
4163	MCC	MCC regulator of WNT signaling pathway [Source:HGNC Symbol;Acc:HGNC:6935]
9228	DLGAP2	DLG associated protein 2 [Source:HGNC Symbol;Acc:HGNC:2906]
79875	THSD4	thrombospondin type 1 domain containing 4 [Source:HGNC Symbol;Acc:HGNC:25835]
92312	MEX3A	mex-3 RNA binding family member A [Source:HGNC Symbol;Acc:HGNC:33482]
83988	NCALD	neurocalcin delta [Source:HGNC Symbol;Acc:HGNC:7655]
64759	TNS3	tensin 3 [Source:HGNC Symbol;Acc:HGNC:21616]
55102	ATG2B	autophagy related 2B [Source:HGNC Symbol;Acc:HGNC:20187]
9256	TSPOAP1	TSPO associated protein 1 [Source:HGNC Symbol;Acc:HGNC:16831]
3786	KCNQ3	potassium voltage-gated channel subfamily Q member 3 [Source:HGNC Symbol;Acc:HGNC:6297]
5738	PTGFRN	prostaglandin F2 receptor inhibitor [Source:HGNC Symbol;Acc:HGNC:9601]
9766	SUSD6	sushi domain containing 6 [Source:HGNC Symbol;Acc:HGNC:19956]
8836	GGH	gamma-glutamyl hydrolase [Source:HGNC Symbol;Acc:HGNC:4248]
6916	TBXAS1	thromboxane A synthase 1 [Source:HGNC Symbol;Acc:HGNC:11609]
64131	XYLT1	xylosyltransferase 1 [Source:HGNC Symbol;Acc:HGNC:15516]
26018	LRIG1	leucine rich repeats and immunoglobulin like domains 1 [Source:HGNC Symbol;Acc:HGNC:17360]
9854	C2CD2L	C2CD2 like [Source:HGNC Symbol;Acc:HGNC:29000]
56605	ERO1B	endoplasmic reticulum oxidoreductase 1 beta [Source:HGNC Symbol;Acc:HGNC:14355]
10587	TXNRD2	thioredoxin reductase 2 [Source:HGNC Symbol;Acc:HGNC:18155]
54977	SLC25A38	solute carrier family 25 member 38 [Source:HGNC Symbol;Acc:HGNC:26054]
7220	TRPC1	transient receptor potential cation channel subfamily C member 1 [Source:HGNC Symbol;Acc:HGNC:12333]
6508	SLC4A3	solute carrier family 4 member 3 [Source:HGNC Symbol;Acc:HGNC:11029]
1657	DMXL1	Dmx like 1 [Source:HGNC Symbol;Acc:HGNC:2937]
9875	URB1	URB1 ribosome biogenesis homolog [Source:HGNC Symbol;Acc:HGNC:17344]
389072	PLEKHM3	pleckstrin homology domain containing M3 [Source:HGNC Symbol;Acc:HGNC:34006]
421	ARVCF	ARVCF delta catenin family member [Source:HGNC Symbol;Acc:HGNC:728]
4026	LPP	LIM domain containing preferred translocation partner in lipoma [Source:HGNC Symbol;Acc:HGNC:6679]
143458	LDLRAD3	low density lipoprotein receptor class A domain containing 3 [Source:HGNC Symbol;Acc:HGNC:27046]
136227	COL26A1	collagen type XXVI alpha 1 chain [Source:HGNC Symbol;Acc:HGNC:18038]
10335	MRVI1	murine retrovirus integration site 1 homolog [Source:HGNC Symbol;Acc:HGNC:7237]
5150	PDE7A	phosphodiesterase 7A [Source:HGNC Symbol;Acc:HGNC:8791]
23264	ZC3H7B	zinc finger CCCH-type containing 7B [Source:HGNC Symbol;Acc:HGNC:30869]
26033	ATRNL1	attractin like 1 [Source:HGNC Symbol;Acc:HGNC:29063]
26035	GLCE	glucuronic acid epimerase [Source:HGNC Symbol;Acc:HGNC:17855]
11320	MGAT4A	alpha-1,3-mannosyl-glycoprotein 4-beta-N-acetylglucosaminyltransferase A [Source:HGNC Symbol;Acc:HGNC:7047]
55568	GALNT10	polypeptide N-acetylgalactosaminyltransferase 10 [Source:HGNC Symbol;Acc:HGNC:19873]
200407	CREG2	cellular repressor of E1A stimulated genes 2 [Source:HGNC Symbol;Acc:HGNC:14272]
9962	SLC23A2	solute carrier family 23 member 2 [Source:HGNC Symbol;Acc:HGNC:10973]
84230	LRRC8C	leucine rich repeat containing 8 VRAC subunit C [Source:HGNC Symbol;Acc:HGNC:25075]
162514	TRPV3	transient receptor potential cation channel subfamily V member 3 [Source:HGNC Symbol;Acc:HGNC:18084]
56479	KCNQ5	potassium voltage-gated channel subfamily Q member 5 [Source:HGNC Symbol;Acc:HGNC:6299]
54207	KCNK10	potassium two pore domain channel subfamily K member 10 [Source:HGNC Symbol;Acc:HGNC:6273]
81627	TRMT1L	tRNA methyltransferase 1 like [Source:HGNC Symbol;Acc:HGNC:16782]
85021	REPS1	RALBP1 associated Eps domain containing 1 [Source:HGNC Symbol;Acc:HGNC:15578]
6567	SLC16A2	solute carrier family 16 member 2 [Source:HGNC Symbol;Acc:HGNC:10923]
149986	LSM14B	LSM family member 14B [Source:HGNC Symbol;Acc:HGNC:15887]
155435	RBM33	RNA binding motif protein 33 [Source:HGNC Symbol;Acc:HGNC:27223]
55132	LARP1B	La ribonucleoprotein 1B [Source:HGNC Symbol;Acc:HGNC:24704]
83851	SYT16	synaptotagmin 16 [Source:HGNC Symbol;Acc:HGNC:23142]
63982	ANO3	anoctamin 3 [Source:HGNC Symbol;Acc:HGNC:14004]
286097	MICU3	mitochondrial calcium uptake family member 3 [Source:HGNC Symbol;Acc:HGNC:27820]
9194	SLC16A7	solute carrier family 16 member 7 [Source:HGNC Symbol;Acc:HGNC:10928]
55002	TMCO3	transmembrane and coiled-coil domains 3 [Source:HGNC Symbol;Acc:HGNC:20329]
55356	SLC22A15	solute carrier family 22 member 15 [Source:HGNC Symbol;Acc:HGNC:20301]
139322	APOOL	apolipoprotein O like [Source:HGNC Symbol;Acc:HGNC:24009]
11234	HPS5	HPS5 biogenesis of lysosomal organelles complex 2 subunit 2 [Source:HGNC Symbol;Acc:HGNC:17022]
83857	TMTC1	transmembrane O-mannosyltransferase targeting cadherins 1 [Source:HGNC Symbol;Acc:HGNC:24099]
151556	GPR155	G protein-coupled receptor 155 [Source:HGNC Symbol;Acc:HGNC:22951]
204962	SLC44A5	solute carrier family 44 member 5 [Source:HGNC Symbol;Acc:HGNC:28524]
152137	CCDC50	coiled-coil domain containing 50 [Source:HGNC Symbol;Acc:HGNC:18111]
254827	NAALADL2	N-acetylated alpha-linked acidic dipeptidase like 2 [Source:HGNC Symbol;Acc:HGNC:23219]
55026	TMEM255A	transmembrane protein 255A [Source:HGNC Symbol;Acc:HGNC:26086]
90139	TSPAN18	tetraspanin 18 [Source:HGNC Symbol;Acc:HGNC:20660]
9949	AMMECR1	AMMECR nuclear protein 1 [Source:HGNC Symbol;Acc:HGNC:467]
375743	PTAR1	protein prenyltransferase alpha subunit repeat containing 1 [Source:HGNC Symbol;Acc:HGNC:30449]
114801	TMEM200A	transmembrane protein 200A [Source:HGNC Symbol;Acc:HGNC:21075]
114991	ZNF618	zinc finger protein 618 [Source:HGNC Symbol;Acc:HGNC:29416]
140688	NOL4L	nucleolar protein 4 like [Source:HGNC Symbol;Acc:HGNC:16106]
146223	CMTM4	CKLF like MARVEL transmembrane domain containing 4 [Source:HGNC Symbol;Acc:HGNC:19175]
150864	FAM117B	family with sequence similarity 117 member B [Source:HGNC Symbol;Acc:HGNC:14440]
158358	KIAA2026	KIAA2026 [Source:HGNC Symbol;Acc:HGNC:23378]
159090	FAM122B	family with sequence similarity 122B [Source:HGNC Symbol;Acc:HGNC:30490]
164832	LONRF2	LON peptidase N-terminal domain and ring finger 2 [Source:HGNC Symbol;Acc:HGNC:24788]
203238	CCDC171	coiled-coil domain containing 171 [Source:HGNC Symbol;Acc:HGNC:29828]
222166	MTURN	maturin, neural progenitor differentiation regulator homolog [Source:HGNC Symbol;Acc:HGNC:25457]
22993	HMGXB3	HMG-box containing 3 [Source:HGNC Symbol;Acc:HGNC:28982]
23469	PHF3	PHD finger protein 3 [Source:HGNC Symbol;Acc:HGNC:8921]
23731	TMEM245	transmembrane protein 245 [Source:HGNC Symbol;Acc:HGNC:1363]
254048	UBN2	ubinuclein 2 [Source:HGNC Symbol;Acc:HGNC:21931]
25758	KIAA1549L	KIAA1549 like [Source:HGNC Symbol;Acc:HGNC:24836]
27156	RSPH14	radial spoke head 14 homolog [Source:HGNC Symbol;Acc:HGNC:13437]
29035	C16orf72	chromosome 16 open reading frame 72 [Source:HGNC Symbol;Acc:HGNC:30103]
29068	ZBTB44	zinc finger and BTB domain containing 44 [Source:HGNC Symbol;Acc:HGNC:25001]
317662	FAM149B1	family with sequence similarity 149 member B1 [Source:HGNC Symbol;Acc:HGNC:29162]
343099	CCDC18	coiled-coil domain containing 18 [Source:HGNC Symbol;Acc:HGNC:30370]
51161	C3orf18	chromosome 3 open reading frame 18 [Source:HGNC Symbol;Acc:HGNC:24837]
55069	TMEM248	transmembrane protein 248 [Source:HGNC Symbol;Acc:HGNC:25476]
55279	ZNF654	zinc finger protein 654 [Source:HGNC Symbol;Acc:HGNC:25612]
55668	GPATCH2L	G-patch domain containing 2 like [Source:HGNC Symbol;Acc:HGNC:20210]
57473	ZNF512B	zinc finger protein 512B [Source:HGNC Symbol;Acc:HGNC:29212]
65065	NBEAL1	neurobeachin like 1 [Source:HGNC Symbol;Acc:HGNC:20681]
65986	ZBTB10	zinc finger and BTB domain containing 10 [Source:HGNC Symbol;Acc:HGNC:30953]
677772	SCARNA6	small Cajal body-specific RNA 6 [Source:HGNC Symbol;Acc:HGNC:32562]
692111	SNORD71	small nucleolar RNA, C/D box 71 [Source:HGNC Symbol;Acc:HGNC:32732]
79632	FAM184A	family with sequence similarity 184 member A [Source:HGNC Symbol;Acc:HGNC:20991]
79832	QSER1	glutamine and serine rich 1 [Source:HGNC Symbol;Acc:HGNC:26154]
79836	LONRF3	LON peptidase N-terminal domain and ring finger 3 [Source:HGNC Symbol;Acc:HGNC:21152]
80003	PCNX2	pecanex 2 [Source:HGNC Symbol;Acc:HGNC:8736]
80209	PROSER1	proline and serine rich 1 [Source:HGNC Symbol;Acc:HGNC:20291]
83607	AMMECR1L	AMMECR1 like [Source:HGNC Symbol;Acc:HGNC:28658]
84900	RNFT2	ring finger protein, transmembrane 2 [Source:HGNC Symbol;Acc:HGNC:25905]
84955	NUDCD1	NudC domain containing 1 [Source:HGNC Symbol;Acc:HGNC:24306]
8603	FAM193A	family with sequence similarity 193 member A [Source:HGNC Symbol;Acc:HGNC:16822]
91050	CCDC149	coiled-coil domain containing 149 [Source:HGNC Symbol;Acc:HGNC:25405]
92293	TMEM132C	transmembrane protein 132C [Source:HGNC Symbol;Acc:HGNC:25436]
92691	TMEM169	transmembrane protein 169 [Source:HGNC Symbol;Acc:HGNC:25130]
9640	ZNF592	zinc finger protein 592 [Source:HGNC Symbol;Acc:HGNC:28986]
9710	KIAA0355	KIAA0355 [Source:HGNC Symbol;Acc:HGNC:29016]
9717	SEC14L5	SEC14 like lipid binding 5 [Source:HGNC Symbol;Acc:HGNC:29032]
9772	TMEM94	transmembrane protein 94 [Source:HGNC Symbol;Acc:HGNC:28983]
9880	ZBTB39	zinc finger and BTB domain containing 39 [Source:HGNC Symbol;Acc:HGNC:29014]
9920	KBTBD11	kelch repeat and BTB domain containing 11 [Source:HGNC Symbol;Acc:HGNC:29104]

## Sheet: 3
Cluster No.	No. genes in cluster	Cluster expression profile
Cluster0003	704	high in 24 h enteroids compared to crypts and later timepoints
Gene Set Name	# Genes in Gene Set (K)	Description	# Genes in Overlap (k)	k/K	p-value	FDR q-value	% overlap
GO_MITOCHONDRION	1576	A semiautonomous, self replicating organelle that occurs in varying numbers, shapes, and sizes in the cytoplasm of virtually all eukaryotic cells. It is notably the site of tissue respiration. [GOC:giardia, ISBN:0198506732]	197	0.125	7.44e-133	7.58e-129	12.5
GO_MITOCHONDRIAL_ENVELOPE	742	The double lipid bilayer enclosing the mitochondrion and separating its contents from the cell cytoplasm; includes the intermembrane space. [GOC:ai, GOC:pz]	143	0.1927	5.08e-121	2.59e-117	19.27
GO_ORGANELLE_INNER_MEMBRANE	534	The inner, i.e. lumen-facing, lipid bilayer of an organelle envelope; usually highly selective to most ions and metabolites. [GOC:mah]	126	0.236	8.21e-118	2.79e-114	23.6
GO_MITOCHONDRIAL_PROTEIN_COMPLEX	260	A protein complex that is part of a mitochondrion. [GOC:dos]	99	0.3808	1.65e-115	4.2e-112	38.08
GO_ENVELOPE	1193	A multilayered structure surrounding all or part of a cell; encompasses one or more lipid bilayers, and may include a cell wall layer; also includes the space between layers. [GOC:mah, GOC:pz]	154	0.1291	1.65e-103	3.36e-100	12.91
GO_MITOCHONDRION_ORGANIZATION	528	A process that is carried out at the cellular level which results in the assembly, arrangement of constituent parts, or disassembly of a mitochondrion; includes mitochondrial morphogenesis and distribution, and replication of the mitochondrial genome as well as synthesis of new mitochondrial components. [GOC:dph, GOC:jl, GOC:mah, GOC:sgd_curators, PMID:9786946]	91	0.1723	4.17e-71	7.09e-68	17.23
GO_OXIDATIVE_PHOSPHORYLATION	144	The phosphorylation of ADP to ATP that accompanies the oxidation of a metabolite through the operation of the respiratory chain. Oxidation of compounds establishes a proton gradient across the membrane, providing the energy for ATP synthesis. [ISBN:0198506732, ISBN:0471331309]	59	0.4097	7.4e-71	1.08e-67	40.97
GO_MITOCHONDRIAL_MATRIX	471	The gel-like material, with considerable fine structure, that lies in the matrix space, or lumen, of a mitochondrion. It contains the enzymes of the tricarboxylic acid cycle and, in some organisms, the enzymes concerned with fatty acid oxidation. [GOC:as, ISBN:0198506732]	87	0.1847	1.25e-70	1.59e-67	18.47
GO_INNER_MITOCHONDRIAL_MEMBRANE_PROTEIN_COMPLEX	135	Any protein complex that is part of the inner mitochondrial membrane. [GOC:dos]	57	0.4222	2.12e-69	2.4e-66	42.22
GO_CATALYTIC_COMPLEX	1355	A protein complex which is capable of catalytic activity. [GOC:bhm, GOC:TermGenie, PMID:8077207]	122	0.09	1.41e-62	1.44e-59	9
GO_RIBONUCLEOPROTEIN_COMPLEX	680	A macromolecular complex containing both protein and RNA molecules. [GOC:vesicles]	90	0.1324	6.22e-60	5.76e-57	13.24
GO_GENERATION_OF_PRECURSOR_METABOLITES_AND_ENERGY	532	The chemical reactions and pathways resulting in the formation of precursor metabolites, substances from which energy is derived, and any process involved in the liberation of energy from these substances. [GOC:jl]	81	0.1523	9.68e-59	8.22e-56	15.23
GO_RESPIRATORY_ELECTRON_TRANSPORT_CHAIN	115	A process in which a series of electron carriers operate together to transfer electrons from donors such as NADH and FADH2 to any of several different terminal electron acceptors to generate a transmembrane electrochemical gradient. [GOC:mtg_electron_transport, ISBN:0716720094]	48	0.4174	3.2e-58	2.51e-55	41.74
GO_ATP_SYNTHESIS_COUPLED_ELECTRON_TRANSPORT	97	The transfer of electrons through a series of electron donors and acceptors, generating energy that is ultimately used for synthesis of ATP. [ISBN:0716731363]	45	0.4639	2.84e-57	2.06e-54	46.39
GO_ELECTRON_TRANSPORT_CHAIN	185	A process in which a series of electron carriers operate together to transfer electrons from donors to any of several different terminal electron acceptors to generate a transmembrane electrochemical gradient. [GOC:mtg_electron_transport]	55	0.2973	6.02e-57	4.09e-54	29.73
GO_RESPIRASOME	100	The protein complexes that form the electron transport system (the respiratory chain), associated with a cell membrane, usually the plasma membrane (in prokaryotes) or the inner mitochondrial membrane (on eukaryotes). The respiratory chain complexes transfer electrons from an electron donor to an electron acceptor and are associated with a proton pump to create a transmembrane electrochemical gra…	45	0.45	1.68e-56	1.07e-53	45
GO_ATP_METABOLIC_PROCESS	303	The chemical reactions and pathways involving ATP, adenosine triphosphate, a universally important coenzyme and enzyme regulator. [GOC:go_curators]	64	0.2112	9.19e-56	5.51e-53	21.12
GO_CELLULAR_RESPIRATION	187	The enzymatic release of energy from inorganic and organic compounds (especially carbohydrates and fats) which either requires oxygen (aerobic respiration) or does not (anaerobic respiration). [GOC:das, ISBN:0140513590, ISBN:0198506732]	54	0.2888	3.82e-55	2.16e-52	28.88
GO_RNA_BINDING	1901	Interacting selectively and non-covalently with an RNA molecule or a portion thereof. [GOC:jl, GOC:mah]	128	0.0673	2.45e-51	1.27e-48	6.73
GO_RESPIRATORY_CHAIN_COMPLEX	85	Any protein complex that is part of a respiratory chain [GOC:dos]	40	0.4706	2.5e-51	1.27e-48	47.06
Gene/Gene Set Overlap Matrix
Entrez Gene Id	Gene Symbol	Gene Description	GO_MITOCHONDRION	GO_MITOCHONDRIAL_ENVELOPE	GO_ORGANELLE_INNER_MEMBRANE	GO_MITOCHONDRIAL_PROTEIN_COMPLEX	GO_ENVELOPE	GO_MITOCHONDRION_ORGANIZATION	GO_OXIDATIVE_PHOSPHORYLATION	GO_MITOCHONDRIAL_MATRIX	GO_INNER_MITOCHONDRIAL_MEMBRANE_PROTEIN_COMPLEX	GO_CATALYTIC_COMPLEX	GO_RIBONUCLEOPROTEIN_COMPLEX	GO_GENERATION_OF_PRECURSOR_METABOLITES_AND_ENERGY	GO_RESPIRATORY_ELECTRON_TRANSPORT_CHAIN	GO_ATP_SYNTHESIS_COUPLED_ELECTRON_TRANSPORT	GO_ELECTRON_TRANSPORT_CHAIN	GO_RESPIRASOME	GO_ATP_METABOLIC_PROCESS	GO_CELLULAR_RESPIRATION	GO_RNA_BINDING	GO_RESPIRATORY_CHAIN_COMPLEX
4706	NDUFAB1	NADH:ubiquinone oxidoreductase subunit AB1 [Source:HGNC Symbol;Acc:HGNC:7694]	GO_MITOCHONDRION	GO_MITOCHONDRIAL_ENVELOPE	GO_ORGANELLE_INNER_MEMBRANE	GO_MITOCHONDRIAL_PROTEIN_COMPLEX	GO_ENVELOPE	GO_MITOCHONDRION_ORGANIZATION	GO_OXIDATIVE_PHOSPHORYLATION	GO_MITOCHONDRIAL_MATRIX	GO_INNER_MITOCHONDRIAL_MEMBRANE_PROTEIN_COMPLEX	GO_CATALYTIC_COMPLEX	GO_RIBONUCLEOPROTEIN_COMPLEX	GO_GENERATION_OF_PRECURSOR_METABOLITES_AND_ENERGY	GO_RESPIRATORY_ELECTRON_TRANSPORT_CHAIN	GO_ATP_SYNTHESIS_COUPLED_ELECTRON_TRANSPORT	GO_ELECTRON_TRANSPORT_CHAIN	GO_RESPIRASOME	GO_ATP_METABOLIC_PROCESS	GO_CELLULAR_RESPIRATION		GO_RESPIRATORY_CHAIN_COMPLEX
4719	NDUFS1	NADH:ubiquinone oxidoreductase core subunit S1 [Source:HGNC Symbol;Acc:HGNC:7707]	GO_MITOCHONDRION	GO_MITOCHONDRIAL_ENVELOPE	GO_ORGANELLE_INNER_MEMBRANE	GO_MITOCHONDRIAL_PROTEIN_COMPLEX	GO_ENVELOPE	GO_MITOCHONDRION_ORGANIZATION	GO_OXIDATIVE_PHOSPHORYLATION	GO_MITOCHONDRIAL_MATRIX	GO_INNER_MITOCHONDRIAL_MEMBRANE_PROTEIN_COMPLEX	GO_CATALYTIC_COMPLEX		GO_GENERATION_OF_PRECURSOR_METABOLITES_AND_ENERGY	GO_RESPIRATORY_ELECTRON_TRANSPORT_CHAIN	GO_ATP_SYNTHESIS_COUPLED_ELECTRON_TRANSPORT	GO_ELECTRON_TRANSPORT_CHAIN	GO_RESPIRASOME	GO_ATP_METABOLIC_PROCESS	GO_CELLULAR_RESPIRATION		GO_RESPIRATORY_CHAIN_COMPLEX
4720	NDUFS2	NADH:ubiquinone oxidoreductase core subunit S2 [Source:HGNC Symbol;Acc:HGNC:7708]	GO_MITOCHONDRION	GO_MITOCHONDRIAL_ENVELOPE	GO_ORGANELLE_INNER_MEMBRANE	GO_MITOCHONDRIAL_PROTEIN_COMPLEX	GO_ENVELOPE	GO_MITOCHONDRION_ORGANIZATION	GO_OXIDATIVE_PHOSPHORYLATION	GO_MITOCHONDRIAL_MATRIX	GO_INNER_MITOCHONDRIAL_MEMBRANE_PROTEIN_COMPLEX	GO_CATALYTIC_COMPLEX		GO_GENERATION_OF_PRECURSOR_METABOLITES_AND_ENERGY	GO_RESPIRATORY_ELECTRON_TRANSPORT_CHAIN	GO_ATP_SYNTHESIS_COUPLED_ELECTRON_TRANSPORT	GO_ELECTRON_TRANSPORT_CHAIN	GO_RESPIRASOME	GO_ATP_METABOLIC_PROCESS	GO_CELLULAR_RESPIRATION		GO_RESPIRATORY_CHAIN_COMPLEX
4722	NDUFS3	NADH:ubiquinone oxidoreductase core subunit S3 [Source:HGNC Symbol;Acc:HGNC:7710]	GO_MITOCHONDRION	GO_MITOCHONDRIAL_ENVELOPE	GO_ORGANELLE_INNER_MEMBRANE	GO_MITOCHONDRIAL_PROTEIN_COMPLEX	GO_ENVELOPE	GO_MITOCHONDRION_ORGANIZATION	GO_OXIDATIVE_PHOSPHORYLATION	GO_MITOCHONDRIAL_MATRIX	GO_INNER_MITOCHONDRIAL_MEMBRANE_PROTEIN_COMPLEX	GO_CATALYTIC_COMPLEX		GO_GENERATION_OF_PRECURSOR_METABOLITES_AND_ENERGY	GO_RESPIRATORY_ELECTRON_TRANSPORT_CHAIN	GO_ATP_SYNTHESIS_COUPLED_ELECTRON_TRANSPORT	GO_ELECTRON_TRANSPORT_CHAIN	GO_RESPIRASOME	GO_ATP_METABOLIC_PROCESS	GO_CELLULAR_RESPIRATION		GO_RESPIRATORY_CHAIN_COMPLEX
4705	NDUFA10	NADH:ubiquinone oxidoreductase subunit A10 [Source:HGNC Symbol;Acc:HGNC:7684]	GO_MITOCHONDRION	GO_MITOCHONDRIAL_ENVELOPE	GO_ORGANELLE_INNER_MEMBRANE	GO_MITOCHONDRIAL_PROTEIN_COMPLEX	GO_ENVELOPE	GO_MITOCHONDRION_ORGANIZATION	GO_OXIDATIVE_PHOSPHORYLATION	GO_MITOCHONDRIAL_MATRIX	GO_INNER_MITOCHONDRIAL_MEMBRANE_PROTEIN_COMPLEX	GO_CATALYTIC_COMPLEX		GO_GENERATION_OF_PRECURSOR_METABOLITES_AND_ENERGY	GO_RESPIRATORY_ELECTRON_TRANSPORT_CHAIN	GO_ATP_SYNTHESIS_COUPLED_ELECTRON_TRANSPORT	GO_ELECTRON_TRANSPORT_CHAIN	GO_RESPIRASOME	GO_ATP_METABOLIC_PROCESS	GO_CELLULAR_RESPIRATION		GO_RESPIRATORY_CHAIN_COMPLEX
7385	UQCRC2	ubiquinol-cytochrome c reductase core protein 2 [Source:HGNC Symbol;Acc:HGNC:12586]	GO_MITOCHONDRION	GO_MITOCHONDRIAL_ENVELOPE	GO_ORGANELLE_INNER_MEMBRANE	GO_MITOCHONDRIAL_PROTEIN_COMPLEX	GO_ENVELOPE	GO_MITOCHONDRION_ORGANIZATION	GO_OXIDATIVE_PHOSPHORYLATION	GO_MITOCHONDRIAL_MATRIX	GO_INNER_MITOCHONDRIAL_MEMBRANE_PROTEIN_COMPLEX	GO_CATALYTIC_COMPLEX		GO_GENERATION_OF_PRECURSOR_METABOLITES_AND_ENERGY	GO_RESPIRATORY_ELECTRON_TRANSPORT_CHAIN	GO_ATP_SYNTHESIS_COUPLED_ELECTRON_TRANSPORT	GO_ELECTRON_TRANSPORT_CHAIN	GO_RESPIRASOME	GO_ATP_METABOLIC_PROCESS	GO_CELLULAR_RESPIRATION		GO_RESPIRATORY_CHAIN_COMPLEX
29103	DNAJC15	DnaJ heat shock protein family (Hsp40) member C15 [Source:HGNC Symbol;Acc:HGNC:20325]	GO_MITOCHONDRION	GO_MITOCHONDRIAL_ENVELOPE	GO_ORGANELLE_INNER_MEMBRANE	GO_MITOCHONDRIAL_PROTEIN_COMPLEX	GO_ENVELOPE	GO_MITOCHONDRION_ORGANIZATION	GO_OXIDATIVE_PHOSPHORYLATION	GO_MITOCHONDRIAL_MATRIX	GO_INNER_MITOCHONDRIAL_MEMBRANE_PROTEIN_COMPLEX			GO_GENERATION_OF_PRECURSOR_METABOLITES_AND_ENERGY	GO_RESPIRATORY_ELECTRON_TRANSPORT_CHAIN	GO_ATP_SYNTHESIS_COUPLED_ELECTRON_TRANSPORT	GO_ELECTRON_TRANSPORT_CHAIN		GO_ATP_METABOLIC_PROCESS	GO_CELLULAR_RESPIRATION
513	ATP5F1D	ATP synthase F1 subunit delta [Source:HGNC Symbol;Acc:HGNC:837]	GO_MITOCHONDRION	GO_MITOCHONDRIAL_ENVELOPE	GO_ORGANELLE_INNER_MEMBRANE	GO_MITOCHONDRIAL_PROTEIN_COMPLEX	GO_ENVELOPE	GO_MITOCHONDRION_ORGANIZATION	GO_OXIDATIVE_PHOSPHORYLATION	GO_MITOCHONDRIAL_MATRIX	GO_INNER_MITOCHONDRIAL_MEMBRANE_PROTEIN_COMPLEX			GO_GENERATION_OF_PRECURSOR_METABOLITES_AND_ENERGY					GO_ATP_METABOLIC_PROCESS	GO_CELLULAR_RESPIRATION
509	ATP5F1C	ATP synthase F1 subunit gamma [Source:HGNC Symbol;Acc:HGNC:833]	GO_MITOCHONDRION	GO_MITOCHONDRIAL_ENVELOPE	GO_ORGANELLE_INNER_MEMBRANE	GO_MITOCHONDRIAL_PROTEIN_COMPLEX	GO_ENVELOPE	GO_MITOCHONDRION_ORGANIZATION	GO_OXIDATIVE_PHOSPHORYLATION	GO_MITOCHONDRIAL_MATRIX	GO_INNER_MITOCHONDRIAL_MEMBRANE_PROTEIN_COMPLEX			GO_GENERATION_OF_PRECURSOR_METABOLITES_AND_ENERGY					GO_ATP_METABOLIC_PROCESS		GO_RNA_BINDING
515	ATP5PB	ATP synthase peripheral stalk-membrane subunit b [Source:HGNC Symbol;Acc:HGNC:840]	GO_MITOCHONDRION	GO_MITOCHONDRIAL_ENVELOPE	GO_ORGANELLE_INNER_MEMBRANE	GO_MITOCHONDRIAL_PROTEIN_COMPLEX	GO_ENVELOPE	GO_MITOCHONDRION_ORGANIZATION	GO_OXIDATIVE_PHOSPHORYLATION	GO_MITOCHONDRIAL_MATRIX	GO_INNER_MITOCHONDRIAL_MEMBRANE_PROTEIN_COMPLEX			GO_GENERATION_OF_PRECURSOR_METABOLITES_AND_ENERGY					GO_ATP_METABOLIC_PROCESS
506	ATP5F1B	ATP synthase F1 subunit beta [Source:HGNC Symbol;Acc:HGNC:830]	GO_MITOCHONDRION	GO_MITOCHONDRIAL_ENVELOPE	GO_ORGANELLE_INNER_MEMBRANE	GO_MITOCHONDRIAL_PROTEIN_COMPLEX	GO_ENVELOPE	GO_MITOCHONDRION_ORGANIZATION	GO_OXIDATIVE_PHOSPHORYLATION	GO_MITOCHONDRIAL_MATRIX	GO_INNER_MITOCHONDRIAL_MEMBRANE_PROTEIN_COMPLEX			GO_GENERATION_OF_PRECURSOR_METABOLITES_AND_ENERGY					GO_ATP_METABOLIC_PROCESS
4729	NDUFV2	NADH:ubiquinone oxidoreductase core subunit V2 [Source:HGNC Symbol;Acc:HGNC:7717]	GO_MITOCHONDRION	GO_MITOCHONDRIAL_ENVELOPE	GO_ORGANELLE_INNER_MEMBRANE	GO_MITOCHONDRIAL_PROTEIN_COMPLEX	GO_ENVELOPE	GO_MITOCHONDRION_ORGANIZATION	GO_OXIDATIVE_PHOSPHORYLATION		GO_INNER_MITOCHONDRIAL_MEMBRANE_PROTEIN_COMPLEX	GO_CATALYTIC_COMPLEX		GO_GENERATION_OF_PRECURSOR_METABOLITES_AND_ENERGY	GO_RESPIRATORY_ELECTRON_TRANSPORT_CHAIN	GO_ATP_SYNTHESIS_COUPLED_ELECTRON_TRANSPORT	GO_ELECTRON_TRANSPORT_CHAIN	GO_RESPIRASOME	GO_ATP_METABOLIC_PROCESS	GO_CELLULAR_RESPIRATION		GO_RESPIRATORY_CHAIN_COMPLEX
55967	NDUFA12	NADH:ubiquinone oxidoreductase subunit A12 [Source:HGNC Symbol;Acc:HGNC:23987]	GO_MITOCHONDRION	GO_MITOCHONDRIAL_ENVELOPE	GO_ORGANELLE_INNER_MEMBRANE	GO_MITOCHONDRIAL_PROTEIN_COMPLEX	GO_ENVELOPE	GO_MITOCHONDRION_ORGANIZATION	GO_OXIDATIVE_PHOSPHORYLATION		GO_INNER_MITOCHONDRIAL_MEMBRANE_PROTEIN_COMPLEX	GO_CATALYTIC_COMPLEX		GO_GENERATION_OF_PRECURSOR_METABOLITES_AND_ENERGY	GO_RESPIRATORY_ELECTRON_TRANSPORT_CHAIN	GO_ATP_SYNTHESIS_COUPLED_ELECTRON_TRANSPORT	GO_ELECTRON_TRANSPORT_CHAIN	GO_RESPIRASOME	GO_ATP_METABOLIC_PROCESS	GO_CELLULAR_RESPIRATION		GO_RESPIRATORY_CHAIN_COMPLEX
4538	MT-ND4	mitochondrially encoded NADH:ubiquinone oxidoreductase core subunit 4 [Source:HGNC Symbol;Acc:HGNC:7459]	GO_MITOCHONDRION	GO_MITOCHONDRIAL_ENVELOPE	GO_ORGANELLE_INNER_MEMBRANE	GO_MITOCHONDRIAL_PROTEIN_COMPLEX	GO_ENVELOPE	GO_MITOCHONDRION_ORGANIZATION	GO_OXIDATIVE_PHOSPHORYLATION		GO_INNER_MITOCHONDRIAL_MEMBRANE_PROTEIN_COMPLEX	GO_CATALYTIC_COMPLEX		GO_GENERATION_OF_PRECURSOR_METABOLITES_AND_ENERGY	GO_RESPIRATORY_ELECTRON_TRANSPORT_CHAIN	GO_ATP_SYNTHESIS_COUPLED_ELECTRON_TRANSPORT	GO_ELECTRON_TRANSPORT_CHAIN	GO_RESPIRASOME	GO_ATP_METABOLIC_PROCESS	GO_CELLULAR_RESPIRATION		GO_RESPIRATORY_CHAIN_COMPLEX
4702	NDUFA8	NADH:ubiquinone oxidoreductase subunit A8 [Source:HGNC Symbol;Acc:HGNC:7692]	GO_MITOCHONDRION	GO_MITOCHONDRIAL_ENVELOPE	GO_ORGANELLE_INNER_MEMBRANE	GO_MITOCHONDRIAL_PROTEIN_COMPLEX	GO_ENVELOPE	GO_MITOCHONDRION_ORGANIZATION	GO_OXIDATIVE_PHOSPHORYLATION		GO_INNER_MITOCHONDRIAL_MEMBRANE_PROTEIN_COMPLEX	GO_CATALYTIC_COMPLEX		GO_GENERATION_OF_PRECURSOR_METABOLITES_AND_ENERGY	GO_RESPIRATORY_ELECTRON_TRANSPORT_CHAIN	GO_ATP_SYNTHESIS_COUPLED_ELECTRON_TRANSPORT	GO_ELECTRON_TRANSPORT_CHAIN	GO_RESPIRASOME	GO_ATP_METABOLIC_PROCESS	GO_CELLULAR_RESPIRATION		GO_RESPIRATORY_CHAIN_COMPLEX
4713	NDUFB7	NADH:ubiquinone oxidoreductase subunit B7 [Source:HGNC Symbol;Acc:HGNC:7702]	GO_MITOCHONDRION	GO_MITOCHONDRIAL_ENVELOPE	GO_ORGANELLE_INNER_MEMBRANE	GO_MITOCHONDRIAL_PROTEIN_COMPLEX	GO_ENVELOPE	GO_MITOCHONDRION_ORGANIZATION	GO_OXIDATIVE_PHOSPHORYLATION		GO_INNER_MITOCHONDRIAL_MEMBRANE_PROTEIN_COMPLEX	GO_CATALYTIC_COMPLEX		GO_GENERATION_OF_PRECURSOR_METABOLITES_AND_ENERGY	GO_RESPIRATORY_ELECTRON_TRANSPORT_CHAIN	GO_ATP_SYNTHESIS_COUPLED_ELECTRON_TRANSPORT	GO_ELECTRON_TRANSPORT_CHAIN	GO_RESPIRASOME	GO_ATP_METABOLIC_PROCESS	GO_CELLULAR_RESPIRATION		GO_RESPIRATORY_CHAIN_COMPLEX
4725	NDUFS5	NADH:ubiquinone oxidoreductase subunit S5 [Source:HGNC Symbol;Acc:HGNC:7712]	GO_MITOCHONDRION	GO_MITOCHONDRIAL_ENVELOPE	GO_ORGANELLE_INNER_MEMBRANE	GO_MITOCHONDRIAL_PROTEIN_COMPLEX	GO_ENVELOPE	GO_MITOCHONDRION_ORGANIZATION	GO_OXIDATIVE_PHOSPHORYLATION		GO_INNER_MITOCHONDRIAL_MEMBRANE_PROTEIN_COMPLEX	GO_CATALYTIC_COMPLEX		GO_GENERATION_OF_PRECURSOR_METABOLITES_AND_ENERGY	GO_RESPIRATORY_ELECTRON_TRANSPORT_CHAIN	GO_ATP_SYNTHESIS_COUPLED_ELECTRON_TRANSPORT	GO_ELECTRON_TRANSPORT_CHAIN	GO_RESPIRASOME	GO_ATP_METABOLIC_PROCESS	GO_CELLULAR_RESPIRATION		GO_RESPIRATORY_CHAIN_COMPLEX
4723	NDUFV1	NADH:ubiquinone oxidoreductase core subunit V1 [Source:HGNC Symbol;Acc:HGNC:7716]	GO_MITOCHONDRION	GO_MITOCHONDRIAL_ENVELOPE	GO_ORGANELLE_INNER_MEMBRANE	GO_MITOCHONDRIAL_PROTEIN_COMPLEX	GO_ENVELOPE	GO_MITOCHONDRION_ORGANIZATION	GO_OXIDATIVE_PHOSPHORYLATION		GO_INNER_MITOCHONDRIAL_MEMBRANE_PROTEIN_COMPLEX	GO_CATALYTIC_COMPLEX		GO_GENERATION_OF_PRECURSOR_METABOLITES_AND_ENERGY	GO_RESPIRATORY_ELECTRON_TRANSPORT_CHAIN	GO_ATP_SYNTHESIS_COUPLED_ELECTRON_TRANSPORT	GO_ELECTRON_TRANSPORT_CHAIN	GO_RESPIRASOME	GO_ATP_METABOLIC_PROCESS	GO_CELLULAR_RESPIRATION		GO_RESPIRATORY_CHAIN_COMPLEX
4537	MT-ND3	mitochondrially encoded NADH:ubiquinone oxidoreductase core subunit 3 [Source:HGNC Symbol;Acc:HGNC:7458]	GO_MITOCHONDRION	GO_MITOCHONDRIAL_ENVELOPE	GO_ORGANELLE_INNER_MEMBRANE	GO_MITOCHONDRIAL_PROTEIN_COMPLEX	GO_ENVELOPE	GO_MITOCHONDRION_ORGANIZATION	GO_OXIDATIVE_PHOSPHORYLATION		GO_INNER_MITOCHONDRIAL_MEMBRANE_PROTEIN_COMPLEX	GO_CATALYTIC_COMPLEX		GO_GENERATION_OF_PRECURSOR_METABOLITES_AND_ENERGY	GO_RESPIRATORY_ELECTRON_TRANSPORT_CHAIN	GO_ATP_SYNTHESIS_COUPLED_ELECTRON_TRANSPORT	GO_ELECTRON_TRANSPORT_CHAIN	GO_RESPIRASOME	GO_ATP_METABOLIC_PROCESS	GO_CELLULAR_RESPIRATION		GO_RESPIRATORY_CHAIN_COMPLEX
4707	NDUFB1	NADH:ubiquinone oxidoreductase subunit B1 [Source:HGNC Symbol;Acc:HGNC:7695]	GO_MITOCHONDRION	GO_MITOCHONDRIAL_ENVELOPE	GO_ORGANELLE_INNER_MEMBRANE	GO_MITOCHONDRIAL_PROTEIN_COMPLEX	GO_ENVELOPE	GO_MITOCHONDRION_ORGANIZATION	GO_OXIDATIVE_PHOSPHORYLATION		GO_INNER_MITOCHONDRIAL_MEMBRANE_PROTEIN_COMPLEX	GO_CATALYTIC_COMPLEX		GO_GENERATION_OF_PRECURSOR_METABOLITES_AND_ENERGY	GO_RESPIRATORY_ELECTRON_TRANSPORT_CHAIN	GO_ATP_SYNTHESIS_COUPLED_ELECTRON_TRANSPORT	GO_ELECTRON_TRANSPORT_CHAIN	GO_RESPIRASOME	GO_ATP_METABOLIC_PROCESS	GO_CELLULAR_RESPIRATION		GO_RESPIRATORY_CHAIN_COMPLEX
4710	NDUFB4	NADH:ubiquinone oxidoreductase subunit B4 [Source:HGNC Symbol;Acc:HGNC:7699]	GO_MITOCHONDRION	GO_MITOCHONDRIAL_ENVELOPE	GO_ORGANELLE_INNER_MEMBRANE	GO_MITOCHONDRIAL_PROTEIN_COMPLEX	GO_ENVELOPE	GO_MITOCHONDRION_ORGANIZATION	GO_OXIDATIVE_PHOSPHORYLATION		GO_INNER_MITOCHONDRIAL_MEMBRANE_PROTEIN_COMPLEX	GO_CATALYTIC_COMPLEX		GO_GENERATION_OF_PRECURSOR_METABOLITES_AND_ENERGY	GO_RESPIRATORY_ELECTRON_TRANSPORT_CHAIN	GO_ATP_SYNTHESIS_COUPLED_ELECTRON_TRANSPORT	GO_ELECTRON_TRANSPORT_CHAIN	GO_RESPIRASOME	GO_ATP_METABOLIC_PROCESS	GO_CELLULAR_RESPIRATION		GO_RESPIRATORY_CHAIN_COMPLEX
4700	NDUFA6	NADH:ubiquinone oxidoreductase subunit A6 [Source:HGNC Symbol;Acc:HGNC:7690]	GO_MITOCHONDRION	GO_MITOCHONDRIAL_ENVELOPE	GO_ORGANELLE_INNER_MEMBRANE	GO_MITOCHONDRIAL_PROTEIN_COMPLEX	GO_ENVELOPE	GO_MITOCHONDRION_ORGANIZATION	GO_OXIDATIVE_PHOSPHORYLATION		GO_INNER_MITOCHONDRIAL_MEMBRANE_PROTEIN_COMPLEX	GO_CATALYTIC_COMPLEX		GO_GENERATION_OF_PRECURSOR_METABOLITES_AND_ENERGY	GO_RESPIRATORY_ELECTRON_TRANSPORT_CHAIN	GO_ATP_SYNTHESIS_COUPLED_ELECTRON_TRANSPORT	GO_ELECTRON_TRANSPORT_CHAIN	GO_RESPIRASOME	GO_ATP_METABOLIC_PROCESS	GO_CELLULAR_RESPIRATION		GO_RESPIRATORY_CHAIN_COMPLEX
4695	NDUFA2	NADH:ubiquinone oxidoreductase subunit A2 [Source:HGNC Symbol;Acc:HGNC:7685]	GO_MITOCHONDRION	GO_MITOCHONDRIAL_ENVELOPE	GO_ORGANELLE_INNER_MEMBRANE	GO_MITOCHONDRIAL_PROTEIN_COMPLEX	GO_ENVELOPE	GO_MITOCHONDRION_ORGANIZATION	GO_OXIDATIVE_PHOSPHORYLATION		GO_INNER_MITOCHONDRIAL_MEMBRANE_PROTEIN_COMPLEX	GO_CATALYTIC_COMPLEX		GO_GENERATION_OF_PRECURSOR_METABOLITES_AND_ENERGY	GO_RESPIRATORY_ELECTRON_TRANSPORT_CHAIN	GO_ATP_SYNTHESIS_COUPLED_ELECTRON_TRANSPORT	GO_ELECTRON_TRANSPORT_CHAIN	GO_RESPIRASOME	GO_ATP_METABOLIC_PROCESS	GO_CELLULAR_RESPIRATION		GO_RESPIRATORY_CHAIN_COMPLEX
4536	MT-ND2	mitochondrially encoded NADH:ubiquinone oxidoreductase core subunit 2 [Source:HGNC Symbol;Acc:HGNC:7456]	GO_MITOCHONDRION	GO_MITOCHONDRIAL_ENVELOPE	GO_ORGANELLE_INNER_MEMBRANE	GO_MITOCHONDRIAL_PROTEIN_COMPLEX	GO_ENVELOPE	GO_MITOCHONDRION_ORGANIZATION	GO_OXIDATIVE_PHOSPHORYLATION		GO_INNER_MITOCHONDRIAL_MEMBRANE_PROTEIN_COMPLEX	GO_CATALYTIC_COMPLEX		GO_GENERATION_OF_PRECURSOR_METABOLITES_AND_ENERGY	GO_RESPIRATORY_ELECTRON_TRANSPORT_CHAIN	GO_ATP_SYNTHESIS_COUPLED_ELECTRON_TRANSPORT	GO_ELECTRON_TRANSPORT_CHAIN	GO_RESPIRASOME	GO_ATP_METABOLIC_PROCESS	GO_CELLULAR_RESPIRATION		GO_RESPIRATORY_CHAIN_COMPLEX
4715	NDUFB9	NADH:ubiquinone oxidoreductase subunit B9 [Source:HGNC Symbol;Acc:HGNC:7704]	GO_MITOCHONDRION	GO_MITOCHONDRIAL_ENVELOPE	GO_ORGANELLE_INNER_MEMBRANE	GO_MITOCHONDRIAL_PROTEIN_COMPLEX	GO_ENVELOPE	GO_MITOCHONDRION_ORGANIZATION	GO_OXIDATIVE_PHOSPHORYLATION		GO_INNER_MITOCHONDRIAL_MEMBRANE_PROTEIN_COMPLEX	GO_CATALYTIC_COMPLEX		GO_GENERATION_OF_PRECURSOR_METABOLITES_AND_ENERGY	GO_RESPIRATORY_ELECTRON_TRANSPORT_CHAIN	GO_ATP_SYNTHESIS_COUPLED_ELECTRON_TRANSPORT	GO_ELECTRON_TRANSPORT_CHAIN	GO_RESPIRASOME	GO_ATP_METABOLIC_PROCESS	GO_CELLULAR_RESPIRATION		GO_RESPIRATORY_CHAIN_COMPLEX
4694	NDUFA1	NADH:ubiquinone oxidoreductase subunit A1 [Source:HGNC Symbol;Acc:HGNC:7683]	GO_MITOCHONDRION	GO_MITOCHONDRIAL_ENVELOPE	GO_ORGANELLE_INNER_MEMBRANE	GO_MITOCHONDRIAL_PROTEIN_COMPLEX	GO_ENVELOPE	GO_MITOCHONDRION_ORGANIZATION	GO_OXIDATIVE_PHOSPHORYLATION		GO_INNER_MITOCHONDRIAL_MEMBRANE_PROTEIN_COMPLEX	GO_CATALYTIC_COMPLEX		GO_GENERATION_OF_PRECURSOR_METABOLITES_AND_ENERGY	GO_RESPIRATORY_ELECTRON_TRANSPORT_CHAIN	GO_ATP_SYNTHESIS_COUPLED_ELECTRON_TRANSPORT	GO_ELECTRON_TRANSPORT_CHAIN	GO_RESPIRASOME	GO_ATP_METABOLIC_PROCESS	GO_CELLULAR_RESPIRATION		GO_RESPIRATORY_CHAIN_COMPLEX
4698	NDUFA5	NADH:ubiquinone oxidoreductase subunit A5 [Source:HGNC Symbol;Acc:HGNC:7688]	GO_MITOCHONDRION	GO_MITOCHONDRIAL_ENVELOPE	GO_ORGANELLE_INNER_MEMBRANE	GO_MITOCHONDRIAL_PROTEIN_COMPLEX	GO_ENVELOPE	GO_MITOCHONDRION_ORGANIZATION	GO_OXIDATIVE_PHOSPHORYLATION		GO_INNER_MITOCHONDRIAL_MEMBRANE_PROTEIN_COMPLEX	GO_CATALYTIC_COMPLEX		GO_GENERATION_OF_PRECURSOR_METABOLITES_AND_ENERGY	GO_RESPIRATORY_ELECTRON_TRANSPORT_CHAIN	GO_ATP_SYNTHESIS_COUPLED_ELECTRON_TRANSPORT	GO_ELECTRON_TRANSPORT_CHAIN	GO_RESPIRASOME	GO_ATP_METABOLIC_PROCESS	GO_CELLULAR_RESPIRATION		GO_RESPIRATORY_CHAIN_COMPLEX
4708	NDUFB2	NADH:ubiquinone oxidoreductase subunit B2 [Source:HGNC Symbol;Acc:HGNC:7697]	GO_MITOCHONDRION	GO_MITOCHONDRIAL_ENVELOPE	GO_ORGANELLE_INNER_MEMBRANE	GO_MITOCHONDRIAL_PROTEIN_COMPLEX	GO_ENVELOPE	GO_MITOCHONDRION_ORGANIZATION	GO_OXIDATIVE_PHOSPHORYLATION		GO_INNER_MITOCHONDRIAL_MEMBRANE_PROTEIN_COMPLEX	GO_CATALYTIC_COMPLEX		GO_GENERATION_OF_PRECURSOR_METABOLITES_AND_ENERGY	GO_RESPIRATORY_ELECTRON_TRANSPORT_CHAIN	GO_ATP_SYNTHESIS_COUPLED_ELECTRON_TRANSPORT	GO_ELECTRON_TRANSPORT_CHAIN	GO_RESPIRASOME	GO_ATP_METABOLIC_PROCESS	GO_CELLULAR_RESPIRATION		GO_RESPIRATORY_CHAIN_COMPLEX
4709	NDUFB3	NADH:ubiquinone oxidoreductase subunit B3 [Source:HGNC Symbol;Acc:HGNC:7698]	GO_MITOCHONDRION	GO_MITOCHONDRIAL_ENVELOPE	GO_ORGANELLE_INNER_MEMBRANE	GO_MITOCHONDRIAL_PROTEIN_COMPLEX	GO_ENVELOPE	GO_MITOCHONDRION_ORGANIZATION	GO_OXIDATIVE_PHOSPHORYLATION		GO_INNER_MITOCHONDRIAL_MEMBRANE_PROTEIN_COMPLEX	GO_CATALYTIC_COMPLEX		GO_GENERATION_OF_PRECURSOR_METABOLITES_AND_ENERGY	GO_RESPIRATORY_ELECTRON_TRANSPORT_CHAIN	GO_ATP_SYNTHESIS_COUPLED_ELECTRON_TRANSPORT	GO_ELECTRON_TRANSPORT_CHAIN	GO_RESPIRASOME	GO_ATP_METABOLIC_PROCESS	GO_CELLULAR_RESPIRATION		GO_RESPIRATORY_CHAIN_COMPLEX
4711	NDUFB5	NADH:ubiquinone oxidoreductase subunit B5 [Source:HGNC Symbol;Acc:HGNC:7700]	GO_MITOCHONDRION	GO_MITOCHONDRIAL_ENVELOPE	GO_ORGANELLE_INNER_MEMBRANE	GO_MITOCHONDRIAL_PROTEIN_COMPLEX	GO_ENVELOPE	GO_MITOCHONDRION_ORGANIZATION	GO_OXIDATIVE_PHOSPHORYLATION		GO_INNER_MITOCHONDRIAL_MEMBRANE_PROTEIN_COMPLEX	GO_CATALYTIC_COMPLEX		GO_GENERATION_OF_PRECURSOR_METABOLITES_AND_ENERGY	GO_RESPIRATORY_ELECTRON_TRANSPORT_CHAIN	GO_ATP_SYNTHESIS_COUPLED_ELECTRON_TRANSPORT	GO_ELECTRON_TRANSPORT_CHAIN	GO_RESPIRASOME	GO_ATP_METABOLIC_PROCESS	GO_CELLULAR_RESPIRATION		GO_RESPIRATORY_CHAIN_COMPLEX
4712	NDUFB6	NADH:ubiquinone oxidoreductase subunit B6 [Source:HGNC Symbol;Acc:HGNC:7701]	GO_MITOCHONDRION	GO_MITOCHONDRIAL_ENVELOPE	GO_ORGANELLE_INNER_MEMBRANE	GO_MITOCHONDRIAL_PROTEIN_COMPLEX	GO_ENVELOPE	GO_MITOCHONDRION_ORGANIZATION	GO_OXIDATIVE_PHOSPHORYLATION		GO_INNER_MITOCHONDRIAL_MEMBRANE_PROTEIN_COMPLEX	GO_CATALYTIC_COMPLEX		GO_GENERATION_OF_PRECURSOR_METABOLITES_AND_ENERGY	GO_RESPIRATORY_ELECTRON_TRANSPORT_CHAIN	GO_ATP_SYNTHESIS_COUPLED_ELECTRON_TRANSPORT	GO_ELECTRON_TRANSPORT_CHAIN	GO_RESPIRASOME	GO_ATP_METABOLIC_PROCESS	GO_CELLULAR_RESPIRATION		GO_RESPIRATORY_CHAIN_COMPLEX
4716	NDUFB10	NADH:ubiquinone oxidoreductase subunit B10 [Source:HGNC Symbol;Acc:HGNC:7696]	GO_MITOCHONDRION	GO_MITOCHONDRIAL_ENVELOPE	GO_ORGANELLE_INNER_MEMBRANE	GO_MITOCHONDRIAL_PROTEIN_COMPLEX	GO_ENVELOPE	GO_MITOCHONDRION_ORGANIZATION	GO_OXIDATIVE_PHOSPHORYLATION		GO_INNER_MITOCHONDRIAL_MEMBRANE_PROTEIN_COMPLEX	GO_CATALYTIC_COMPLEX		GO_GENERATION_OF_PRECURSOR_METABOLITES_AND_ENERGY	GO_RESPIRATORY_ELECTRON_TRANSPORT_CHAIN	GO_ATP_SYNTHESIS_COUPLED_ELECTRON_TRANSPORT	GO_ELECTRON_TRANSPORT_CHAIN	GO_RESPIRASOME	GO_ATP_METABOLIC_PROCESS	GO_CELLULAR_RESPIRATION		GO_RESPIRATORY_CHAIN_COMPLEX
29796	UQCR10	ubiquinol-cytochrome c reductase, complex III subunit X [Source:HGNC Symbol;Acc:HGNC:30863]	GO_MITOCHONDRION	GO_MITOCHONDRIAL_ENVELOPE	GO_ORGANELLE_INNER_MEMBRANE	GO_MITOCHONDRIAL_PROTEIN_COMPLEX	GO_ENVELOPE	GO_MITOCHONDRION_ORGANIZATION	GO_OXIDATIVE_PHOSPHORYLATION		GO_INNER_MITOCHONDRIAL_MEMBRANE_PROTEIN_COMPLEX	GO_CATALYTIC_COMPLEX		GO_GENERATION_OF_PRECURSOR_METABOLITES_AND_ENERGY	GO_RESPIRATORY_ELECTRON_TRANSPORT_CHAIN	GO_ATP_SYNTHESIS_COUPLED_ELECTRON_TRANSPORT	GO_ELECTRON_TRANSPORT_CHAIN	GO_RESPIRASOME	GO_ATP_METABOLIC_PROCESS	GO_CELLULAR_RESPIRATION		GO_RESPIRATORY_CHAIN_COMPLEX
7381	UQCRB	ubiquinol-cytochrome c reductase binding protein [Source:HGNC Symbol;Acc:HGNC:12582]	GO_MITOCHONDRION	GO_MITOCHONDRIAL_ENVELOPE	GO_ORGANELLE_INNER_MEMBRANE	GO_MITOCHONDRIAL_PROTEIN_COMPLEX	GO_ENVELOPE	GO_MITOCHONDRION_ORGANIZATION	GO_OXIDATIVE_PHOSPHORYLATION		GO_INNER_MITOCHONDRIAL_MEMBRANE_PROTEIN_COMPLEX	GO_CATALYTIC_COMPLEX		GO_GENERATION_OF_PRECURSOR_METABOLITES_AND_ENERGY	GO_RESPIRATORY_ELECTRON_TRANSPORT_CHAIN	GO_ATP_SYNTHESIS_COUPLED_ELECTRON_TRANSPORT	GO_ELECTRON_TRANSPORT_CHAIN	GO_RESPIRASOME	GO_ATP_METABOLIC_PROCESS	GO_CELLULAR_RESPIRATION		GO_RESPIRATORY_CHAIN_COMPLEX
10476	ATP5PD	ATP synthase peripheral stalk subunit d [Source:HGNC Symbol;Acc:HGNC:845]	GO_MITOCHONDRION	GO_MITOCHONDRIAL_ENVELOPE	GO_ORGANELLE_INNER_MEMBRANE	GO_MITOCHONDRIAL_PROTEIN_COMPLEX	GO_ENVELOPE	GO_MITOCHONDRION_ORGANIZATION	GO_OXIDATIVE_PHOSPHORYLATION		GO_INNER_MITOCHONDRIAL_MEMBRANE_PROTEIN_COMPLEX			GO_GENERATION_OF_PRECURSOR_METABOLITES_AND_ENERGY					GO_ATP_METABOLIC_PROCESS
517	ATP5MC2	ATP synthase membrane subunit c locus 2 [Source:HGNC Symbol;Acc:HGNC:842]	GO_MITOCHONDRION	GO_MITOCHONDRIAL_ENVELOPE	GO_ORGANELLE_INNER_MEMBRANE	GO_MITOCHONDRIAL_PROTEIN_COMPLEX	GO_ENVELOPE	GO_MITOCHONDRION_ORGANIZATION	GO_OXIDATIVE_PHOSPHORYLATION		GO_INNER_MITOCHONDRIAL_MEMBRANE_PROTEIN_COMPLEX			GO_GENERATION_OF_PRECURSOR_METABOLITES_AND_ENERGY					GO_ATP_METABOLIC_PROCESS
518	ATP5MC3	ATP synthase membrane subunit c locus 3 [Source:HGNC Symbol;Acc:HGNC:843]	GO_MITOCHONDRION	GO_MITOCHONDRIAL_ENVELOPE	GO_ORGANELLE_INNER_MEMBRANE	GO_MITOCHONDRIAL_PROTEIN_COMPLEX	GO_ENVELOPE	GO_MITOCHONDRION_ORGANIZATION	GO_OXIDATIVE_PHOSPHORYLATION		GO_INNER_MITOCHONDRIAL_MEMBRANE_PROTEIN_COMPLEX			GO_GENERATION_OF_PRECURSOR_METABOLITES_AND_ENERGY					GO_ATP_METABOLIC_PROCESS
516	ATP5MC1	ATP synthase membrane subunit c locus 1 [Source:HGNC Symbol;Acc:HGNC:841]	GO_MITOCHONDRION	GO_MITOCHONDRIAL_ENVELOPE	GO_ORGANELLE_INNER_MEMBRANE	GO_MITOCHONDRIAL_PROTEIN_COMPLEX	GO_ENVELOPE	GO_MITOCHONDRION_ORGANIZATION	GO_OXIDATIVE_PHOSPHORYLATION		GO_INNER_MITOCHONDRIAL_MEMBRANE_PROTEIN_COMPLEX			GO_GENERATION_OF_PRECURSOR_METABOLITES_AND_ENERGY					GO_ATP_METABOLIC_PROCESS
522	ATP5PF	ATP synthase peripheral stalk subunit F6 [Source:HGNC Symbol;Acc:HGNC:847]	GO_MITOCHONDRION	GO_MITOCHONDRIAL_ENVELOPE	GO_ORGANELLE_INNER_MEMBRANE	GO_MITOCHONDRIAL_PROTEIN_COMPLEX	GO_ENVELOPE	GO_MITOCHONDRION_ORGANIZATION	GO_OXIDATIVE_PHOSPHORYLATION		GO_INNER_MITOCHONDRIAL_MEMBRANE_PROTEIN_COMPLEX			GO_GENERATION_OF_PRECURSOR_METABOLITES_AND_ENERGY					GO_ATP_METABOLIC_PROCESS
9551	ATP5MF	ATP synthase membrane subunit f [Source:HGNC Symbol;Acc:HGNC:848]	GO_MITOCHONDRION	GO_MITOCHONDRIAL_ENVELOPE	GO_ORGANELLE_INNER_MEMBRANE	GO_MITOCHONDRIAL_PROTEIN_COMPLEX	GO_ENVELOPE	GO_MITOCHONDRION_ORGANIZATION	GO_OXIDATIVE_PHOSPHORYLATION		GO_INNER_MITOCHONDRIAL_MEMBRANE_PROTEIN_COMPLEX			GO_GENERATION_OF_PRECURSOR_METABOLITES_AND_ENERGY					GO_ATP_METABOLIC_PROCESS
80273	GRPEL1	GrpE like 1, mitochondrial [Source:HGNC Symbol;Acc:HGNC:19696]	GO_MITOCHONDRION	GO_MITOCHONDRIAL_ENVELOPE	GO_ORGANELLE_INNER_MEMBRANE	GO_MITOCHONDRIAL_PROTEIN_COMPLEX	GO_ENVELOPE	GO_MITOCHONDRION_ORGANIZATION		GO_MITOCHONDRIAL_MATRIX	GO_INNER_MITOCHONDRIAL_MEMBRANE_PROTEIN_COMPLEX
131118	DNAJC19	DnaJ heat shock protein family (Hsp40) member C19 [Source:HGNC Symbol;Acc:HGNC:30528]	GO_MITOCHONDRION	GO_MITOCHONDRIAL_ENVELOPE	GO_ORGANELLE_INNER_MEMBRANE	GO_MITOCHONDRIAL_PROTEIN_COMPLEX	GO_ENVELOPE	GO_MITOCHONDRION_ORGANIZATION		GO_MITOCHONDRIAL_MATRIX	GO_INNER_MITOCHONDRIAL_MEMBRANE_PROTEIN_COMPLEX
9512	PMPCB	peptidase, mitochondrial processing beta subunit [Source:HGNC Symbol;Acc:HGNC:9119]	GO_MITOCHONDRION	GO_MITOCHONDRIAL_ENVELOPE	GO_ORGANELLE_INNER_MEMBRANE	GO_MITOCHONDRIAL_PROTEIN_COMPLEX	GO_ENVELOPE	GO_MITOCHONDRION_ORGANIZATION		GO_MITOCHONDRIAL_MATRIX
617	BCS1L	BCS1 homolog, ubiquinol-cytochrome c reductase complex chaperone [Source:HGNC Symbol;Acc:HGNC:1020]	GO_MITOCHONDRION	GO_MITOCHONDRIAL_ENVELOPE	GO_ORGANELLE_INNER_MEMBRANE	GO_MITOCHONDRIAL_PROTEIN_COMPLEX	GO_ENVELOPE	GO_MITOCHONDRION_ORGANIZATION			GO_INNER_MITOCHONDRIAL_MEMBRANE_PROTEIN_COMPLEX	GO_CATALYTIC_COMPLEX						GO_RESPIRASOME				GO_RESPIRATORY_CHAIN_COMPLEX
10989	IMMT	inner membrane mitochondrial protein [Source:HGNC Symbol;Acc:HGNC:6047]	GO_MITOCHONDRION	GO_MITOCHONDRIAL_ENVELOPE	GO_ORGANELLE_INNER_MEMBRANE	GO_MITOCHONDRIAL_PROTEIN_COMPLEX	GO_ENVELOPE	GO_MITOCHONDRION_ORGANIZATION			GO_INNER_MITOCHONDRIAL_MEMBRANE_PROTEIN_COMPLEX										GO_RNA_BINDING
140823	ROMO1	reactive oxygen species modulator 1 [Source:HGNC Symbol;Acc:HGNC:16185]	GO_MITOCHONDRION	GO_MITOCHONDRIAL_ENVELOPE	GO_ORGANELLE_INNER_MEMBRANE	GO_MITOCHONDRIAL_PROTEIN_COMPLEX	GO_ENVELOPE	GO_MITOCHONDRION_ORGANIZATION			GO_INNER_MITOCHONDRIAL_MEMBRANE_PROTEIN_COMPLEX
10440	TIMM17A	translocase of inner mitochondrial membrane 17A [Source:HGNC Symbol;Acc:HGNC:17315]	GO_MITOCHONDRION	GO_MITOCHONDRIAL_ENVELOPE	GO_ORGANELLE_INNER_MEMBRANE	GO_MITOCHONDRIAL_PROTEIN_COMPLEX	GO_ENVELOPE	GO_MITOCHONDRION_ORGANIZATION			GO_INNER_MITOCHONDRIAL_MEMBRANE_PROTEIN_COMPLEX
125988	MICOS13	mitochondrial contact site and cristae organizing system subunit 13 [Source:HGNC Symbol;Acc:HGNC:33702]	GO_MITOCHONDRION	GO_MITOCHONDRIAL_ENVELOPE	GO_ORGANELLE_INNER_MEMBRANE	GO_MITOCHONDRIAL_PROTEIN_COMPLEX	GO_ENVELOPE	GO_MITOCHONDRION_ORGANIZATION			GO_INNER_MITOCHONDRIAL_MEMBRANE_PROTEIN_COMPLEX
4697	NDUFA4	NDUFA4 mitochondrial complex associated [Source:HGNC Symbol;Acc:HGNC:7687]	GO_MITOCHONDRION	GO_MITOCHONDRIAL_ENVELOPE	GO_ORGANELLE_INNER_MEMBRANE	GO_MITOCHONDRIAL_PROTEIN_COMPLEX	GO_ENVELOPE		GO_OXIDATIVE_PHOSPHORYLATION		GO_INNER_MITOCHONDRIAL_MEMBRANE_PROTEIN_COMPLEX	GO_CATALYTIC_COMPLEX		GO_GENERATION_OF_PRECURSOR_METABOLITES_AND_ENERGY	GO_RESPIRATORY_ELECTRON_TRANSPORT_CHAIN	GO_ATP_SYNTHESIS_COUPLED_ELECTRON_TRANSPORT	GO_ELECTRON_TRANSPORT_CHAIN	GO_RESPIRASOME	GO_ATP_METABOLIC_PROCESS	GO_CELLULAR_RESPIRATION		GO_RESPIRATORY_CHAIN_COMPLEX
4519	MT-CYB	mitochondrially encoded cytochrome b [Source:HGNC Symbol;Acc:HGNC:7427]	GO_MITOCHONDRION	GO_MITOCHONDRIAL_ENVELOPE	GO_ORGANELLE_INNER_MEMBRANE	GO_MITOCHONDRIAL_PROTEIN_COMPLEX	GO_ENVELOPE		GO_OXIDATIVE_PHOSPHORYLATION		GO_INNER_MITOCHONDRIAL_MEMBRANE_PROTEIN_COMPLEX	GO_CATALYTIC_COMPLEX		GO_GENERATION_OF_PRECURSOR_METABOLITES_AND_ENERGY	GO_RESPIRATORY_ELECTRON_TRANSPORT_CHAIN	GO_ATP_SYNTHESIS_COUPLED_ELECTRON_TRANSPORT	GO_ELECTRON_TRANSPORT_CHAIN	GO_RESPIRASOME	GO_ATP_METABOLIC_PROCESS	GO_CELLULAR_RESPIRATION		GO_RESPIRATORY_CHAIN_COMPLEX
7384	UQCRC1	ubiquinol-cytochrome c reductase core protein 1 [Source:HGNC Symbol;Acc:HGNC:12585]	GO_MITOCHONDRION	GO_MITOCHONDRIAL_ENVELOPE	GO_ORGANELLE_INNER_MEMBRANE	GO_MITOCHONDRIAL_PROTEIN_COMPLEX	GO_ENVELOPE		GO_OXIDATIVE_PHOSPHORYLATION		GO_INNER_MITOCHONDRIAL_MEMBRANE_PROTEIN_COMPLEX	GO_CATALYTIC_COMPLEX		GO_GENERATION_OF_PRECURSOR_METABOLITES_AND_ENERGY	GO_RESPIRATORY_ELECTRON_TRANSPORT_CHAIN	GO_ATP_SYNTHESIS_COUPLED_ELECTRON_TRANSPORT	GO_ELECTRON_TRANSPORT_CHAIN	GO_RESPIRASOME	GO_ATP_METABOLIC_PROCESS	GO_CELLULAR_RESPIRATION		GO_RESPIRATORY_CHAIN_COMPLEX
7386	UQCRFS1	ubiquinol-cytochrome c reductase, Rieske iron-sulfur polypeptide 1 [Source:HGNC Symbol;Acc:HGNC:12587]	GO_MITOCHONDRION	GO_MITOCHONDRIAL_ENVELOPE	GO_ORGANELLE_INNER_MEMBRANE	GO_MITOCHONDRIAL_PROTEIN_COMPLEX	GO_ENVELOPE		GO_OXIDATIVE_PHOSPHORYLATION		GO_INNER_MITOCHONDRIAL_MEMBRANE_PROTEIN_COMPLEX	GO_CATALYTIC_COMPLEX		GO_GENERATION_OF_PRECURSOR_METABOLITES_AND_ENERGY	GO_RESPIRATORY_ELECTRON_TRANSPORT_CHAIN	GO_ATP_SYNTHESIS_COUPLED_ELECTRON_TRANSPORT	GO_ELECTRON_TRANSPORT_CHAIN	GO_RESPIRASOME	GO_ATP_METABOLIC_PROCESS	GO_CELLULAR_RESPIRATION		GO_RESPIRATORY_CHAIN_COMPLEX
27089	UQCRQ	ubiquinol-cytochrome c reductase complex III subunit VII [Source:HGNC Symbol;Acc:HGNC:29594]	GO_MITOCHONDRION	GO_MITOCHONDRIAL_ENVELOPE	GO_ORGANELLE_INNER_MEMBRANE	GO_MITOCHONDRIAL_PROTEIN_COMPLEX	GO_ENVELOPE		GO_OXIDATIVE_PHOSPHORYLATION		GO_INNER_MITOCHONDRIAL_MEMBRANE_PROTEIN_COMPLEX	GO_CATALYTIC_COMPLEX		GO_GENERATION_OF_PRECURSOR_METABOLITES_AND_ENERGY	GO_RESPIRATORY_ELECTRON_TRANSPORT_CHAIN	GO_ATP_SYNTHESIS_COUPLED_ELECTRON_TRANSPORT	GO_ELECTRON_TRANSPORT_CHAIN	GO_RESPIRASOME	GO_ATP_METABOLIC_PROCESS	GO_CELLULAR_RESPIRATION		GO_RESPIRATORY_CHAIN_COMPLEX
1327	COX4I1	cytochrome c oxidase subunit 4I1 [Source:HGNC Symbol;Acc:HGNC:2265]	GO_MITOCHONDRION	GO_MITOCHONDRIAL_ENVELOPE	GO_ORGANELLE_INNER_MEMBRANE	GO_MITOCHONDRIAL_PROTEIN_COMPLEX	GO_ENVELOPE		GO_OXIDATIVE_PHOSPHORYLATION		GO_INNER_MITOCHONDRIAL_MEMBRANE_PROTEIN_COMPLEX			GO_GENERATION_OF_PRECURSOR_METABOLITES_AND_ENERGY	GO_RESPIRATORY_ELECTRON_TRANSPORT_CHAIN	GO_ATP_SYNTHESIS_COUPLED_ELECTRON_TRANSPORT	GO_ELECTRON_TRANSPORT_CHAIN	GO_RESPIRASOME	GO_ATP_METABOLIC_PROCESS	GO_CELLULAR_RESPIRATION		GO_RESPIRATORY_CHAIN_COMPLEX
1337	COX6A1	cytochrome c oxidase subunit 6A1 [Source:HGNC Symbol;Acc:HGNC:2277]	GO_MITOCHONDRION	GO_MITOCHONDRIAL_ENVELOPE	GO_ORGANELLE_INNER_MEMBRANE	GO_MITOCHONDRIAL_PROTEIN_COMPLEX	GO_ENVELOPE		GO_OXIDATIVE_PHOSPHORYLATION		GO_INNER_MITOCHONDRIAL_MEMBRANE_PROTEIN_COMPLEX			GO_GENERATION_OF_PRECURSOR_METABOLITES_AND_ENERGY	GO_RESPIRATORY_ELECTRON_TRANSPORT_CHAIN	GO_ATP_SYNTHESIS_COUPLED_ELECTRON_TRANSPORT	GO_ELECTRON_TRANSPORT_CHAIN	GO_RESPIRASOME	GO_ATP_METABOLIC_PROCESS	GO_CELLULAR_RESPIRATION		GO_RESPIRATORY_CHAIN_COMPLEX
9377	COX5A	cytochrome c oxidase subunit 5A [Source:HGNC Symbol;Acc:HGNC:2267]	GO_MITOCHONDRION	GO_MITOCHONDRIAL_ENVELOPE	GO_ORGANELLE_INNER_MEMBRANE	GO_MITOCHONDRIAL_PROTEIN_COMPLEX	GO_ENVELOPE		GO_OXIDATIVE_PHOSPHORYLATION		GO_INNER_MITOCHONDRIAL_MEMBRANE_PROTEIN_COMPLEX			GO_GENERATION_OF_PRECURSOR_METABOLITES_AND_ENERGY	GO_RESPIRATORY_ELECTRON_TRANSPORT_CHAIN	GO_ATP_SYNTHESIS_COUPLED_ELECTRON_TRANSPORT	GO_ELECTRON_TRANSPORT_CHAIN	GO_RESPIRASOME	GO_ATP_METABOLIC_PROCESS	GO_CELLULAR_RESPIRATION		GO_RESPIRATORY_CHAIN_COMPLEX
64963	MRPS11	mitochondrial ribosomal protein S11 [Source:HGNC Symbol;Acc:HGNC:14050]	GO_MITOCHONDRION	GO_MITOCHONDRIAL_ENVELOPE	GO_ORGANELLE_INNER_MEMBRANE	GO_MITOCHONDRIAL_PROTEIN_COMPLEX	GO_ENVELOPE			GO_MITOCHONDRIAL_MATRIX			GO_RIBONUCLEOPROTEIN_COMPLEX								GO_RNA_BINDING
55052	MRPL20	mitochondrial ribosomal protein L20 [Source:HGNC Symbol;Acc:HGNC:14478]	GO_MITOCHONDRION	GO_MITOCHONDRIAL_ENVELOPE	GO_ORGANELLE_INNER_MEMBRANE	GO_MITOCHONDRIAL_PROTEIN_COMPLEX	GO_ENVELOPE			GO_MITOCHONDRIAL_MATRIX			GO_RIBONUCLEOPROTEIN_COMPLEX								GO_RNA_BINDING
51081	MRPS7	mitochondrial ribosomal protein S7 [Source:HGNC Symbol;Acc:HGNC:14499]	GO_MITOCHONDRION	GO_MITOCHONDRIAL_ENVELOPE	GO_ORGANELLE_INNER_MEMBRANE	GO_MITOCHONDRIAL_PROTEIN_COMPLEX	GO_ENVELOPE			GO_MITOCHONDRIAL_MATRIX			GO_RIBONUCLEOPROTEIN_COMPLEX								GO_RNA_BINDING
29093	MRPL22	mitochondrial ribosomal protein L22 [Source:HGNC Symbol;Acc:HGNC:14480]	GO_MITOCHONDRION	GO_MITOCHONDRIAL_ENVELOPE	GO_ORGANELLE_INNER_MEMBRANE	GO_MITOCHONDRIAL_PROTEIN_COMPLEX	GO_ENVELOPE			GO_MITOCHONDRIAL_MATRIX			GO_RIBONUCLEOPROTEIN_COMPLEX								GO_RNA_BINDING
29074	MRPL18	mitochondrial ribosomal protein L18 [Source:HGNC Symbol;Acc:HGNC:14477]	GO_MITOCHONDRION	GO_MITOCHONDRIAL_ENVELOPE	GO_ORGANELLE_INNER_MEMBRANE	GO_MITOCHONDRIAL_PROTEIN_COMPLEX	GO_ENVELOPE			GO_MITOCHONDRIAL_MATRIX			GO_RIBONUCLEOPROTEIN_COMPLEX								GO_RNA_BINDING
28977	MRPL42	mitochondrial ribosomal protein L42 [Source:HGNC Symbol;Acc:HGNC:14493]	GO_MITOCHONDRION	GO_MITOCHONDRIAL_ENVELOPE	GO_ORGANELLE_INNER_MEMBRANE	GO_MITOCHONDRIAL_PROTEIN_COMPLEX	GO_ENVELOPE			GO_MITOCHONDRIAL_MATRIX			GO_RIBONUCLEOPROTEIN_COMPLEX								GO_RNA_BINDING
54948	MRPL16	mitochondrial ribosomal protein L16 [Source:HGNC Symbol;Acc:HGNC:14476]	GO_MITOCHONDRION	GO_MITOCHONDRIAL_ENVELOPE	GO_ORGANELLE_INNER_MEMBRANE	GO_MITOCHONDRIAL_PROTEIN_COMPLEX	GO_ENVELOPE			GO_MITOCHONDRIAL_MATRIX			GO_RIBONUCLEOPROTEIN_COMPLEX								GO_RNA_BINDING
6182	MRPL12	mitochondrial ribosomal protein L12 [Source:HGNC Symbol;Acc:HGNC:10378]	GO_MITOCHONDRION	GO_MITOCHONDRIAL_ENVELOPE	GO_ORGANELLE_INNER_MEMBRANE	GO_MITOCHONDRIAL_PROTEIN_COMPLEX	GO_ENVELOPE			GO_MITOCHONDRIAL_MATRIX			GO_RIBONUCLEOPROTEIN_COMPLEX								GO_RNA_BINDING
29088	MRPL15	mitochondrial ribosomal protein L15 [Source:HGNC Symbol;Acc:HGNC:14054]	GO_MITOCHONDRION	GO_MITOCHONDRIAL_ENVELOPE	GO_ORGANELLE_INNER_MEMBRANE	GO_MITOCHONDRIAL_PROTEIN_COMPLEX	GO_ENVELOPE			GO_MITOCHONDRIAL_MATRIX			GO_RIBONUCLEOPROTEIN_COMPLEX								GO_RNA_BINDING
219927	MRPL21	mitochondrial ribosomal protein L21 [Source:HGNC Symbol;Acc:HGNC:14479]	GO_MITOCHONDRION	GO_MITOCHONDRIAL_ENVELOPE	GO_ORGANELLE_INNER_MEMBRANE	GO_MITOCHONDRIAL_PROTEIN_COMPLEX	GO_ENVELOPE			GO_MITOCHONDRIAL_MATRIX			GO_RIBONUCLEOPROTEIN_COMPLEX								GO_RNA_BINDING
51069	MRPL2	mitochondrial ribosomal protein L2 [Source:HGNC Symbol;Acc:HGNC:14056]	GO_MITOCHONDRION	GO_MITOCHONDRIAL_ENVELOPE	GO_ORGANELLE_INNER_MEMBRANE	GO_MITOCHONDRIAL_PROTEIN_COMPLEX	GO_ENVELOPE			GO_MITOCHONDRIAL_MATRIX			GO_RIBONUCLEOPROTEIN_COMPLEX								GO_RNA_BINDING
51253	MRPL37	mitochondrial ribosomal protein L37 [Source:HGNC Symbol;Acc:HGNC:14034]	GO_MITOCHONDRION	GO_MITOCHONDRIAL_ENVELOPE	GO_ORGANELLE_INNER_MEMBRANE	GO_MITOCHONDRIAL_PROTEIN_COMPLEX	GO_ENVELOPE			GO_MITOCHONDRIAL_MATRIX			GO_RIBONUCLEOPROTEIN_COMPLEX								GO_RNA_BINDING
65005	MRPL9	mitochondrial ribosomal protein L9 [Source:HGNC Symbol;Acc:HGNC:14277]	GO_MITOCHONDRION	GO_MITOCHONDRIAL_ENVELOPE	GO_ORGANELLE_INNER_MEMBRANE	GO_MITOCHONDRIAL_PROTEIN_COMPLEX	GO_ENVELOPE			GO_MITOCHONDRIAL_MATRIX			GO_RIBONUCLEOPROTEIN_COMPLEX								GO_RNA_BINDING
84545	MRPL43	mitochondrial ribosomal protein L43 [Source:HGNC Symbol;Acc:HGNC:14517]	GO_MITOCHONDRION	GO_MITOCHONDRIAL_ENVELOPE	GO_ORGANELLE_INNER_MEMBRANE	GO_MITOCHONDRIAL_PROTEIN_COMPLEX	GO_ENVELOPE			GO_MITOCHONDRIAL_MATRIX			GO_RIBONUCLEOPROTEIN_COMPLEX								GO_RNA_BINDING
84311	MRPL45	mitochondrial ribosomal protein L45 [Source:HGNC Symbol;Acc:HGNC:16651]	GO_MITOCHONDRION	GO_MITOCHONDRIAL_ENVELOPE	GO_ORGANELLE_INNER_MEMBRANE	GO_MITOCHONDRIAL_PROTEIN_COMPLEX	GO_ENVELOPE			GO_MITOCHONDRIAL_MATRIX			GO_RIBONUCLEOPROTEIN_COMPLEX								GO_RNA_BINDING
64960	MRPS15	mitochondrial ribosomal protein S15 [Source:HGNC Symbol;Acc:HGNC:14504]	GO_MITOCHONDRION	GO_MITOCHONDRIAL_ENVELOPE	GO_ORGANELLE_INNER_MEMBRANE	GO_MITOCHONDRIAL_PROTEIN_COMPLEX	GO_ENVELOPE			GO_MITOCHONDRIAL_MATRIX			GO_RIBONUCLEOPROTEIN_COMPLEX								GO_RNA_BINDING
51023	MRPS18C	mitochondrial ribosomal protein S18C [Source:HGNC Symbol;Acc:HGNC:16633]	GO_MITOCHONDRION	GO_MITOCHONDRIAL_ENVELOPE	GO_ORGANELLE_INNER_MEMBRANE	GO_MITOCHONDRIAL_PROTEIN_COMPLEX	GO_ENVELOPE			GO_MITOCHONDRIAL_MATRIX			GO_RIBONUCLEOPROTEIN_COMPLEX								GO_RNA_BINDING
7818	DAP3	death associated protein 3 [Source:HGNC Symbol;Acc:HGNC:2673]	GO_MITOCHONDRION	GO_MITOCHONDRIAL_ENVELOPE	GO_ORGANELLE_INNER_MEMBRANE	GO_MITOCHONDRIAL_PROTEIN_COMPLEX	GO_ENVELOPE			GO_MITOCHONDRIAL_MATRIX			GO_RIBONUCLEOPROTEIN_COMPLEX								GO_RNA_BINDING
60488	MRPS35	mitochondrial ribosomal protein S35 [Source:HGNC Symbol;Acc:HGNC:16635]	GO_MITOCHONDRION	GO_MITOCHONDRIAL_ENVELOPE	GO_ORGANELLE_INNER_MEMBRANE	GO_MITOCHONDRIAL_PROTEIN_COMPLEX	GO_ENVELOPE			GO_MITOCHONDRIAL_MATRIX			GO_RIBONUCLEOPROTEIN_COMPLEX								GO_RNA_BINDING
54460	MRPS21	mitochondrial ribosomal protein S21 [Source:HGNC Symbol;Acc:HGNC:14046]	GO_MITOCHONDRION	GO_MITOCHONDRIAL_ENVELOPE	GO_ORGANELLE_INNER_MEMBRANE	GO_MITOCHONDRIAL_PROTEIN_COMPLEX	GO_ENVELOPE			GO_MITOCHONDRIAL_MATRIX			GO_RIBONUCLEOPROTEIN_COMPLEX								GO_RNA_BINDING
6183	MRPS12	mitochondrial ribosomal protein S12 [Source:HGNC Symbol;Acc:HGNC:10380]	GO_MITOCHONDRION	GO_MITOCHONDRIAL_ENVELOPE	GO_ORGANELLE_INNER_MEMBRANE	GO_MITOCHONDRIAL_PROTEIN_COMPLEX	GO_ENVELOPE			GO_MITOCHONDRIAL_MATRIX			GO_RIBONUCLEOPROTEIN_COMPLEX								GO_RNA_BINDING
63931	MRPS14	mitochondrial ribosomal protein S14 [Source:HGNC Symbol;Acc:HGNC:14049]	GO_MITOCHONDRION	GO_MITOCHONDRIAL_ENVELOPE	GO_ORGANELLE_INNER_MEMBRANE	GO_MITOCHONDRIAL_PROTEIN_COMPLEX	GO_ENVELOPE			GO_MITOCHONDRIAL_MATRIX			GO_RIBONUCLEOPROTEIN_COMPLEX								GO_RNA_BINDING
64969	MRPS5	mitochondrial ribosomal protein S5 [Source:HGNC Symbol;Acc:HGNC:14498]	GO_MITOCHONDRION	GO_MITOCHONDRIAL_ENVELOPE	GO_ORGANELLE_INNER_MEMBRANE	GO_MITOCHONDRIAL_PROTEIN_COMPLEX	GO_ENVELOPE			GO_MITOCHONDRIAL_MATRIX			GO_RIBONUCLEOPROTEIN_COMPLEX								GO_RNA_BINDING
28957	MRPS28	mitochondrial ribosomal protein S28 [Source:HGNC Symbol;Acc:HGNC:14513]	GO_MITOCHONDRION	GO_MITOCHONDRIAL_ENVELOPE	GO_ORGANELLE_INNER_MEMBRANE	GO_MITOCHONDRIAL_PROTEIN_COMPLEX	GO_ENVELOPE			GO_MITOCHONDRIAL_MATRIX			GO_RIBONUCLEOPROTEIN_COMPLEX								GO_RNA_BINDING
26589	MRPL46	mitochondrial ribosomal protein L46 [Source:HGNC Symbol;Acc:HGNC:1192]	GO_MITOCHONDRION	GO_MITOCHONDRIAL_ENVELOPE	GO_ORGANELLE_INNER_MEMBRANE	GO_MITOCHONDRIAL_PROTEIN_COMPLEX	GO_ENVELOPE			GO_MITOCHONDRIAL_MATRIX			GO_RIBONUCLEOPROTEIN_COMPLEX
128308	MRPL55	mitochondrial ribosomal protein L55 [Source:HGNC Symbol;Acc:HGNC:16686]	GO_MITOCHONDRION	GO_MITOCHONDRIAL_ENVELOPE	GO_ORGANELLE_INNER_MEMBRANE	GO_MITOCHONDRIAL_PROTEIN_COMPLEX	GO_ENVELOPE			GO_MITOCHONDRIAL_MATRIX			GO_RIBONUCLEOPROTEIN_COMPLEX
51258	MRPL51	mitochondrial ribosomal protein L51 [Source:HGNC Symbol;Acc:HGNC:14044]	GO_MITOCHONDRION	GO_MITOCHONDRIAL_ENVELOPE	GO_ORGANELLE_INNER_MEMBRANE	GO_MITOCHONDRIAL_PROTEIN_COMPLEX	GO_ENVELOPE			GO_MITOCHONDRIAL_MATRIX			GO_RIBONUCLEOPROTEIN_COMPLEX
51318	MRPL35	mitochondrial ribosomal protein L35 [Source:HGNC Symbol;Acc:HGNC:14489]	GO_MITOCHONDRION	GO_MITOCHONDRIAL_ENVELOPE	GO_ORGANELLE_INNER_MEMBRANE	GO_MITOCHONDRIAL_PROTEIN_COMPLEX	GO_ENVELOPE			GO_MITOCHONDRIAL_MATRIX			GO_RIBONUCLEOPROTEIN_COMPLEX
57129	MRPL47	mitochondrial ribosomal protein L47 [Source:HGNC Symbol;Acc:HGNC:16652]	GO_MITOCHONDRION	GO_MITOCHONDRIAL_ENVELOPE	GO_ORGANELLE_INNER_MEMBRANE	GO_MITOCHONDRIAL_PROTEIN_COMPLEX	GO_ENVELOPE			GO_MITOCHONDRIAL_MATRIX			GO_RIBONUCLEOPROTEIN_COMPLEX
64981	MRPL34	mitochondrial ribosomal protein L34 [Source:HGNC Symbol;Acc:HGNC:14488]	GO_MITOCHONDRION	GO_MITOCHONDRIAL_ENVELOPE	GO_ORGANELLE_INNER_MEMBRANE	GO_MITOCHONDRIAL_PROTEIN_COMPLEX	GO_ENVELOPE			GO_MITOCHONDRIAL_MATRIX			GO_RIBONUCLEOPROTEIN_COMPLEX
78988	MRPL57	mitochondrial ribosomal protein L57 [Source:HGNC Symbol;Acc:HGNC:14514]	GO_MITOCHONDRION	GO_MITOCHONDRIAL_ENVELOPE	GO_ORGANELLE_INNER_MEMBRANE	GO_MITOCHONDRIAL_PROTEIN_COMPLEX	GO_ENVELOPE			GO_MITOCHONDRIAL_MATRIX			GO_RIBONUCLEOPROTEIN_COMPLEX
79590	MRPL24	mitochondrial ribosomal protein L24 [Source:HGNC Symbol;Acc:HGNC:14037]	GO_MITOCHONDRION	GO_MITOCHONDRIAL_ENVELOPE	GO_ORGANELLE_INNER_MEMBRANE	GO_MITOCHONDRIAL_PROTEIN_COMPLEX	GO_ENVELOPE			GO_MITOCHONDRIAL_MATRIX			GO_RIBONUCLEOPROTEIN_COMPLEX
9553	MRPL33	mitochondrial ribosomal protein L33 [Source:HGNC Symbol;Acc:HGNC:14487]	GO_MITOCHONDRION	GO_MITOCHONDRIAL_ENVELOPE	GO_ORGANELLE_INNER_MEMBRANE	GO_MITOCHONDRIAL_PROTEIN_COMPLEX	GO_ENVELOPE			GO_MITOCHONDRIAL_MATRIX			GO_RIBONUCLEOPROTEIN_COMPLEX
51642	MRPL48	mitochondrial ribosomal protein L48 [Source:HGNC Symbol;Acc:HGNC:16653]	GO_MITOCHONDRION	GO_MITOCHONDRIAL_ENVELOPE	GO_ORGANELLE_INNER_MEMBRANE	GO_MITOCHONDRIAL_PROTEIN_COMPLEX	GO_ENVELOPE			GO_MITOCHONDRIAL_MATRIX			GO_RIBONUCLEOPROTEIN_COMPLEX
6390	SDHB	succinate dehydrogenase complex iron sulfur subunit B [Source:HGNC Symbol;Acc:HGNC:10681]	GO_MITOCHONDRION	GO_MITOCHONDRIAL_ENVELOPE	GO_ORGANELLE_INNER_MEMBRANE	GO_MITOCHONDRIAL_PROTEIN_COMPLEX	GO_ENVELOPE				GO_INNER_MITOCHONDRIAL_MEMBRANE_PROTEIN_COMPLEX	GO_CATALYTIC_COMPLEX		GO_GENERATION_OF_PRECURSOR_METABOLITES_AND_ENERGY	GO_RESPIRATORY_ELECTRON_TRANSPORT_CHAIN		GO_ELECTRON_TRANSPORT_CHAIN	GO_RESPIRASOME		GO_CELLULAR_RESPIRATION		GO_RESPIRATORY_CHAIN_COMPLEX
84833	ATP5MD	ATP synthase membrane subunit DAPIT [Source:HGNC Symbol;Acc:HGNC:30889]	GO_MITOCHONDRION	GO_MITOCHONDRIAL_ENVELOPE	GO_ORGANELLE_INNER_MEMBRANE	GO_MITOCHONDRIAL_PROTEIN_COMPLEX	GO_ENVELOPE				GO_INNER_MITOCHONDRIAL_MEMBRANE_PROTEIN_COMPLEX
54205	CYCS	cytochrome c, somatic [Source:HGNC Symbol;Acc:HGNC:19986]	GO_MITOCHONDRION	GO_MITOCHONDRIAL_ENVELOPE	GO_ORGANELLE_INNER_MEMBRANE		GO_ENVELOPE	GO_MITOCHONDRION_ORGANIZATION	GO_OXIDATIVE_PHOSPHORYLATION			GO_CATALYTIC_COMPLEX		GO_GENERATION_OF_PRECURSOR_METABOLITES_AND_ENERGY	GO_RESPIRATORY_ELECTRON_TRANSPORT_CHAIN	GO_ATP_SYNTHESIS_COUPLED_ELECTRON_TRANSPORT	GO_ELECTRON_TRANSPORT_CHAIN	GO_RESPIRASOME	GO_ATP_METABOLIC_PROCESS	GO_CELLULAR_RESPIRATION
9167	COX7A2L	cytochrome c oxidase subunit 7A2 like [Source:HGNC Symbol;Acc:HGNC:2289]	GO_MITOCHONDRION	GO_MITOCHONDRIAL_ENVELOPE	GO_ORGANELLE_INNER_MEMBRANE		GO_ENVELOPE	GO_MITOCHONDRION_ORGANIZATION	GO_OXIDATIVE_PHOSPHORYLATION					GO_GENERATION_OF_PRECURSOR_METABOLITES_AND_ENERGY	GO_RESPIRATORY_ELECTRON_TRANSPORT_CHAIN	GO_ATP_SYNTHESIS_COUPLED_ELECTRON_TRANSPORT	GO_ELECTRON_TRANSPORT_CHAIN	GO_RESPIRASOME	GO_ATP_METABOLIC_PROCESS	GO_CELLULAR_RESPIRATION
6901	TAZ	tafazzin [Source:HGNC Symbol;Acc:HGNC:11577]	GO_MITOCHONDRION	GO_MITOCHONDRIAL_ENVELOPE	GO_ORGANELLE_INNER_MEMBRANE		GO_ENVELOPE	GO_MITOCHONDRION_ORGANIZATION	GO_OXIDATIVE_PHOSPHORYLATION					GO_GENERATION_OF_PRECURSOR_METABOLITES_AND_ENERGY	GO_RESPIRATORY_ELECTRON_TRANSPORT_CHAIN	GO_ATP_SYNTHESIS_COUPLED_ELECTRON_TRANSPORT	GO_ELECTRON_TRANSPORT_CHAIN		GO_ATP_METABOLIC_PROCESS	GO_CELLULAR_RESPIRATION
1347	COX7A2	cytochrome c oxidase subunit 7A2 [Source:HGNC Symbol;Acc:HGNC:2288]	GO_MITOCHONDRION	GO_MITOCHONDRIAL_ENVELOPE	GO_ORGANELLE_INNER_MEMBRANE		GO_ENVELOPE	GO_MITOCHONDRION_ORGANIZATION	GO_OXIDATIVE_PHOSPHORYLATION					GO_GENERATION_OF_PRECURSOR_METABOLITES_AND_ENERGY			GO_ELECTRON_TRANSPORT_CHAIN	GO_RESPIRASOME	GO_ATP_METABOLIC_PROCESS
84275	SLC25A33	solute carrier family 25 member 33 [Source:HGNC Symbol;Acc:HGNC:29681]	GO_MITOCHONDRION	GO_MITOCHONDRIAL_ENVELOPE	GO_ORGANELLE_INNER_MEMBRANE		GO_ENVELOPE	GO_MITOCHONDRION_ORGANIZATION	GO_OXIDATIVE_PHOSPHORYLATION					GO_GENERATION_OF_PRECURSOR_METABOLITES_AND_ENERGY					GO_ATP_METABOLIC_PROCESS
27109	DMAC2L	distal membrane arm assembly complex 2 like [Source:HGNC Symbol;Acc:HGNC:18799]	GO_MITOCHONDRION	GO_MITOCHONDRIAL_ENVELOPE	GO_ORGANELLE_INNER_MEMBRANE		GO_ENVELOPE	GO_MITOCHONDRION_ORGANIZATION	GO_OXIDATIVE_PHOSPHORYLATION					GO_GENERATION_OF_PRECURSOR_METABOLITES_AND_ENERGY					GO_ATP_METABOLIC_PROCESS
10469	TIMM44	translocase of inner mitochondrial membrane 44 [Source:HGNC Symbol;Acc:HGNC:17316]	GO_MITOCHONDRION	GO_MITOCHONDRIAL_ENVELOPE	GO_ORGANELLE_INNER_MEMBRANE		GO_ENVELOPE	GO_MITOCHONDRION_ORGANIZATION		GO_MITOCHONDRIAL_MATRIX
11331	PHB2	prohibitin 2 [Source:HGNC Symbol;Acc:HGNC:30306]	GO_MITOCHONDRION	GO_MITOCHONDRIAL_ENVELOPE	GO_ORGANELLE_INNER_MEMBRANE		GO_ENVELOPE	GO_MITOCHONDRION_ORGANIZATION						GO_GENERATION_OF_PRECURSOR_METABOLITES_AND_ENERGY
54902	TTC19	tetratricopeptide repeat domain 19 [Source:HGNC Symbol;Acc:HGNC:26006]	GO_MITOCHONDRION	GO_MITOCHONDRIAL_ENVELOPE	GO_ORGANELLE_INNER_MEMBRANE		GO_ENVELOPE	GO_MITOCHONDRION_ORGANIZATION										GO_RESPIRASOME
51295	ECSIT	ECSIT signaling integrator [Source:HGNC Symbol;Acc:HGNC:29548]	GO_MITOCHONDRION	GO_MITOCHONDRIAL_ENVELOPE	GO_ORGANELLE_INNER_MEMBRANE		GO_ENVELOPE	GO_MITOCHONDRION_ORGANIZATION
51300	TIMMDC1	translocase of inner mitochondrial membrane domain containing 1 [Source:HGNC Symbol;Acc:HGNC:1321]	GO_MITOCHONDRION	GO_MITOCHONDRIAL_ENVELOPE	GO_ORGANELLE_INNER_MEMBRANE		GO_ENVELOPE	GO_MITOCHONDRION_ORGANIZATION
6341	SCO1	SCO cytochrome c oxidase assembly protein 1 [Source:HGNC Symbol;Acc:HGNC:10603]	GO_MITOCHONDRION	GO_MITOCHONDRIAL_ENVELOPE	GO_ORGANELLE_INNER_MEMBRANE		GO_ENVELOPE	GO_MITOCHONDRION_ORGANIZATION
51241	COX16	cytochrome c oxidase assembly factor COX16 [Source:HGNC Symbol;Acc:HGNC:20213]	GO_MITOCHONDRION	GO_MITOCHONDRIAL_ENVELOPE	GO_ORGANELLE_INNER_MEMBRANE		GO_ENVELOPE	GO_MITOCHONDRION_ORGANIZATION
389203	SMIM20	small integral membrane protein 20 [Source:HGNC Symbol;Acc:HGNC:37260]	GO_MITOCHONDRION	GO_MITOCHONDRIAL_ENVELOPE	GO_ORGANELLE_INNER_MEMBRANE		GO_ENVELOPE	GO_MITOCHONDRION_ORGANIZATION
91419	ATP23	ATP23 metallopeptidase and ATP synthase assembly factor homolog [Source:HGNC Symbol;Acc:HGNC:29452]	GO_MITOCHONDRION	GO_MITOCHONDRIAL_ENVELOPE	GO_ORGANELLE_INNER_MEMBRANE		GO_ENVELOPE	GO_MITOCHONDRION_ORGANIZATION
54968	TMEM70	transmembrane protein 70 [Source:HGNC Symbol;Acc:HGNC:26050]	GO_MITOCHONDRION	GO_MITOCHONDRIAL_ENVELOPE	GO_ORGANELLE_INNER_MEMBRANE		GO_ENVELOPE	GO_MITOCHONDRION_ORGANIZATION
5245	PHB	prohibitin [Source:HGNC Symbol;Acc:HGNC:8912]	GO_MITOCHONDRION	GO_MITOCHONDRIAL_ENVELOPE	GO_ORGANELLE_INNER_MEMBRANE		GO_ENVELOPE	GO_MITOCHONDRION_ORGANIZATION
1340	COX6B1	cytochrome c oxidase subunit 6B1 [Source:HGNC Symbol;Acc:HGNC:2280]	GO_MITOCHONDRION	GO_MITOCHONDRIAL_ENVELOPE	GO_ORGANELLE_INNER_MEMBRANE		GO_ENVELOPE		GO_OXIDATIVE_PHOSPHORYLATION					GO_GENERATION_OF_PRECURSOR_METABOLITES_AND_ENERGY	GO_RESPIRATORY_ELECTRON_TRANSPORT_CHAIN	GO_ATP_SYNTHESIS_COUPLED_ELECTRON_TRANSPORT	GO_ELECTRON_TRANSPORT_CHAIN	GO_RESPIRASOME	GO_ATP_METABOLIC_PROCESS	GO_CELLULAR_RESPIRATION		GO_RESPIRATORY_CHAIN_COMPLEX
57017	COQ9	coenzyme Q9 [Source:HGNC Symbol;Acc:HGNC:25302]	GO_MITOCHONDRION	GO_MITOCHONDRIAL_ENVELOPE	GO_ORGANELLE_INNER_MEMBRANE		GO_ENVELOPE		GO_OXIDATIVE_PHOSPHORYLATION					GO_GENERATION_OF_PRECURSOR_METABOLITES_AND_ENERGY	GO_RESPIRATORY_ELECTRON_TRANSPORT_CHAIN	GO_ATP_SYNTHESIS_COUPLED_ELECTRON_TRANSPORT	GO_ELECTRON_TRANSPORT_CHAIN		GO_ATP_METABOLIC_PROCESS	GO_CELLULAR_RESPIRATION
1329	COX5B	cytochrome c oxidase subunit 5B [Source:HGNC Symbol;Acc:HGNC:2269]	GO_MITOCHONDRION	GO_MITOCHONDRIAL_ENVELOPE	GO_ORGANELLE_INNER_MEMBRANE		GO_ENVELOPE		GO_OXIDATIVE_PHOSPHORYLATION					GO_GENERATION_OF_PRECURSOR_METABOLITES_AND_ENERGY	GO_RESPIRATORY_ELECTRON_TRANSPORT_CHAIN	GO_ATP_SYNTHESIS_COUPLED_ELECTRON_TRANSPORT	GO_ELECTRON_TRANSPORT_CHAIN		GO_ATP_METABOLIC_PROCESS	GO_CELLULAR_RESPIRATION
10131	TRAP1	TNF receptor associated protein 1 [Source:HGNC Symbol;Acc:HGNC:16264]	GO_MITOCHONDRION	GO_MITOCHONDRIAL_ENVELOPE	GO_ORGANELLE_INNER_MEMBRANE		GO_ENVELOPE			GO_MITOCHONDRIAL_MATRIX				GO_GENERATION_OF_PRECURSOR_METABOLITES_AND_ENERGY						GO_CELLULAR_RESPIRATION	GO_RNA_BINDING
622	BDH1	3-hydroxybutyrate dehydrogenase 1 [Source:HGNC Symbol;Acc:HGNC:1027]	GO_MITOCHONDRION	GO_MITOCHONDRIAL_ENVELOPE	GO_ORGANELLE_INNER_MEMBRANE		GO_ENVELOPE			GO_MITOCHONDRIAL_MATRIX				GO_GENERATION_OF_PRECURSOR_METABOLITES_AND_ENERGY
118487	CHCHD1	coiled-coil-helix-coiled-coil-helix domain containing 1 [Source:HGNC Symbol;Acc:HGNC:23518]	GO_MITOCHONDRION	GO_MITOCHONDRIAL_ENVELOPE	GO_ORGANELLE_INNER_MEMBRANE		GO_ENVELOPE			GO_MITOCHONDRIAL_MATRIX											GO_RNA_BINDING
2806	GOT2	glutamic-oxaloacetic transaminase 2 [Source:HGNC Symbol;Acc:HGNC:4433]	GO_MITOCHONDRION	GO_MITOCHONDRIAL_ENVELOPE	GO_ORGANELLE_INNER_MEMBRANE		GO_ENVELOPE			GO_MITOCHONDRIAL_MATRIX											GO_RNA_BINDING
1353	COX11	cytochrome c oxidase copper chaperone COX11 [Source:HGNC Symbol;Acc:HGNC:2261]	GO_MITOCHONDRION	GO_MITOCHONDRIAL_ENVELOPE	GO_ORGANELLE_INNER_MEMBRANE		GO_ENVELOPE							GO_GENERATION_OF_PRECURSOR_METABOLITES_AND_ENERGY			GO_ELECTRON_TRANSPORT_CHAIN
647087	STMP1	short transmembrane mitochondrial protein 1 [Source:HGNC Symbol;Acc:HGNC:41909]	GO_MITOCHONDRION	GO_MITOCHONDRIAL_ENVELOPE	GO_ORGANELLE_INNER_MEMBRANE		GO_ENVELOPE											GO_RESPIRASOME
51649	MRPS23	mitochondrial ribosomal protein S23 [Source:HGNC Symbol;Acc:HGNC:14509]	GO_MITOCHONDRION	GO_MITOCHONDRIAL_ENVELOPE	GO_ORGANELLE_INNER_MEMBRANE		GO_ENVELOPE														GO_RNA_BINDING
54998	AURKAIP1	aurora kinase A interacting protein 1 [Source:HGNC Symbol;Acc:HGNC:24114]	GO_MITOCHONDRION	GO_MITOCHONDRIAL_ENVELOPE	GO_ORGANELLE_INNER_MEMBRANE		GO_ENVELOPE
64432	MRPS25	mitochondrial ribosomal protein S25 [Source:HGNC Symbol;Acc:HGNC:14511]	GO_MITOCHONDRION	GO_MITOCHONDRIAL_ENVELOPE	GO_ORGANELLE_INNER_MEMBRANE		GO_ENVELOPE
9131	AIFM1	apoptosis inducing factor mitochondria associated 1 [Source:HGNC Symbol;Acc:HGNC:8768]	GO_MITOCHONDRION	GO_MITOCHONDRIAL_ENVELOPE	GO_ORGANELLE_INNER_MEMBRANE		GO_ENVELOPE
5250	SLC25A3	solute carrier family 25 member 3 [Source:HGNC Symbol;Acc:HGNC:10989]	GO_MITOCHONDRION	GO_MITOCHONDRIAL_ENVELOPE	GO_ORGANELLE_INNER_MEMBRANE		GO_ENVELOPE
1678	TIMM8A	translocase of inner mitochondrial membrane 8A [Source:HGNC Symbol;Acc:HGNC:11817]	GO_MITOCHONDRION	GO_MITOCHONDRIAL_ENVELOPE	GO_ORGANELLE_INNER_MEMBRANE		GO_ENVELOPE
9673	SLC25A44	solute carrier family 25 member 44 [Source:HGNC Symbol;Acc:HGNC:29036]	GO_MITOCHONDRION	GO_MITOCHONDRIAL_ENVELOPE	GO_ORGANELLE_INNER_MEMBRANE		GO_ENVELOPE
54675	CRLS1	cardiolipin synthase 1 [Source:HGNC Symbol;Acc:HGNC:16148]	GO_MITOCHONDRION	GO_MITOCHONDRIAL_ENVELOPE	GO_ORGANELLE_INNER_MEMBRANE		GO_ENVELOPE
25813	SAMM50	SAMM50 sorting and assembly machinery component [Source:HGNC Symbol;Acc:HGNC:24276]	GO_MITOCHONDRION	GO_MITOCHONDRIAL_ENVELOPE		GO_MITOCHONDRIAL_PROTEIN_COMPLEX	GO_ENVELOPE	GO_MITOCHONDRION_ORGANIZATION
9804	TOMM20	translocase of outer mitochondrial membrane 20 [Source:HGNC Symbol;Acc:HGNC:20947]	GO_MITOCHONDRION	GO_MITOCHONDRIAL_ENVELOPE		GO_MITOCHONDRIAL_PROTEIN_COMPLEX	GO_ENVELOPE	GO_MITOCHONDRION_ORGANIZATION
54543	TOMM7	translocase of outer mitochondrial membrane 7 [Source:HGNC Symbol;Acc:HGNC:21648]	GO_MITOCHONDRION	GO_MITOCHONDRIAL_ENVELOPE		GO_MITOCHONDRIAL_PROTEIN_COMPLEX	GO_ENVELOPE	GO_MITOCHONDRION_ORGANIZATION
84134	TOMM40L	translocase of outer mitochondrial membrane 40 like [Source:HGNC Symbol;Acc:HGNC:25756]	GO_MITOCHONDRION	GO_MITOCHONDRIAL_ENVELOPE		GO_MITOCHONDRIAL_PROTEIN_COMPLEX	GO_ENVELOPE	GO_MITOCHONDRION_ORGANIZATION
56993	TOMM22	translocase of outer mitochondrial membrane 22 [Source:HGNC Symbol;Acc:HGNC:18002]	GO_MITOCHONDRION	GO_MITOCHONDRIAL_ENVELOPE		GO_MITOCHONDRIAL_PROTEIN_COMPLEX	GO_ENVELOPE	GO_MITOCHONDRION_ORGANIZATION
27429	HTRA2	HtrA serine peptidase 2 [Source:HGNC Symbol;Acc:HGNC:14348]	GO_MITOCHONDRION	GO_MITOCHONDRIAL_ENVELOPE			GO_ENVELOPE	GO_MITOCHONDRION_ORGANIZATION				GO_CATALYTIC_COMPLEX
84883	AIFM2	apoptosis inducing factor mitochondria associated 2 [Source:HGNC Symbol;Acc:HGNC:21411]	GO_MITOCHONDRION	GO_MITOCHONDRIAL_ENVELOPE			GO_ENVELOPE	GO_MITOCHONDRION_ORGANIZATION						GO_GENERATION_OF_PRECURSOR_METABOLITES_AND_ENERGY	GO_RESPIRATORY_ELECTRON_TRANSPORT_CHAIN		GO_ELECTRON_TRANSPORT_CHAIN			GO_CELLULAR_RESPIRATION
27166	PRELID1	PRELI domain containing 1 [Source:HGNC Symbol;Acc:HGNC:30255]	GO_MITOCHONDRION	GO_MITOCHONDRIAL_ENVELOPE			GO_ENVELOPE	GO_MITOCHONDRION_ORGANIZATION						GO_GENERATION_OF_PRECURSOR_METABOLITES_AND_ENERGY						GO_CELLULAR_RESPIRATION
90639	COX19	cytochrome c oxidase assembly factor COX19 [Source:HGNC Symbol;Acc:HGNC:28074]	GO_MITOCHONDRION	GO_MITOCHONDRIAL_ENVELOPE			GO_ENVELOPE	GO_MITOCHONDRION_ORGANIZATION
84987	COX14	cytochrome c oxidase assembly factor COX14 [Source:HGNC Symbol;Acc:HGNC:28216]	GO_MITOCHONDRION	GO_MITOCHONDRIAL_ENVELOPE			GO_ENVELOPE	GO_MITOCHONDRION_ORGANIZATION
51142	CHCHD2	coiled-coil-helix-coiled-coil-helix domain containing 2 [Source:HGNC Symbol;Acc:HGNC:21645]	GO_MITOCHONDRION	GO_MITOCHONDRIAL_ENVELOPE			GO_ENVELOPE	GO_MITOCHONDRION_ORGANIZATION
6647	SOD1	superoxide dismutase 1 [Source:HGNC Symbol;Acc:HGNC:11179]	GO_MITOCHONDRION	GO_MITOCHONDRIAL_ENVELOPE			GO_ENVELOPE			GO_MITOCHONDRIAL_MATRIX
7417	VDAC2	voltage dependent anion channel 2 [Source:HGNC Symbol;Acc:HGNC:12672]	GO_MITOCHONDRION	GO_MITOCHONDRIAL_ENVELOPE			GO_ENVELOPE			GO_MITOCHONDRIAL_MATRIX
5501	PPP1CC	protein phosphatase 1 catalytic subunit gamma [Source:HGNC Symbol;Acc:HGNC:9283]	GO_MITOCHONDRION	GO_MITOCHONDRIAL_ENVELOPE			GO_ENVELOPE					GO_CATALYTIC_COMPLEX		GO_GENERATION_OF_PRECURSOR_METABOLITES_AND_ENERGY							GO_RNA_BINDING
7064	THOP1	thimet oligopeptidase 1 [Source:HGNC Symbol;Acc:HGNC:11793]	GO_MITOCHONDRION	GO_MITOCHONDRIAL_ENVELOPE			GO_ENVELOPE
65260	COA7	cytochrome c oxidase assembly factor 7 (putative) [Source:HGNC Symbol;Acc:HGNC:25716]	GO_MITOCHONDRION	GO_MITOCHONDRIAL_ENVELOPE			GO_ENVELOPE
84269	CHCHD5	coiled-coil-helix-coiled-coil-helix domain containing 5 [Source:HGNC Symbol;Acc:HGNC:17840]	GO_MITOCHONDRION	GO_MITOCHONDRIAL_ENVELOPE			GO_ENVELOPE
387338	NSUN4	NOP2/Sun RNA methyltransferase 4 [Source:HGNC Symbol;Acc:HGNC:31802]	GO_MITOCHONDRION			GO_MITOCHONDRIAL_PROTEIN_COMPLEX				GO_MITOCHONDRIAL_MATRIX			GO_RIBONUCLEOPROTEIN_COMPLEX								GO_RNA_BINDING
91574	C12orf65	chromosome 12 open reading frame 65 [Source:HGNC Symbol;Acc:HGNC:26784]	GO_MITOCHONDRION			GO_MITOCHONDRIAL_PROTEIN_COMPLEX				GO_MITOCHONDRIAL_MATRIX			GO_RIBONUCLEOPROTEIN_COMPLEX								GO_RNA_BINDING
6742	SSBP1	single stranded DNA binding protein 1 [Source:HGNC Symbol;Acc:HGNC:11317]	GO_MITOCHONDRION					GO_MITOCHONDRION_ORGANIZATION		GO_MITOCHONDRIAL_MATRIX											GO_RNA_BINDING
55471	NDUFAF7	NADH:ubiquinone oxidoreductase complex assembly factor 7 [Source:HGNC Symbol;Acc:HGNC:28816]	GO_MITOCHONDRION					GO_MITOCHONDRION_ORGANIZATION		GO_MITOCHONDRIAL_MATRIX
6648	SOD2	superoxide dismutase 2 [Source:HGNC Symbol;Acc:HGNC:11180]	GO_MITOCHONDRION					GO_MITOCHONDRION_ORGANIZATION		GO_MITOCHONDRIAL_MATRIX
9093	DNAJA3	DnaJ heat shock protein family (Hsp40) member A3 [Source:HGNC Symbol;Acc:HGNC:11808]	GO_MITOCHONDRION					GO_MITOCHONDRION_ORGANIZATION		GO_MITOCHONDRIAL_MATRIX
81892	SLIRP	SRA stem-loop interacting RNA binding protein [Source:HGNC Symbol;Acc:HGNC:20495]	GO_MITOCHONDRION					GO_MITOCHONDRION_ORGANIZATION					GO_RIBONUCLEOPROTEIN_COMPLEX								GO_RNA_BINDING
93974	ATP5IF1	ATP synthase inhibitory factor subunit 1 [Source:HGNC Symbol;Acc:HGNC:871]	GO_MITOCHONDRION					GO_MITOCHONDRION_ORGANIZATION						GO_GENERATION_OF_PRECURSOR_METABOLITES_AND_ENERGY					GO_ATP_METABOLIC_PROCESS
7531	YWHAE	tyrosine 3-monooxygenase/tryptophan 5-monooxygenase activation protein epsilon [Source:HGNC Symbol;Acc:HGNC:12851]	GO_MITOCHONDRION					GO_MITOCHONDRION_ORGANIZATION													GO_RNA_BINDING
64756	ATPAF1	ATP synthase mitochondrial F1 complex assembly factor 1 [Source:HGNC Symbol;Acc:HGNC:18803]	GO_MITOCHONDRION					GO_MITOCHONDRION_ORGANIZATION
4836	NMT1	N-myristoyltransferase 1 [Source:HGNC Symbol;Acc:HGNC:7857]	GO_MITOCHONDRION					GO_MITOCHONDRION_ORGANIZATION
26355	FAM162A	family with sequence similarity 162 member A [Source:HGNC Symbol;Acc:HGNC:17865]	GO_MITOCHONDRION					GO_MITOCHONDRION_ORGANIZATION
23479	ISCU	iron-sulfur cluster assembly enzyme [Source:HGNC Symbol;Acc:HGNC:29882]	GO_MITOCHONDRION						GO_OXIDATIVE_PHOSPHORYLATION	GO_MITOCHONDRIAL_MATRIX				GO_GENERATION_OF_PRECURSOR_METABOLITES_AND_ENERGY	GO_RESPIRATORY_ELECTRON_TRANSPORT_CHAIN	GO_ATP_SYNTHESIS_COUPLED_ELECTRON_TRANSPORT	GO_ELECTRON_TRANSPORT_CHAIN		GO_ATP_METABOLIC_PROCESS	GO_CELLULAR_RESPIRATION
201626	PDE12	phosphodiesterase 12 [Source:HGNC Symbol;Acc:HGNC:25386]	GO_MITOCHONDRION						GO_OXIDATIVE_PHOSPHORYLATION	GO_MITOCHONDRIAL_MATRIX				GO_GENERATION_OF_PRECURSOR_METABOLITES_AND_ENERGY					GO_ATP_METABOLIC_PROCESS
2731	GLDC	glycine decarboxylase [Source:HGNC Symbol;Acc:HGNC:4313]	GO_MITOCHONDRION							GO_MITOCHONDRIAL_MATRIX		GO_CATALYTIC_COMPLEX		GO_GENERATION_OF_PRECURSOR_METABOLITES_AND_ENERGY			GO_ELECTRON_TRANSPORT_CHAIN
55006	TRMT61B	tRNA methyltransferase 61B [Source:HGNC Symbol;Acc:HGNC:26070]	GO_MITOCHONDRION							GO_MITOCHONDRIAL_MATRIX		GO_CATALYTIC_COMPLEX
2653	GCSH	glycine cleavage system protein H [Source:HGNC Symbol;Acc:HGNC:4208]	GO_MITOCHONDRION							GO_MITOCHONDRIAL_MATRIX		GO_CATALYTIC_COMPLEX
23590	PDSS1	decaprenyl diphosphate synthase subunit 1 [Source:HGNC Symbol;Acc:HGNC:17759]	GO_MITOCHONDRION							GO_MITOCHONDRIAL_MATRIX		GO_CATALYTIC_COMPLEX
2108	ETFA	electron transfer flavoprotein subunit alpha [Source:HGNC Symbol;Acc:HGNC:3481]	GO_MITOCHONDRION							GO_MITOCHONDRIAL_MATRIX				GO_GENERATION_OF_PRECURSOR_METABOLITES_AND_ENERGY	GO_RESPIRATORY_ELECTRON_TRANSPORT_CHAIN		GO_ELECTRON_TRANSPORT_CHAIN			GO_CELLULAR_RESPIRATION
3420	IDH3B	isocitrate dehydrogenase (NAD(+)) 3 non-catalytic subunit beta [Source:HGNC Symbol;Acc:HGNC:5385]	GO_MITOCHONDRION							GO_MITOCHONDRIAL_MATRIX				GO_GENERATION_OF_PRECURSOR_METABOLITES_AND_ENERGY			GO_ELECTRON_TRANSPORT_CHAIN			GO_CELLULAR_RESPIRATION
2230	FDX1	ferredoxin 1 [Source:HGNC Symbol;Acc:HGNC:3638]	GO_MITOCHONDRION							GO_MITOCHONDRIAL_MATRIX				GO_GENERATION_OF_PRECURSOR_METABOLITES_AND_ENERGY			GO_ELECTRON_TRANSPORT_CHAIN
3419	IDH3A	isocitrate dehydrogenase (NAD(+)) 3 catalytic subunit alpha [Source:HGNC Symbol;Acc:HGNC:5384]	GO_MITOCHONDRION							GO_MITOCHONDRIAL_MATRIX				GO_GENERATION_OF_PRECURSOR_METABOLITES_AND_ENERGY						GO_CELLULAR_RESPIRATION
50	ACO2	aconitase 2 [Source:HGNC Symbol;Acc:HGNC:118]	GO_MITOCHONDRION							GO_MITOCHONDRIAL_MATRIX				GO_GENERATION_OF_PRECURSOR_METABOLITES_AND_ENERGY						GO_CELLULAR_RESPIRATION
85476	GFM1	G elongation factor mitochondrial 1 [Source:HGNC Symbol;Acc:HGNC:13780]	GO_MITOCHONDRION							GO_MITOCHONDRIAL_MATRIX											GO_RNA_BINDING
26995	TRUB2	TruB pseudouridine synthase family member 2 [Source:HGNC Symbol;Acc:HGNC:17170]	GO_MITOCHONDRION							GO_MITOCHONDRIAL_MATRIX											GO_RNA_BINDING
84881	RPUSD4	RNA pseudouridine synthase D4 [Source:HGNC Symbol;Acc:HGNC:25898]	GO_MITOCHONDRION							GO_MITOCHONDRIAL_MATRIX											GO_RNA_BINDING
9238	TBRG4	transforming growth factor beta regulator 4 [Source:HGNC Symbol;Acc:HGNC:17443]	GO_MITOCHONDRION							GO_MITOCHONDRIAL_MATRIX											GO_RNA_BINDING
3735	KARS1	lysyl-tRNA synthetase 1 [Source:HGNC Symbol;Acc:HGNC:6215]	GO_MITOCHONDRION							GO_MITOCHONDRIAL_MATRIX											GO_RNA_BINDING
55178	MRM3	mitochondrial rRNA methyltransferase 3 [Source:HGNC Symbol;Acc:HGNC:18485]	GO_MITOCHONDRION							GO_MITOCHONDRIAL_MATRIX											GO_RNA_BINDING
10922	FASTK	Fas activated serine/threonine kinase [Source:HGNC Symbol;Acc:HGNC:24676]	GO_MITOCHONDRION							GO_MITOCHONDRIAL_MATRIX											GO_RNA_BINDING
3336	HSPE1	heat shock protein family E (Hsp10) member 1 [Source:HGNC Symbol;Acc:HGNC:5269]	GO_MITOCHONDRION							GO_MITOCHONDRIAL_MATRIX											GO_RNA_BINDING
25973	PARS2	prolyl-tRNA synthetase 2, mitochondrial [Source:HGNC Symbol;Acc:HGNC:30563]	GO_MITOCHONDRION							GO_MITOCHONDRIAL_MATRIX
79587	CARS2	cysteinyl-tRNA synthetase 2, mitochondrial [Source:HGNC Symbol;Acc:HGNC:25695]	GO_MITOCHONDRION							GO_MITOCHONDRIAL_MATRIX
27068	PPA2	inorganic pyrophosphatase 2 [Source:HGNC Symbol;Acc:HGNC:28883]	GO_MITOCHONDRION							GO_MITOCHONDRIAL_MATRIX
29960	MRM2	mitochondrial rRNA methyltransferase 2 [Source:HGNC Symbol;Acc:HGNC:16352]	GO_MITOCHONDRION							GO_MITOCHONDRIAL_MATRIX
11112	HIBADH	3-hydroxyisobutyrate dehydrogenase [Source:HGNC Symbol;Acc:HGNC:4907]	GO_MITOCHONDRION							GO_MITOCHONDRIAL_MATRIX
122961	ISCA2	iron-sulfur cluster assembly 2 [Source:HGNC Symbol;Acc:HGNC:19857]	GO_MITOCHONDRION							GO_MITOCHONDRIAL_MATRIX
275	AMT	aminomethyltransferase [Source:HGNC Symbol;Acc:HGNC:473]	GO_MITOCHONDRION							GO_MITOCHONDRIAL_MATRIX
51503	CWC15	CWC15 spliceosome associated protein homolog [Source:HGNC Symbol;Acc:HGNC:26939]	GO_MITOCHONDRION									GO_CATALYTIC_COMPLEX	GO_RIBONUCLEOPROTEIN_COMPLEX								GO_RNA_BINDING
51377	UCHL5	ubiquitin C-terminal hydrolase L5 [Source:HGNC Symbol;Acc:HGNC:19678]	GO_MITOCHONDRION									GO_CATALYTIC_COMPLEX									GO_RNA_BINDING
8655	DYNLL1	dynein light chain LC8-type 1 [Source:HGNC Symbol;Acc:HGNC:15476]	GO_MITOCHONDRION									GO_CATALYTIC_COMPLEX
55278	QRSL1	glutaminyl-tRNA amidotransferase subunit QRSL1 [Source:HGNC Symbol;Acc:HGNC:21020]	GO_MITOCHONDRION
22933	SIRT2	sirtuin 2 [Source:HGNC Symbol;Acc:HGNC:10886]	GO_MITOCHONDRION
91647	ATPAF2	ATP synthase mitochondrial F1 complex assembly factor 2 [Source:HGNC Symbol;Acc:HGNC:18802]	GO_MITOCHONDRION
55856	ACOT13	acyl-CoA thioesterase 13 [Source:HGNC Symbol;Acc:HGNC:20999]	GO_MITOCHONDRION
5537	PPP6C	protein phosphatase 6 catalytic subunit [Source:HGNC Symbol;Acc:HGNC:9323]	GO_MITOCHONDRION
150274	HSCB	HscB mitochondrial iron-sulfur cluster cochaperone [Source:HGNC Symbol;Acc:HGNC:28913]	GO_MITOCHONDRION
5805	PTS	6-pyruvoyltetrahydropterin synthase [Source:HGNC Symbol;Acc:HGNC:9689]	GO_MITOCHONDRION
5202	PFDN2	prefoldin subunit 2 [Source:HGNC Symbol;Acc:HGNC:8867]	GO_MITOCHONDRION
51651	PTRH2	peptidyl-tRNA hydrolase 2 [Source:HGNC Symbol;Acc:HGNC:24265]	GO_MITOCHONDRION
51409	HEMK1	HemK methyltransferase family member 1 [Source:HGNC Symbol;Acc:HGNC:24923]	GO_MITOCHONDRION
7517	XRCC3	X-ray repair cross complementing 3 [Source:HGNC Symbol;Acc:HGNC:12830]	GO_MITOCHONDRION
11321	GPN1	GPN-loop GTPase 1 [Source:HGNC Symbol;Acc:HGNC:17030]	GO_MITOCHONDRION
152100	CMC1	C-X9-C motif containing 1 [Source:HGNC Symbol;Acc:HGNC:28783]	GO_MITOCHONDRION
5356	PLRG1	pleiotropic regulator 1 [Source:HGNC Symbol;Acc:HGNC:9089]					GO_ENVELOPE					GO_CATALYTIC_COMPLEX	GO_RIBONUCLEOPROTEIN_COMPLEX
7341	SUMO1	small ubiquitin like modifier 1 [Source:HGNC Symbol;Acc:HGNC:12502]					GO_ENVELOPE					GO_CATALYTIC_COMPLEX									GO_RNA_BINDING
29844	TFPT	TCF3 fusion partner [Source:HGNC Symbol;Acc:HGNC:13630]					GO_ENVELOPE					GO_CATALYTIC_COMPLEX
51096	UTP18	UTP18 small subunit processome component [Source:HGNC Symbol;Acc:HGNC:24274]					GO_ENVELOPE						GO_RIBONUCLEOPROTEIN_COMPLEX								GO_RNA_BINDING
8480	RAE1	ribonucleic acid export 1 [Source:HGNC Symbol;Acc:HGNC:9828]					GO_ENVELOPE							GO_GENERATION_OF_PRECURSOR_METABOLITES_AND_ENERGY					GO_ATP_METABOLIC_PROCESS		GO_RNA_BINDING
53371	NUP54	nucleoporin 54 [Source:HGNC Symbol;Acc:HGNC:17359]					GO_ENVELOPE							GO_GENERATION_OF_PRECURSOR_METABOLITES_AND_ENERGY					GO_ATP_METABOLIC_PROCESS
4927	NUP88	nucleoporin 88 [Source:HGNC Symbol;Acc:HGNC:8067]					GO_ENVELOPE							GO_GENERATION_OF_PRECURSOR_METABOLITES_AND_ENERGY					GO_ATP_METABOLIC_PROCESS
55795	PCID2	PCI domain containing 2 [Source:HGNC Symbol;Acc:HGNC:25653]					GO_ENVELOPE														GO_RNA_BINDING
27000	DNAJC2	DnaJ heat shock protein family (Hsp40) member C2 [Source:HGNC Symbol;Acc:HGNC:13192]					GO_ENVELOPE														GO_RNA_BINDING
54788	DNAJB12	DnaJ heat shock protein family (Hsp40) member B12 [Source:HGNC Symbol;Acc:HGNC:14891]					GO_ENVELOPE
84516	DCTN5	dynactin subunit 5 [Source:HGNC Symbol;Acc:HGNC:24594]					GO_ENVELOPE
1020	CDK5	cyclin dependent kinase 5 [Source:HGNC Symbol;Acc:HGNC:1774]						GO_MITOCHONDRION_ORGANIZATION				GO_CATALYTIC_COMPLEX
10055	SAE1	SUMO1 activating enzyme subunit 1 [Source:HGNC Symbol;Acc:HGNC:30660]						GO_MITOCHONDRION_ORGANIZATION				GO_CATALYTIC_COMPLEX
11140	CDC37	cell division cycle 37 [Source:HGNC Symbol;Acc:HGNC:1735]						GO_MITOCHONDRION_ORGANIZATION
9049	AIP	aryl hydrocarbon receptor interacting protein [Source:HGNC Symbol;Acc:HGNC:358]						GO_MITOCHONDRION_ORGANIZATION
57143	ADCK1	aarF domain containing kinase 1 [Source:HGNC Symbol;Acc:HGNC:19038]						GO_MITOCHONDRION_ORGANIZATION
9775	EIF4A3	eukaryotic translation initiation factor 4A3 [Source:HGNC Symbol;Acc:HGNC:18683]										GO_CATALYTIC_COMPLEX	GO_RIBONUCLEOPROTEIN_COMPLEX								GO_RNA_BINDING
9939	RBM8A	RNA binding motif protein 8A [Source:HGNC Symbol;Acc:HGNC:9905]										GO_CATALYTIC_COMPLEX	GO_RIBONUCLEOPROTEIN_COMPLEX								GO_RNA_BINDING
8175	SF3A2	splicing factor 3a subunit 2 [Source:HGNC Symbol;Acc:HGNC:10766]										GO_CATALYTIC_COMPLEX	GO_RIBONUCLEOPROTEIN_COMPLEX								GO_RNA_BINDING
25879	DCAF13	DDB1 and CUL4 associated factor 13 [Source:HGNC Symbol;Acc:HGNC:24535]										GO_CATALYTIC_COMPLEX	GO_RIBONUCLEOPROTEIN_COMPLEX								GO_RNA_BINDING
55651	NHP2	NHP2 ribonucleoprotein [Source:HGNC Symbol;Acc:HGNC:14377]										GO_CATALYTIC_COMPLEX	GO_RIBONUCLEOPROTEIN_COMPLEX								GO_RNA_BINDING
10450	PPIE	peptidylprolyl isomerase E [Source:HGNC Symbol;Acc:HGNC:9258]										GO_CATALYTIC_COMPLEX	GO_RIBONUCLEOPROTEIN_COMPLEX								GO_RNA_BINDING
55696	RBM22	RNA binding motif protein 22 [Source:HGNC Symbol;Acc:HGNC:25503]										GO_CATALYTIC_COMPLEX	GO_RIBONUCLEOPROTEIN_COMPLEX								GO_RNA_BINDING
10189	ALYREF	Aly/REF export factor [Source:HGNC Symbol;Acc:HGNC:19071]										GO_CATALYTIC_COMPLEX	GO_RIBONUCLEOPROTEIN_COMPLEX								GO_RNA_BINDING
10445	MCRS1	microspherule protein 1 [Source:HGNC Symbol;Acc:HGNC:6960]										GO_CATALYTIC_COMPLEX	GO_RIBONUCLEOPROTEIN_COMPLEX								GO_RNA_BINDING
27339	PRPF19	pre-mRNA processing factor 19 [Source:HGNC Symbol;Acc:HGNC:17896]										GO_CATALYTIC_COMPLEX	GO_RIBONUCLEOPROTEIN_COMPLEX
10286	BCAS2	BCAS2 pre-mRNA processing factor [Source:HGNC Symbol;Acc:HGNC:975]										GO_CATALYTIC_COMPLEX	GO_RIBONUCLEOPROTEIN_COMPLEX
51645	PPIL1	peptidylprolyl isomerase like 1 [Source:HGNC Symbol;Acc:HGNC:9260]										GO_CATALYTIC_COMPLEX	GO_RIBONUCLEOPROTEIN_COMPLEX
53938	PPIL3	peptidylprolyl isomerase like 3 [Source:HGNC Symbol;Acc:HGNC:9262]										GO_CATALYTIC_COMPLEX	GO_RIBONUCLEOPROTEIN_COMPLEX
55702	YJU2	YJU2 splicing factor homolog [Source:HGNC Symbol;Acc:HGNC:25518]										GO_CATALYTIC_COMPLEX	GO_RIBONUCLEOPROTEIN_COMPLEX
5499	PPP1CA	protein phosphatase 1 catalytic subunit alpha [Source:HGNC Symbol;Acc:HGNC:9281]										GO_CATALYTIC_COMPLEX		GO_GENERATION_OF_PRECURSOR_METABOLITES_AND_ENERGY
2193	FARSA	phenylalanyl-tRNA synthetase subunit alpha [Source:HGNC Symbol;Acc:HGNC:3592]										GO_CATALYTIC_COMPLEX									GO_RNA_BINDING
1207	CLNS1A	chloride nucleotide-sensitive channel 1A [Source:HGNC Symbol;Acc:HGNC:2080]										GO_CATALYTIC_COMPLEX									GO_RNA_BINDING
23016	EXOSC7	exosome component 7 [Source:HGNC Symbol;Acc:HGNC:28112]										GO_CATALYTIC_COMPLEX									GO_RNA_BINDING
51013	EXOSC1	exosome component 1 [Source:HGNC Symbol;Acc:HGNC:17286]										GO_CATALYTIC_COMPLEX									GO_RNA_BINDING
28972	SPCS1	signal peptidase complex subunit 1 [Source:HGNC Symbol;Acc:HGNC:23401]										GO_CATALYTIC_COMPLEX
9789	SPCS2	signal peptidase complex subunit 2 [Source:HGNC Symbol;Acc:HGNC:28962]										GO_CATALYTIC_COMPLEX
90701	SEC11C	SEC11 homolog C, signal peptidase complex subunit [Source:HGNC Symbol;Acc:HGNC:23400]										GO_CATALYTIC_COMPLEX
10978	CLP1	cleavage and polyadenylation factor I subunit 1 [Source:HGNC Symbol;Acc:HGNC:16999]										GO_CATALYTIC_COMPLEX
4331	MNAT1	MNAT1 component of CDK activating kinase [Source:HGNC Symbol;Acc:HGNC:7181]										GO_CATALYTIC_COMPLEX
5441	POLR2L	RNA polymerase II subunit L [Source:HGNC Symbol;Acc:HGNC:9199]										GO_CATALYTIC_COMPLEX
5435	POLR2F	RNA polymerase II subunit F [Source:HGNC Symbol;Acc:HGNC:9193]										GO_CATALYTIC_COMPLEX
5437	POLR2H	RNA polymerase II subunit H [Source:HGNC Symbol;Acc:HGNC:9195]										GO_CATALYTIC_COMPLEX
5434	POLR2E	RNA polymerase II subunit E [Source:HGNC Symbol;Acc:HGNC:9192]										GO_CATALYTIC_COMPLEX
5438	POLR2I	RNA polymerase II subunit I [Source:HGNC Symbol;Acc:HGNC:9196]										GO_CATALYTIC_COMPLEX
5432	POLR2C	RNA polymerase II subunit C [Source:HGNC Symbol;Acc:HGNC:9189]										GO_CATALYTIC_COMPLEX
5439	POLR2J	RNA polymerase II subunit J [Source:HGNC Symbol;Acc:HGNC:9197]										GO_CATALYTIC_COMPLEX
54623	PAF1	PAF1 homolog, Paf1/RNA polymerase II complex component [Source:HGNC Symbol;Acc:HGNC:25459]										GO_CATALYTIC_COMPLEX
51728	POLR3K	RNA polymerase III subunit K [Source:HGNC Symbol;Acc:HGNC:14121]										GO_CATALYTIC_COMPLEX
5702	PSMC3	proteasome 26S subunit, ATPase 3 [Source:HGNC Symbol;Acc:HGNC:9549]										GO_CATALYTIC_COMPLEX
5705	PSMC5	proteasome 26S subunit, ATPase 5 [Source:HGNC Symbol;Acc:HGNC:9552]										GO_CATALYTIC_COMPLEX
5706	PSMC6	proteasome 26S subunit, ATPase 6 [Source:HGNC Symbol;Acc:HGNC:9553]										GO_CATALYTIC_COMPLEX
6908	TBP	TATA-box binding protein [Source:HGNC Symbol;Acc:HGNC:11588]										GO_CATALYTIC_COMPLEX
6881	TAF10	TATA-box binding protein associated factor 10 [Source:HGNC Symbol;Acc:HGNC:11543]										GO_CATALYTIC_COMPLEX
6879	TAF7	TATA-box binding protein associated factor 7 [Source:HGNC Symbol;Acc:HGNC:11541]										GO_CATALYTIC_COMPLEX
9978	RBX1	ring-box 1 [Source:HGNC Symbol;Acc:HGNC:9928]										GO_CATALYTIC_COMPLEX
59349	KLHL12	kelch like family member 12 [Source:HGNC Symbol;Acc:HGNC:19360]										GO_CATALYTIC_COMPLEX
1603	DAD1	defender against cell death 1 [Source:HGNC Symbol;Acc:HGNC:2664]										GO_CATALYTIC_COMPLEX
100128731	OST4	oligosaccharyltransferase complex subunit 4, non-catalytic [Source:HGNC Symbol;Acc:HGNC:32483]										GO_CATALYTIC_COMPLEX
746	TMEM258	transmembrane protein 258 [Source:HGNC Symbol;Acc:HGNC:1164]										GO_CATALYTIC_COMPLEX
8813	DPM1	dolichyl-phosphate mannosyltransferase subunit 1, catalytic [Source:HGNC Symbol;Acc:HGNC:3005]										GO_CATALYTIC_COMPLEX
54344	DPM3	dolichyl-phosphate mannosyltransferase subunit 3, regulatory [Source:HGNC Symbol;Acc:HGNC:3007]										GO_CATALYTIC_COMPLEX
550	AUP1	AUP1 lipid droplet regulating VLDL assembly factor [Source:HGNC Symbol;Acc:HGNC:891]										GO_CATALYTIC_COMPLEX
2787	GNG5	G protein subunit gamma 5 [Source:HGNC Symbol;Acc:HGNC:4408]										GO_CATALYTIC_COMPLEX
5684	PSMA3	proteasome 20S subunit alpha 3 [Source:HGNC Symbol;Acc:HGNC:9532]										GO_CATALYTIC_COMPLEX
5689	PSMB1	proteasome 20S subunit beta 1 [Source:HGNC Symbol;Acc:HGNC:9537]										GO_CATALYTIC_COMPLEX
5713	PSMD7	proteasome 26S subunit, non-ATPase 7 [Source:HGNC Symbol;Acc:HGNC:9565]										GO_CATALYTIC_COMPLEX
80349	WDR61	WD repeat domain 61 [Source:HGNC Symbol;Acc:HGNC:30300]										GO_CATALYTIC_COMPLEX
79871	RPAP2	RNA polymerase II associated protein 2 [Source:HGNC Symbol;Acc:HGNC:25791]										GO_CATALYTIC_COMPLEX
116092	DNTTIP1	deoxynucleotidyltransferase terminal interacting protein 1 [Source:HGNC Symbol;Acc:HGNC:16160]										GO_CATALYTIC_COMPLEX
23386	NUDCD3	NudC domain containing 3 [Source:HGNC Symbol;Acc:HGNC:22208]										GO_CATALYTIC_COMPLEX
171568	POLR3H	RNA polymerase III subunit H [Source:HGNC Symbol;Acc:HGNC:30349]										GO_CATALYTIC_COMPLEX
10621	POLR3F	RNA polymerase III subunit F [Source:HGNC Symbol;Acc:HGNC:15763]										GO_CATALYTIC_COMPLEX
9477	MED20	mediator complex subunit 20 [Source:HGNC Symbol;Acc:HGNC:16840]										GO_CATALYTIC_COMPLEX
7322	UBE2D2	ubiquitin conjugating enzyme E2 D2 [Source:HGNC Symbol;Acc:HGNC:12475]										GO_CATALYTIC_COMPLEX
10540	DCTN2	dynactin subunit 2 [Source:HGNC Symbol;Acc:HGNC:2712]										GO_CATALYTIC_COMPLEX
84661	DPY30	dpy-30 histone methyltransferase complex regulatory subunit [Source:HGNC Symbol;Acc:HGNC:24590]										GO_CATALYTIC_COMPLEX
140735	DYNLL2	dynein light chain LC8-type 2 [Source:HGNC Symbol;Acc:HGNC:24596]										GO_CATALYTIC_COMPLEX
26259	FBXW8	F-box and WD repeat domain containing 8 [Source:HGNC Symbol;Acc:HGNC:13597]										GO_CATALYTIC_COMPLEX
119504	ANAPC16	anaphase promoting complex subunit 16 [Source:HGNC Symbol;Acc:HGNC:26976]										GO_CATALYTIC_COMPLEX
23014	FBXO21	F-box protein 21 [Source:HGNC Symbol;Acc:HGNC:13592]										GO_CATALYTIC_COMPLEX
56655	POLE4	DNA polymerase epsilon 4, accessory subunit [Source:HGNC Symbol;Acc:HGNC:18755]										GO_CATALYTIC_COMPLEX
51126	NAA20	N(alpha)-acetyltransferase 20, NatB catalytic subunit [Source:HGNC Symbol;Acc:HGNC:15908]										GO_CATALYTIC_COMPLEX
25847	ANAPC13	anaphase promoting complex subunit 13 [Source:HGNC Symbol;Acc:HGNC:24540]										GO_CATALYTIC_COMPLEX
84259	DCUN1D5	defective in cullin neddylation 1 domain containing 5 [Source:HGNC Symbol;Acc:HGNC:28409]										GO_CATALYTIC_COMPLEX
55257	MRGBP	MRG domain binding protein [Source:HGNC Symbol;Acc:HGNC:15866]										GO_CATALYTIC_COMPLEX
1876	E2F6	E2F transcription factor 6 [Source:HGNC Symbol;Acc:HGNC:3120]										GO_CATALYTIC_COMPLEX
51187	RSL24D1	ribosomal L24 domain containing 1 [Source:HGNC Symbol;Acc:HGNC:18479]											GO_RIBONUCLEOPROTEIN_COMPLEX								GO_RNA_BINDING
8666	EIF3G	eukaryotic translation initiation factor 3 subunit G [Source:HGNC Symbol;Acc:HGNC:3274]											GO_RIBONUCLEOPROTEIN_COMPLEX								GO_RNA_BINDING
8669	EIF3J	eukaryotic translation initiation factor 3 subunit J [Source:HGNC Symbol;Acc:HGNC:3270]											GO_RIBONUCLEOPROTEIN_COMPLEX								GO_RNA_BINDING
6143	RPL19	ribosomal protein L19 [Source:HGNC Symbol;Acc:HGNC:10312]											GO_RIBONUCLEOPROTEIN_COMPLEX								GO_RNA_BINDING
1965	EIF2S1	eukaryotic translation initiation factor 2 subunit alpha [Source:HGNC Symbol;Acc:HGNC:3265]											GO_RIBONUCLEOPROTEIN_COMPLEX								GO_RNA_BINDING
4809	SNU13	small nuclear ribonucleoprotein 13 [Source:HGNC Symbol;Acc:HGNC:7819]											GO_RIBONUCLEOPROTEIN_COMPLEX								GO_RNA_BINDING
6631	SNRPC	small nuclear ribonucleoprotein polypeptide C [Source:HGNC Symbol;Acc:HGNC:11157]											GO_RIBONUCLEOPROTEIN_COMPLEX								GO_RNA_BINDING
11052	CPSF6	cleavage and polyadenylation specific factor 6 [Source:HGNC Symbol;Acc:HGNC:13871]											GO_RIBONUCLEOPROTEIN_COMPLEX								GO_RNA_BINDING
27341	RRP7A	ribosomal RNA processing 7 homolog A [Source:HGNC Symbol;Acc:HGNC:24286]											GO_RIBONUCLEOPROTEIN_COMPLEX								GO_RNA_BINDING
2521	FUS	FUS RNA binding protein [Source:HGNC Symbol;Acc:HGNC:4010]											GO_RIBONUCLEOPROTEIN_COMPLEX								GO_RNA_BINDING
705	BYSL	bystin like [Source:HGNC Symbol;Acc:HGNC:1157]											GO_RIBONUCLEOPROTEIN_COMPLEX								GO_RNA_BINDING
26156	RSL1D1	ribosomal L1 domain containing 1 [Source:HGNC Symbol;Acc:HGNC:24534]											GO_RIBONUCLEOPROTEIN_COMPLEX								GO_RNA_BINDING
10969	EBNA1BP2	EBNA1 binding protein 2 [Source:HGNC Symbol;Acc:HGNC:15531]											GO_RIBONUCLEOPROTEIN_COMPLEX								GO_RNA_BINDING
92856	IMP4	IMP U3 small nucleolar ribonucleoprotein 4 [Source:HGNC Symbol;Acc:HGNC:30856]											GO_RIBONUCLEOPROTEIN_COMPLEX								GO_RNA_BINDING
51077	FCF1	FCF1 rRNA-processing protein [Source:HGNC Symbol;Acc:HGNC:20220]											GO_RIBONUCLEOPROTEIN_COMPLEX								GO_RNA_BINDING
79706	PRKRIP1	PRKR interacting protein 1 [Source:HGNC Symbol;Acc:HGNC:21894]											GO_RIBONUCLEOPROTEIN_COMPLEX								GO_RNA_BINDING
51639	SF3B6	splicing factor 3b subunit 6 [Source:HGNC Symbol;Acc:HGNC:30096]											GO_RIBONUCLEOPROTEIN_COMPLEX								GO_RNA_BINDING
27257	LSM1	LSM1 homolog, mRNA degradation associated [Source:HGNC Symbol;Acc:HGNC:20472]											GO_RIBONUCLEOPROTEIN_COMPLEX								GO_RNA_BINDING
84967	LSM10	LSM10, U7 small nuclear RNA associated [Source:HGNC Symbol;Acc:HGNC:17562]											GO_RIBONUCLEOPROTEIN_COMPLEX								GO_RNA_BINDING
26155	NOC2L	NOC2 like nucleolar associated transcriptional repressor [Source:HGNC Symbol;Acc:HGNC:24517]											GO_RIBONUCLEOPROTEIN_COMPLEX								GO_RNA_BINDING
51388	NIP7	nucleolar pre-rRNA processing protein NIP7 [Source:HGNC Symbol;Acc:HGNC:24328]											GO_RIBONUCLEOPROTEIN_COMPLEX								GO_RNA_BINDING
55364	IMPACT	impact RWD domain protein [Source:HGNC Symbol;Acc:HGNC:20387]											GO_RIBONUCLEOPROTEIN_COMPLEX
25980	AAR2	AAR2 splicing factor [Source:HGNC Symbol;Acc:HGNC:15886]											GO_RIBONUCLEOPROTEIN_COMPLEX
9326	ZNHIT3	zinc finger HIT-type containing 3 [Source:HGNC Symbol;Acc:HGNC:12309]											GO_RIBONUCLEOPROTEIN_COMPLEX
10465	PPIH	peptidylprolyl isomerase H [Source:HGNC Symbol;Acc:HGNC:14651]											GO_RIBONUCLEOPROTEIN_COMPLEX
55759	WDR12	WD repeat domain 12 [Source:HGNC Symbol;Acc:HGNC:14098]											GO_RIBONUCLEOPROTEIN_COMPLEX
85395	FAM207A	family with sequence similarity 207 member A [Source:HGNC Symbol;Acc:HGNC:15811]											GO_RIBONUCLEOPROTEIN_COMPLEX
28987	NOB1	NIN1 (RPN12) binding protein 1 homolog [Source:HGNC Symbol;Acc:HGNC:29540]											GO_RIBONUCLEOPROTEIN_COMPLEX
153527	ZMAT2	zinc finger matrin-type 2 [Source:HGNC Symbol;Acc:HGNC:26433]											GO_RIBONUCLEOPROTEIN_COMPLEX
51759	C9orf78	chromosome 9 open reading frame 78 [Source:HGNC Symbol;Acc:HGNC:24932]											GO_RIBONUCLEOPROTEIN_COMPLEX
56259	CTNNBL1	catenin beta like 1 [Source:HGNC Symbol;Acc:HGNC:15879]											GO_RIBONUCLEOPROTEIN_COMPLEX
10081	PDCD7	programmed cell death 7 [Source:HGNC Symbol;Acc:HGNC:8767]											GO_RIBONUCLEOPROTEIN_COMPLEX
55954	ZMAT5	zinc finger matrin-type 5 [Source:HGNC Symbol;Acc:HGNC:28046]											GO_RIBONUCLEOPROTEIN_COMPLEX
55280	CWF19L1	CWF19 like cell cycle control factor 1 [Source:HGNC Symbol;Acc:HGNC:25613]											GO_RIBONUCLEOPROTEIN_COMPLEX
10728	PTGES3	prostaglandin E synthase 3 [Source:HGNC Symbol;Acc:HGNC:16049]											GO_RIBONUCLEOPROTEIN_COMPLEX
10539	GLRX3	glutaredoxin 3 [Source:HGNC Symbol;Acc:HGNC:15987]												GO_GENERATION_OF_PRECURSOR_METABOLITES_AND_ENERGY			GO_ELECTRON_TRANSPORT_CHAIN				GO_RNA_BINDING
2877	GPX2	glutathione peroxidase 2 [Source:HGNC Symbol;Acc:HGNC:4554]												GO_GENERATION_OF_PRECURSOR_METABOLITES_AND_ENERGY			GO_ELECTRON_TRANSPORT_CHAIN
6888	TALDO1	transaldolase 1 [Source:HGNC Symbol;Acc:HGNC:11559]												GO_GENERATION_OF_PRECURSOR_METABOLITES_AND_ENERGY
2987	GUK1	guanylate kinase 1 [Source:HGNC Symbol;Acc:HGNC:4693]																	GO_ATP_METABOLIC_PROCESS
8562	DENR	density regulated re-initiation and release factor [Source:HGNC Symbol;Acc:HGNC:2769]																			GO_RNA_BINDING
4141	MARS1	methionyl-tRNA synthetase 1 [Source:HGNC Symbol;Acc:HGNC:6898]																			GO_RNA_BINDING
1967	EIF2B1	eukaryotic translation initiation factor 2B subunit alpha [Source:HGNC Symbol;Acc:HGNC:3257]																			GO_RNA_BINDING
8890	EIF2B4	eukaryotic translation initiation factor 2B subunit delta [Source:HGNC Symbol;Acc:HGNC:3260]																			GO_RNA_BINDING
9470	EIF4E2	eukaryotic translation initiation factor 4E family member 2 [Source:HGNC Symbol;Acc:HGNC:3293]																			GO_RNA_BINDING
8891	EIF2B3	eukaryotic translation initiation factor 2B subunit gamma [Source:HGNC Symbol;Acc:HGNC:3259]																			GO_RNA_BINDING
84154	RPF2	ribosome production factor 2 homolog [Source:HGNC Symbol;Acc:HGNC:20870]																			GO_RNA_BINDING
114049	BUD23	BUD23 rRNA methyltransferase and ribosome maturation factor [Source:HGNC Symbol;Acc:HGNC:16405]																			GO_RNA_BINDING
79039	DDX54	DEAD-box helicase 54 [Source:HGNC Symbol;Acc:HGNC:20084]																			GO_RNA_BINDING
55695	NSUN5	NOP2/Sun RNA methyltransferase 5 [Source:HGNC Symbol;Acc:HGNC:16385]																			GO_RNA_BINDING
22827	PUF60	poly(U) binding splicing factor 60 [Source:HGNC Symbol;Acc:HGNC:17042]																			GO_RNA_BINDING
8563	THOC5	THO complex 5 [Source:HGNC Symbol;Acc:HGNC:19074]																			GO_RNA_BINDING
8148	TAF15	TATA-box binding protein associated factor 15 [Source:HGNC Symbol;Acc:HGNC:11547]																			GO_RNA_BINDING
114034	TOE1	target of EGR1, exonuclease [Source:HGNC Symbol;Acc:HGNC:15954]																			GO_RNA_BINDING
27037	TRMT2A	tRNA methyltransferase 2 homolog A [Source:HGNC Symbol;Acc:HGNC:24974]																			GO_RNA_BINDING
6950	TCP1	t-complex 1 [Source:HGNC Symbol;Acc:HGNC:11655]																			GO_RNA_BINDING
84365	NIFK	nucleolar protein interacting with the FHA domain of MKI67 [Source:HGNC Symbol;Acc:HGNC:17838]																			GO_RNA_BINDING
2923	PDIA3	protein disulfide isomerase family A member 3 [Source:HGNC Symbol;Acc:HGNC:4606]																			GO_RNA_BINDING
6838	SURF6	surfeit 6 [Source:HGNC Symbol;Acc:HGNC:11478]																			GO_RNA_BINDING
51491	NOP16	NOP16 nucleolar protein [Source:HGNC Symbol;Acc:HGNC:26934]																			GO_RNA_BINDING
29889	GNL2	G protein nucleolar 2 [Source:HGNC Symbol;Acc:HGNC:29925]																			GO_RNA_BINDING
284131	ENDOV	endonuclease V [Source:HGNC Symbol;Acc:HGNC:26640]																			GO_RNA_BINDING
3875	KRT18	keratin 18 [Source:HGNC Symbol;Acc:HGNC:6430]																			GO_RNA_BINDING
79080	CCDC86	coiled-coil domain containing 86 [Source:HGNC Symbol;Acc:HGNC:28359]																			GO_RNA_BINDING
84298	LLPH	LLP homolog, long-term synaptic facilitation factor [Source:HGNC Symbol;Acc:HGNC:28229]																			GO_RNA_BINDING
339230	CCDC137	coiled-coil domain containing 137 [Source:HGNC Symbol;Acc:HGNC:33451]																			GO_RNA_BINDING
51406	NOL7	nucleolar protein 7 [Source:HGNC Symbol;Acc:HGNC:21040]																			GO_RNA_BINDING
56902	PNO1	partner of NOB1 homolog [Source:HGNC Symbol;Acc:HGNC:32790]																			GO_RNA_BINDING
10575	CCT4	chaperonin containing TCP1 subunit 4 [Source:HGNC Symbol;Acc:HGNC:1617]																			GO_RNA_BINDING
22948	CCT5	chaperonin containing TCP1 subunit 5 [Source:HGNC Symbol;Acc:HGNC:1618]																			GO_RNA_BINDING
908	CCT6A	chaperonin containing TCP1 subunit 6A [Source:HGNC Symbol;Acc:HGNC:1620]																			GO_RNA_BINDING
5479	PPIB	peptidylprolyl isomerase B [Source:HGNC Symbol;Acc:HGNC:9255]																			GO_RNA_BINDING
6827	SUPT4H1	SPT4 homolog, DSIF elongation factor subunit [Source:HGNC Symbol;Acc:HGNC:11467]																			GO_RNA_BINDING
26608	TBL2	transducin beta like 2 [Source:HGNC Symbol;Acc:HGNC:11586]																			GO_RNA_BINDING
84309	NUDT16L1	nudix hydrolase 16 like 1 [Source:HGNC Symbol;Acc:HGNC:28154]																			GO_RNA_BINDING
84284	NTPCR	nucleoside-triphosphatase, cancer-related [Source:HGNC Symbol;Acc:HGNC:28204]																			GO_RNA_BINDING
55192	DNAJC17	DnaJ heat shock protein family (Hsp40) member C17 [Source:HGNC Symbol;Acc:HGNC:25556]																			GO_RNA_BINDING
7873	MANF	mesencephalic astrocyte derived neurotrophic factor [Source:HGNC Symbol;Acc:HGNC:15461]																			GO_RNA_BINDING
22950	SLC4A1AP	solute carrier family 4 member 1 adaptor protein [Source:HGNC Symbol;Acc:HGNC:13813]																			GO_RNA_BINDING
2197	FAU	FAU ubiquitin like and ribosomal protein S30 fusion [Source:HGNC Symbol;Acc:HGNC:3597]																			GO_RNA_BINDING
29080	CCDC59	coiled-coil domain containing 59 [Source:HGNC Symbol;Acc:HGNC:25005]																			GO_RNA_BINDING
84060	RBM48	RNA binding motif protein 48 [Source:HGNC Symbol;Acc:HGNC:21785]																			GO_RNA_BINDING
51714	SELENOT	selenoprotein T [Source:HGNC Symbol;Acc:HGNC:18136]
51611	DPH5	diphthamide biosynthesis 5 [Source:HGNC Symbol;Acc:HGNC:24270]
7453	WARS1	tryptophanyl-tRNA synthetase 1 [Source:HGNC Symbol;Acc:HGNC:12729]
7965	AIMP2	aminoacyl tRNA synthetase complex interacting multifunctional protein 2 [Source:HGNC Symbol;Acc:HGNC:20609]
9125	CNOT9	CCR4-NOT transcription complex subunit 9 [Source:HGNC Symbol;Acc:HGNC:10445]
80755	AARSD1	alanyl-tRNA synthetase domain containing 1 [Source:HGNC Symbol;Acc:HGNC:28417]
123283	TARS3	threonyl-tRNA synthetase 3 [Source:HGNC Symbol;Acc:HGNC:24728]
5464	PPA1	inorganic pyrophosphatase 1 [Source:HGNC Symbol;Acc:HGNC:9226]
6199	RPS6KB2	ribosomal protein S6 kinase B2 [Source:HGNC Symbol;Acc:HGNC:10437]
79094	CHAC1	ChaC glutathione specific gamma-glutamylcyclotransferase 1 [Source:HGNC Symbol;Acc:HGNC:28680]
1725	DHPS	deoxyhypusine synthase [Source:HGNC Symbol;Acc:HGNC:2869]
836	CASP3	caspase 3 [Source:HGNC Symbol;Acc:HGNC:1504]
81502	HM13	histocompatibility minor 13 [Source:HGNC Symbol;Acc:HGNC:16435]
54960	GEMIN8	gem nuclear organelle associated protein 8 [Source:HGNC Symbol;Acc:HGNC:26044]
64118	DUS1L	dihydrouridine synthase 1 like [Source:HGNC Symbol;Acc:HGNC:30086]
116461	TSEN15	tRNA splicing endonuclease subunit 15 [Source:HGNC Symbol;Acc:HGNC:16791]
11017	SNRNP27	small nuclear ribonucleoprotein U4/U6.U5 subunit 27 [Source:HGNC Symbol;Acc:HGNC:30240]
55677	IWS1	interacts with SUPT6H, CTD assembly factor 1 [Source:HGNC Symbol;Acc:HGNC:25467]
112858	TP53RK	TP53 regulating kinase [Source:HGNC Symbol;Acc:HGNC:16197]
57117	INTS12	integrator complex subunit 12 [Source:HGNC Symbol;Acc:HGNC:25067]
9555	MACROH2A1	macroH2A.1 histone [Source:HGNC Symbol;Acc:HGNC:4740]
10576	CCT2	chaperonin containing TCP1 subunit 2 [Source:HGNC Symbol;Acc:HGNC:1615]
2244	FGB	fibrinogen beta chain [Source:HGNC Symbol;Acc:HGNC:3662]
64708	COPS7B	COP9 signalosome subunit 7B [Source:HGNC Symbol;Acc:HGNC:16760]
54942	ABITRAM	actin binding transcription modulator [Source:HGNC Symbol;Acc:HGNC:1364]
51371	POMP	proteasome maturation protein [Source:HGNC Symbol;Acc:HGNC:20330]
55845	BRK1	BRICK1 subunit of SCAR/WAVE actin nucleating complex [Source:HGNC Symbol;Acc:HGNC:23057]
1141	CHRNB2	cholinergic receptor nicotinic beta 2 subunit [Source:HGNC Symbol;Acc:HGNC:1962]
54751	FBLIM1	filamin binding LIM protein 1 [Source:HGNC Symbol;Acc:HGNC:24686]
10694	CCT8	chaperonin containing TCP1 subunit 8 [Source:HGNC Symbol;Acc:HGNC:1623]
51693	TRAPPC2L	trafficking protein particle complex 2 like [Source:HGNC Symbol;Acc:HGNC:30887]
9076	CLDN1	claudin 1 [Source:HGNC Symbol;Acc:HGNC:2032]
4143	MAT1A	methionine adenosyltransferase 1A [Source:HGNC Symbol;Acc:HGNC:6903]
6281	S100A10	S100 calcium binding protein A10 [Source:HGNC Symbol;Acc:HGNC:10487]
196743	PAOX	polyamine oxidase [Source:HGNC Symbol;Acc:HGNC:20837]
84105	PCBD2	pterin-4 alpha-carbinolamine dehydratase 2 [Source:HGNC Symbol;Acc:HGNC:24474]
5723	PSPH	phosphoserine phosphatase [Source:HGNC Symbol;Acc:HGNC:9577]
8704	B4GALT2	beta-1,4-galactosyltransferase 2 [Source:HGNC Symbol;Acc:HGNC:925]
353	APRT	adenine phosphoribosyltransferase [Source:HGNC Symbol;Acc:HGNC:626]
7372	UMPS	uridine monophosphate synthetase [Source:HGNC Symbol;Acc:HGNC:12563]
4351	MPI	mannose phosphate isomerase [Source:HGNC Symbol;Acc:HGNC:7216]
10195	ALG3	ALG3 alpha-1,3- mannosyltransferase [Source:HGNC Symbol;Acc:HGNC:23056]
402055	SRRD	SRR1 domain containing [Source:HGNC Symbol;Acc:HGNC:33910]
27315	PGAP2	post-GPI attachment to proteins 2 [Source:HGNC Symbol;Acc:HGNC:17893]
9946	CRYZL1	crystallin zeta like 1 [Source:HGNC Symbol;Acc:HGNC:2420]
78991	PCYOX1L	prenylcysteine oxidase 1 like [Source:HGNC Symbol;Acc:HGNC:28477]
93517	SDR42E1	short chain dehydrogenase/reductase family 42E, member 1 [Source:HGNC Symbol;Acc:HGNC:29834]
23545	ATP6V0A2	ATPase H+ transporting V0 subunit a2 [Source:HGNC Symbol;Acc:HGNC:18481]
84313	VPS25	vacuolar protein sorting 25 homolog [Source:HGNC Symbol;Acc:HGNC:28122]
130340	AP1S3	adaptor related protein complex 1 subunit sigma 3 [Source:HGNC Symbol;Acc:HGNC:18971]
28956	LAMTOR2	late endosomal/lysosomal adaptor, MAPK and MTOR activator 2 [Source:HGNC Symbol;Acc:HGNC:29796]
93380	MMGT1	membrane magnesium transporter 1 [Source:HGNC Symbol;Acc:HGNC:28100]
9694	EMC2	ER membrane protein complex subunit 2 [Source:HGNC Symbol;Acc:HGNC:28963]
6748	SSR4	signal sequence receptor subunit 4 [Source:HGNC Symbol;Acc:HGNC:11326]
79752	ZFAND1	zinc finger AN1-type containing 1 [Source:HGNC Symbol;Acc:HGNC:25858]
439	GET3	guided entry of tail-anchored proteins factor 3, ATPase [Source:HGNC Symbol;Acc:HGNC:752]
205564	SENP5	SUMO specific peptidase 5 [Source:HGNC Symbol;Acc:HGNC:28407]
6835	SURF2	surfeit 2 [Source:HGNC Symbol;Acc:HGNC:11475]
55319	TMA16	translation machinery associated 16 homolog [Source:HGNC Symbol;Acc:HGNC:25638]
5204	PFDN5	prefoldin subunit 5 [Source:HGNC Symbol;Acc:HGNC:8869]
81572	PDRG1	p53 and DNA damage regulated 1 [Source:HGNC Symbol;Acc:HGNC:16119]
6449	SGTA	small glutamine rich tetratricopeptide repeat containing alpha [Source:HGNC Symbol;Acc:HGNC:10819]
23640	HSPBP1	HSPA (Hsp70) binding protein 1 [Source:HGNC Symbol;Acc:HGNC:24989]
7266	DNAJC7	DnaJ heat shock protein family (Hsp40) member C7 [Source:HGNC Symbol;Acc:HGNC:12392]
23480	SEC61G	SEC61 translocon gamma subunit [Source:HGNC Symbol;Acc:HGNC:18277]
6746	SSR2	signal sequence receptor subunit 2 [Source:HGNC Symbol;Acc:HGNC:11324]
51614	ERGIC3	ERGIC and golgi 3 [Source:HGNC Symbol;Acc:HGNC:15927]
10960	LMAN2	lectin, mannose binding 2 [Source:HGNC Symbol;Acc:HGNC:16986]
144717	PHETA1	PH domain containing endocytic trafficking adaptor 1 [Source:HGNC Symbol;Acc:HGNC:26509]
51542	VPS54	VPS54 subunit of GARP complex [Source:HGNC Symbol;Acc:HGNC:18652]
642	BLMH	bleomycin hydrolase [Source:HGNC Symbol;Acc:HGNC:1059]
3704	ITPA	inosine triphosphatase [Source:HGNC Symbol;Acc:HGNC:6176]
29925	GMPPB	GDP-mannose pyrophosphorylase B [Source:HGNC Symbol;Acc:HGNC:22932]
10380	BPNT1	3'(2'), 5'-bisphosphate nucleotidase 1 [Source:HGNC Symbol;Acc:HGNC:1096]
955	ENTPD6	ectonucleoside triphosphate diphosphohydrolase 6 [Source:HGNC Symbol;Acc:HGNC:3368]
9184	BUB3	BUB3 mitotic checkpoint protein [Source:HGNC Symbol;Acc:HGNC:1151]
5913	RAPSN	receptor associated protein of the synapse [Source:HGNC Symbol;Acc:HGNC:9863]
6477	SIAH1	siah E3 ubiquitin protein ligase 1 [Source:HGNC Symbol;Acc:HGNC:10857]
7326	UBE2G1	ubiquitin conjugating enzyme E2 G1 [Source:HGNC Symbol;Acc:HGNC:12482]
7347	UCHL3	ubiquitin C-terminal hydrolase L3 [Source:HGNC Symbol;Acc:HGNC:12515]
200312	RNF215	ring finger protein 215 [Source:HGNC Symbol;Acc:HGNC:33434]
123803	NTAN1	N-terminal asparagine amidase [Source:HGNC Symbol;Acc:HGNC:29909]
23252	OTUD3	OTU deubiquitinase 3 [Source:HGNC Symbol;Acc:HGNC:29038]
5134	PDCD2	programmed cell death 2 [Source:HGNC Symbol;Acc:HGNC:8762]
84938	ATG4C	autophagy related 4C cysteine peptidase [Source:HGNC Symbol;Acc:HGNC:16040]
29079	MED4	mediator complex subunit 4 [Source:HGNC Symbol;Acc:HGNC:17903]
9862	MED24	mediator complex subunit 24 [Source:HGNC Symbol;Acc:HGNC:22963]
126382	NR2C2AP	nuclear receptor 2C2 associated protein [Source:HGNC Symbol;Acc:HGNC:30763]
112495	GTF3C6	general transcription factor IIIC subunit 6 [Source:HGNC Symbol;Acc:HGNC:20872]
2976	GTF3C2	general transcription factor IIIC subunit 2 [Source:HGNC Symbol;Acc:HGNC:4665]
64428	CIAO3	cytosolic iron-sulfur assembly component 3 [Source:HGNC Symbol;Acc:HGNC:14179]
10410	IFITM3	interferon induced transmembrane protein 3 [Source:HGNC Symbol;Acc:HGNC:5414]
90120	TMEM250	transmembrane protein 250 [Source:HGNC Symbol;Acc:HGNC:31009]
113829	SLC35A4	solute carrier family 35 member A4 [Source:HGNC Symbol;Acc:HGNC:20753]
475	ATOX1	antioxidant 1 copper chaperone [Source:HGNC Symbol;Acc:HGNC:798]
9391	CIAO1	cytosolic iron-sulfur assembly component 1 [Source:HGNC Symbol;Acc:HGNC:14280]
51506	UFC1	ubiquitin-fold modifier conjugating enzyme 1 [Source:HGNC Symbol;Acc:HGNC:26941]
257160	RNF214	ring finger protein 214 [Source:HGNC Symbol;Acc:HGNC:25335]
7172	TPMT	thiopurine S-methyltransferase [Source:HGNC Symbol;Acc:HGNC:12014]
79609	VCPKMT	valosin containing protein lysine methyltransferase [Source:HGNC Symbol;Acc:HGNC:20352]
79918	SETD6	SET domain containing 6, protein lysine methyltransferase [Source:HGNC Symbol;Acc:HGNC:26116]
92342	METTL18	methyltransferase like 18 [Source:HGNC Symbol;Acc:HGNC:28793]
29081	METTL5	methyltransferase like 5 [Source:HGNC Symbol;Acc:HGNC:25006]
29099	COMMD9	COMM domain containing 9 [Source:HGNC Symbol;Acc:HGNC:25014]
83940	TATDN1	TatD DNase domain containing 1 [Source:HGNC Symbol;Acc:HGNC:24220]
10641	NPRL2	NPR2 like, GATOR1 complex subunit [Source:HGNC Symbol;Acc:HGNC:24969]
4752	NEK3	NIMA related kinase 3 [Source:HGNC Symbol;Acc:HGNC:7746]
60673	ATG101	autophagy related 101 [Source:HGNC Symbol;Acc:HGNC:25679]
25764	HYPK	huntingtin interacting protein K [Source:HGNC Symbol;Acc:HGNC:18418]
51168	MYO15A	myosin XVA [Source:HGNC Symbol;Acc:HGNC:7594]
164395	TTLL9	tubulin tyrosine ligase like 9 [Source:HGNC Symbol;Acc:HGNC:16118]
10598	AHSA1	activator of HSP90 ATPase activity 1 [Source:HGNC Symbol;Acc:HGNC:1189]
27132	CPNE7	copine 7 [Source:HGNC Symbol;Acc:HGNC:2320]
23760	PITPNB	phosphatidylinositol transfer protein beta [Source:HGNC Symbol;Acc:HGNC:9002]
54762	GRAMD1C	GRAM domain containing 1C [Source:HGNC Symbol;Acc:HGNC:25252]
116238	TLCD1	TLC domain containing 1 [Source:HGNC Symbol;Acc:HGNC:25177]
10695	CNPY3	canopy FGF signaling regulator 3 [Source:HGNC Symbol;Acc:HGNC:11968]
9325	TRIP4	thyroid hormone receptor interactor 4 [Source:HGNC Symbol;Acc:HGNC:12310]
283254	HARBI1	harbinger transposase derived 1 [Source:HGNC Symbol;Acc:HGNC:26522]
6944	VPS72	vacuolar protein sorting 72 homolog [Source:HGNC Symbol;Acc:HGNC:11644]
51303	FKBP11	FKBP prolyl isomerase 11 [Source:HGNC Symbol;Acc:HGNC:18624]
57798	GATAD1	GATA zinc finger domain containing 1 [Source:HGNC Symbol;Acc:HGNC:29941]
51184	GPN3	GPN-loop GTPase 3 [Source:HGNC Symbol;Acc:HGNC:30186]
132946	ARL9	ADP ribosylation factor like GTPase 9 [Source:HGNC Symbol;Acc:HGNC:23592]
5496	PPM1G	protein phosphatase, Mg2+/Mn2+ dependent 1G [Source:HGNC Symbol;Acc:HGNC:9278]
80895	ILKAP	ILK associated serine/threonine phosphatase [Source:HGNC Symbol;Acc:HGNC:15566]
261726	TIPRL	TOR signaling pathway regulator [Source:HGNC Symbol;Acc:HGNC:30231]
60370	AVPI1	arginine vasopressin induced 1 [Source:HGNC Symbol;Acc:HGNC:30898]
64419	MTMR14	myotubularin related protein 14 [Source:HGNC Symbol;Acc:HGNC:26190]
29085	PHPT1	phosphohistidine phosphatase 1 [Source:HGNC Symbol;Acc:HGNC:30033]
84942	WDR73	WD repeat domain 73 [Source:HGNC Symbol;Acc:HGNC:25928]
10428	CFDP1	craniofacial development protein 1 [Source:HGNC Symbol;Acc:HGNC:1873]
80185	TTI2	TELO2 interacting protein 2 [Source:HGNC Symbol;Acc:HGNC:26262]
54867	TMEM214	transmembrane protein 214 [Source:HGNC Symbol;Acc:HGNC:25983]
14	AAMP	angio associated migratory cell protein [Source:HGNC Symbol;Acc:HGNC:18]
977	CD151	CD151 molecule (Raph blood group) [Source:HGNC Symbol;Acc:HGNC:1630]
2812	GP1BB	glycoprotein Ib platelet subunit beta [Source:HGNC Symbol;Acc:HGNC:4440]
219541	MED19	mediator complex subunit 19 [Source:HGNC Symbol;Acc:HGNC:29600]
55588	MED29	mediator complex subunit 29 [Source:HGNC Symbol;Acc:HGNC:23074]
6415	SELENOW	selenoprotein W [Source:HGNC Symbol;Acc:HGNC:10752]
84522	JAGN1	jagunal homolog 1 [Source:HGNC Symbol;Acc:HGNC:26926]
91612	CHURC1	churchill domain containing 1 [Source:HGNC Symbol;Acc:HGNC:20099]
116143	WDR92	WD repeat domain 92 [Source:HGNC Symbol;Acc:HGNC:25176]
5510	PPP1R7	protein phosphatase 1 regulatory subunit 7 [Source:HGNC Symbol;Acc:HGNC:9295]
128674	PROKR2	prokineticin receptor 2 [Source:HGNC Symbol;Acc:HGNC:15836]
3590	IL11RA	interleukin 11 receptor subunit alpha [Source:HGNC Symbol;Acc:HGNC:5967]
54987	CZIB	CXXC motif containing zinc binding protein [Source:HGNC Symbol;Acc:HGNC:26059]
8407	TAGLN2	transgelin 2 [Source:HGNC Symbol;Acc:HGNC:11554]
9166	EBAG9	estrogen receptor binding site associated antigen 9 [Source:HGNC Symbol;Acc:HGNC:3123]
28969	BZW2	basic leucine zipper and W2 domains 2 [Source:HGNC Symbol;Acc:HGNC:18808]
56900	TMEM167B	transmembrane protein 167B [Source:HGNC Symbol;Acc:HGNC:30187]
256933	NPB	neuropeptide B [Source:HGNC Symbol;Acc:HGNC:30099]
80143	SIKE1	suppressor of IKBKE 1 [Source:HGNC Symbol;Acc:HGNC:26119]
285148	IAH1	isoamyl acetate hydrolyzing esterase 1 (putative) [Source:HGNC Symbol;Acc:HGNC:27696]
7104	TM4SF4	transmembrane 4 L six family member 4 [Source:HGNC Symbol;Acc:HGNC:11856]
84336	TMEM101	transmembrane protein 101 [Source:HGNC Symbol;Acc:HGNC:28653]
3957	LGALS2	galectin 2 [Source:HGNC Symbol;Acc:HGNC:6562]
118932	ANKRD22	ankyrin repeat domain 22 [Source:HGNC Symbol;Acc:HGNC:28321]
124044	SPATA2L	spermatogenesis associated 2 like [Source:HGNC Symbol;Acc:HGNC:28393]
124801	LSM12	LSM12 homolog [Source:HGNC Symbol;Acc:HGNC:26407]
140711	TLDC2	TBC/LysM-associated domain containing 2 [Source:HGNC Symbol;Acc:HGNC:16112]
54939	COMMD4	COMM domain containing 4 [Source:HGNC Symbol;Acc:HGNC:26027]
55092	TMEM51	transmembrane protein 51 [Source:HGNC Symbol;Acc:HGNC:25488]
55116	TMEM39B	transmembrane protein 39B [Source:HGNC Symbol;Acc:HGNC:25510]
57095	PITHD1	PITH domain containing 1 [Source:HGNC Symbol;Acc:HGNC:25022]
57213	SPRYD7	SPRY domain containing 7 [Source:HGNC Symbol;Acc:HGNC:14297]
677844	SNORA78	small nucleolar RNA, H/ACA box 78 [Source:HGNC Symbol;Acc:HGNC:32664]
79064	TMEM223	transmembrane protein 223 [Source:HGNC Symbol;Acc:HGNC:28464]
79095	C9orf16	chromosome 9 open reading frame 16 [Source:HGNC Symbol;Acc:HGNC:17823]
79990	PLEKHH3	pleckstrin homology, MyTH4 and FERM domain containing H3 [Source:HGNC Symbol;Acc:HGNC:26105]
80019	UBTD1	ubiquitin domain containing 1 [Source:HGNC Symbol;Acc:HGNC:25683]
85014	TMEM141	transmembrane protein 141 [Source:HGNC Symbol;Acc:HGNC:28211]

## Sheet: 4
Cluster No.	No. genes in cluster	Cluster expression profile
Cluster0004	658	high in 1 - 4 days enteroids compared to 0 h crypts and 7 day enteroids
Gene Set Name	# Genes in Gene Set (K)	Description	# Genes in Overlap (k)	k/K	p-value	FDR q-value	% overlap
GO_INTRACELLULAR_TRANSPORT	1741	The directed movement of substances within a cell. [GOC:ai]	104	0.0597	1.98e-41	2.02e-37	5.97
GO_WHOLE_MEMBRANE	1671	Any lipid bilayer that completely encloses some structure, and all the proteins embedded in it or attached to it. Examples include the plasma membrane and most organelle membranes. [GOC:dos]	99	0.0592	4.81e-39	2.45e-35	5.92
GO_CELLULAR_MACROMOLECULE_LOCALIZATION	1930	Any process in which a macromolecule is transported to, and/or maintained in, a specific location at the level of a cell. Localization at the cellular level encompasses movement within the cell, from within the cell to the cell surface, or from one location to another at the surface of a cell. [GOC:mah]	99	0.0513	7.9e-34	2.69e-30	5.13
GO_INTRACELLULAR_PROTEIN_TRANSPORT	1151	The directed movement of proteins in a cell, including the movement of proteins between specific compartments or structures within a cell, such as organelles of a eukaryotic cell. [GOC:mah]	71	0.0617	7.04e-29	1.52e-25	6.17
GO_REGULATION_OF_CATABOLIC_PROCESS	987	Any process that modulates the frequency, rate, or extent of the chemical reactions and pathways resulting in the breakdown of substances. [GOC:go_curators]	66	0.0669	7.48e-29	1.52e-25	6.69
GO_REGULATION_OF_CELLULAR_CATABOLIC_PROCESS	831	Any process that modulates the frequency, rate or extent of the chemical reactions and pathways resulting in the breakdown of substances, carried out by individual cells. [GOC:mah]	59	0.071	3.55e-27	6.03e-24	7.1
GO_PROCESS_UTILIZING_AUTOPHAGIC_MECHANISM	499	A cellular process involving delivery of a portion of the cytoplasm to lysosomes or to the plant or fungal vacuole that does not involve direct transport through the endocytic or vacuolar protein sorting (Vps) pathways. This process typically leads to degradation of the cargo; however, it can also be used to deliver resident proteins, such as in the cytoplasm-to-vacuole targeting (Cvt) pathway. […	47	0.0942	5.11e-27	7.45e-24	9.42
GO_NUCLEAR_OUTER_MEMBRANE_ENDOPLASMIC_RETICULUM_MEMBRANE_NETWORK	1098	The continuous network of membranes encompassing the nuclear outer membrane and the endoplasmic reticulum membrane. [GOC:bf, GOC:jl, GOC:mah, GOC:mcc, GOC:pr, GOC:vw]	66	0.0601	3.19e-26	4.06e-23	6.01
GO_PROTEIN_CATABOLIC_PROCESS	938	The chemical reactions and pathways resulting in the breakdown of a protein by the destruction of the native, active configuration, with or without the hydrolysis of peptide bonds. [GOC:mah]	61	0.065	4.74e-26	5.36e-23	6.5
GO_ORGANONITROGEN_COMPOUND_CATABOLIC_PROCESS	1301	The chemical reactions and pathways resulting in the breakdown of organonitrogen compound. [GOC:pr, GOC:TermGenie]	71	0.0546	1.08e-25	1.1e-22	5.46
GO_GOLGI_VESICLE_TRANSPORT	367	The directed movement of substances into, out of or within the Golgi apparatus, mediated by vesicles. [GOC:jid, ISBN:0716731363, PMID:10219233]	40	0.109	1.6e-25	1.38e-22	10.9
GO_MITOCHONDRION	1576	A semiautonomous, self replicating organelle that occurs in varying numbers, shapes, and sizes in the cytoplasm of virtually all eukaryotic cells. It is notably the site of tissue respiration. [GOC:giardia, ISBN:0198506732]	78	0.0495	1.62e-25	1.38e-22	4.95
GO_MEMBRANE_PROTEIN_COMPLEX	1278	Any protein complex that is part of a membrane. [GOC:dos]	70	0.0548	2e-25	1.57e-22	5.48
GO_MACROMOLECULE_CATABOLIC_PROCESS	1410	The chemical reactions and pathways resulting in the breakdown of a macromolecule, any molecule of high relative molecular mass, the structure of which essentially comprises the multiple repetition of units derived, actually or conceptually, from molecules of low relative molecular mass. [GOC:mah]	72	0.0511	2.4e-24	1.75e-21	5.11
GO_ENDOPEPTIDASE_COMPLEX	64	A protein complex which is capable of endopeptidase activity. [GO_REF:0000088, GOC:bhm, GOC:TermGenie, PMID:1689240]	20	0.3125	6.35e-23	4.31e-20	31.25
GO_GOLGI_MEMBRANE	746	The lipid bilayer surrounding any of the compartments of the Golgi apparatus. [GOC:mah]	51	0.0684	7.61e-23	4.85e-20	6.84
GO_CELLULAR_PROTEIN_CATABOLIC_PROCESS	782	The chemical reactions and pathways resulting in the breakdown of a protein by individual cells. [GOC:jl]	52	0.0665	9.84e-23	5.9e-20	6.65
GO_SMALL_MOLECULE_METABOLIC_PROCESS	1962	The chemical reactions and pathways involving small molecules, any low molecular weight, monomeric, non-encoded molecule. [GOC:curators, GOC:pde, GOC:vw]	83	0.0423	1.06e-22	6.01e-20	4.23
GO_PROTEIN_MODIFICATION_BY_SMALL_PROTEIN_CONJUGATION_OR_REMOVAL	1114	A protein modification process in which one or more groups of a small protein, such as ubiquitin or a ubiquitin-like protein, are covalently attached to or removed from a target protein. [GOC:mah]	61	0.0548	3.39e-22	1.82e-19	5.48
GO_ENDOSOMAL_TRANSPORT	228	The directed movement of substances mediated by an endosome, a membrane-bounded organelle that carries materials enclosed in the lumen or located in the endosomal membrane. [ISBN:0198506732]	30	0.1316	8.36e-22	4.26e-19	13.16
Gene/Gene Set Overlap Matrix
Entrez Gene Id	Gene Symbol	Gene Description	GO_INTRACELLULAR_TRANSPORT	GO_WHOLE_MEMBRANE	GO_CELLULAR_MACROMOLECULE_LOCALIZATION	GO_INTRACELLULAR_PROTEIN_TRANSPORT	GO_REGULATION_OF_CATABOLIC_PROCESS	GO_REGULATION_OF_CELLULAR_CATABOLIC_PROCESS	GO_PROCESS_UTILIZING_AUTOPHAGIC_MECHANISM	GO_NUCLEAR_OUTER_MEMBRANE_ENDOPLASMIC_RETICULUM_MEMBRANE_NETWORK	GO_PROTEIN_CATABOLIC_PROCESS	GO_ORGANONITROGEN_COMPOUND_CATABOLIC_PROCESS	GO_GOLGI_VESICLE_TRANSPORT	GO_MITOCHONDRION	GO_MEMBRANE_PROTEIN_COMPLEX	GO_MACROMOLECULE_CATABOLIC_PROCESS	GO_ENDOPEPTIDASE_COMPLEX	GO_GOLGI_MEMBRANE	GO_CELLULAR_PROTEIN_CATABOLIC_PROCESS	GO_SMALL_MOLECULE_METABOLIC_PROCESS	GO_PROTEIN_MODIFICATION_BY_SMALL_PROTEIN_CONJUGATION_OR_REMOVAL	GO_ENDOSOMAL_TRANSPORT
55737	VPS35	VPS35 retromer complex component [Source:HGNC Symbol;Acc:HGNC:13487]	GO_INTRACELLULAR_TRANSPORT	GO_WHOLE_MEMBRANE	GO_CELLULAR_MACROMOLECULE_LOCALIZATION	GO_INTRACELLULAR_PROTEIN_TRANSPORT	GO_REGULATION_OF_CATABOLIC_PROCESS	GO_REGULATION_OF_CELLULAR_CATABOLIC_PROCESS	GO_PROCESS_UTILIZING_AUTOPHAGIC_MECHANISM		GO_PROTEIN_CATABOLIC_PROCESS	GO_ORGANONITROGEN_COMPOUND_CATABOLIC_PROCESS		GO_MITOCHONDRION	GO_MEMBRANE_PROTEIN_COMPLEX	GO_MACROMOLECULE_CATABOLIC_PROCESS			GO_CELLULAR_PROTEIN_CATABOLIC_PROCESS			GO_ENDOSOMAL_TRANSPORT
11315	PARK7	Parkinsonism associated deglycase [Source:HGNC Symbol;Acc:HGNC:16369]	GO_INTRACELLULAR_TRANSPORT	GO_WHOLE_MEMBRANE	GO_CELLULAR_MACROMOLECULE_LOCALIZATION	GO_INTRACELLULAR_PROTEIN_TRANSPORT	GO_REGULATION_OF_CATABOLIC_PROCESS	GO_REGULATION_OF_CELLULAR_CATABOLIC_PROCESS	GO_PROCESS_UTILIZING_AUTOPHAGIC_MECHANISM		GO_PROTEIN_CATABOLIC_PROCESS	GO_ORGANONITROGEN_COMPOUND_CATABOLIC_PROCESS		GO_MITOCHONDRION		GO_MACROMOLECULE_CATABOLIC_PROCESS			GO_CELLULAR_PROTEIN_CATABOLIC_PROCESS	GO_SMALL_MOLECULE_METABOLIC_PROCESS	GO_PROTEIN_MODIFICATION_BY_SMALL_PROTEIN_CONJUGATION_OR_REMOVAL
55823	VPS11	VPS11 core subunit of CORVET and HOPS complexes [Source:HGNC Symbol;Acc:HGNC:14583]	GO_INTRACELLULAR_TRANSPORT	GO_WHOLE_MEMBRANE	GO_CELLULAR_MACROMOLECULE_LOCALIZATION	GO_INTRACELLULAR_PROTEIN_TRANSPORT	GO_REGULATION_OF_CATABOLIC_PROCESS	GO_REGULATION_OF_CELLULAR_CATABOLIC_PROCESS	GO_PROCESS_UTILIZING_AUTOPHAGIC_MECHANISM		GO_PROTEIN_CATABOLIC_PROCESS	GO_ORGANONITROGEN_COMPOUND_CATABOLIC_PROCESS			GO_MEMBRANE_PROTEIN_COMPLEX	GO_MACROMOLECULE_CATABOLIC_PROCESS			GO_CELLULAR_PROTEIN_CATABOLIC_PROCESS
5476	CTSA	cathepsin A [Source:HGNC Symbol;Acc:HGNC:9251]	GO_INTRACELLULAR_TRANSPORT	GO_WHOLE_MEMBRANE	GO_CELLULAR_MACROMOLECULE_LOCALIZATION	GO_INTRACELLULAR_PROTEIN_TRANSPORT	GO_REGULATION_OF_CATABOLIC_PROCESS	GO_REGULATION_OF_CELLULAR_CATABOLIC_PROCESS	GO_PROCESS_UTILIZING_AUTOPHAGIC_MECHANISM		GO_PROTEIN_CATABOLIC_PROCESS	GO_ORGANONITROGEN_COMPOUND_CATABOLIC_PROCESS				GO_MACROMOLECULE_CATABOLIC_PROCESS			GO_CELLULAR_PROTEIN_CATABOLIC_PROCESS
4218	RAB8A	RAB8A, member RAS oncogene family [Source:HGNC Symbol;Acc:HGNC:7007]	GO_INTRACELLULAR_TRANSPORT	GO_WHOLE_MEMBRANE	GO_CELLULAR_MACROMOLECULE_LOCALIZATION	GO_INTRACELLULAR_PROTEIN_TRANSPORT	GO_REGULATION_OF_CATABOLIC_PROCESS	GO_REGULATION_OF_CELLULAR_CATABOLIC_PROCESS	GO_PROCESS_UTILIZING_AUTOPHAGIC_MECHANISM				GO_GOLGI_VESICLE_TRANSPORT					GO_GOLGI_MEMBRANE				GO_ENDOSOMAL_TRANSPORT
51100	SH3GLB1	SH3 domain containing GRB2 like, endophilin B1 [Source:HGNC Symbol;Acc:HGNC:10833]	GO_INTRACELLULAR_TRANSPORT	GO_WHOLE_MEMBRANE	GO_CELLULAR_MACROMOLECULE_LOCALIZATION	GO_INTRACELLULAR_PROTEIN_TRANSPORT	GO_REGULATION_OF_CATABOLIC_PROCESS	GO_REGULATION_OF_CELLULAR_CATABOLIC_PROCESS	GO_PROCESS_UTILIZING_AUTOPHAGIC_MECHANISM					GO_MITOCHONDRION		GO_MACROMOLECULE_CATABOLIC_PROCESS		GO_GOLGI_MEMBRANE
9559	VPS26A	VPS26, retromer complex component A [Source:HGNC Symbol;Acc:HGNC:12711]	GO_INTRACELLULAR_TRANSPORT	GO_WHOLE_MEMBRANE	GO_CELLULAR_MACROMOLECULE_LOCALIZATION	GO_INTRACELLULAR_PROTEIN_TRANSPORT	GO_REGULATION_OF_CATABOLIC_PROCESS	GO_REGULATION_OF_CELLULAR_CATABOLIC_PROCESS	GO_PROCESS_UTILIZING_AUTOPHAGIC_MECHANISM						GO_MEMBRANE_PROTEIN_COMPLEX							GO_ENDOSOMAL_TRANSPORT
7855	FZD5	frizzled class receptor 5 [Source:HGNC Symbol;Acc:HGNC:4043]	GO_INTRACELLULAR_TRANSPORT	GO_WHOLE_MEMBRANE	GO_CELLULAR_MACROMOLECULE_LOCALIZATION	GO_INTRACELLULAR_PROTEIN_TRANSPORT	GO_REGULATION_OF_CATABOLIC_PROCESS	GO_REGULATION_OF_CELLULAR_CATABOLIC_PROCESS	GO_PROCESS_UTILIZING_AUTOPHAGIC_MECHANISM									GO_GOLGI_MEMBRANE
7529	YWHAB	tyrosine 3-monooxygenase/tryptophan 5-monooxygenase activation protein beta [Source:HGNC Symbol;Acc:HGNC:12849]	GO_INTRACELLULAR_TRANSPORT	GO_WHOLE_MEMBRANE	GO_CELLULAR_MACROMOLECULE_LOCALIZATION	GO_INTRACELLULAR_PROTEIN_TRANSPORT	GO_REGULATION_OF_CATABOLIC_PROCESS	GO_REGULATION_OF_CELLULAR_CATABOLIC_PROCESS						GO_MITOCHONDRION		GO_MACROMOLECULE_CATABOLIC_PROCESS
11267	SNF8	SNF8 subunit of ESCRT-II [Source:HGNC Symbol;Acc:HGNC:17028]	GO_INTRACELLULAR_TRANSPORT	GO_WHOLE_MEMBRANE	GO_CELLULAR_MACROMOLECULE_LOCALIZATION	GO_INTRACELLULAR_PROTEIN_TRANSPORT	GO_REGULATION_OF_CATABOLIC_PROCESS		GO_PROCESS_UTILIZING_AUTOPHAGIC_MECHANISM		GO_PROTEIN_CATABOLIC_PROCESS	GO_ORGANONITROGEN_COMPOUND_CATABOLIC_PROCESS			GO_MEMBRANE_PROTEIN_COMPLEX	GO_MACROMOLECULE_CATABOLIC_PROCESS			GO_CELLULAR_PROTEIN_CATABOLIC_PROCESS			GO_ENDOSOMAL_TRANSPORT
[truncated: 468 more rows]

## Sheet: 5
Cluster No.	No. genes in cluster	Cluster expression profile
Cluster0005	491	high in 7 day enteroids compared to earlier timepoints
[truncated: 390 more rows]

## Sheet: 6
Cluster No.	No. genes in cluster	Cluster expression profile
[truncated: 285 more rows]

## Sheet: 7
Cluster No.	No. genes in cluster	Cluster expression profile
[truncated: 270 more rows]

[truncated: 26 more sheets: 8, 9, 10, 11, 12, 13, 14, 15, 16, 17, 18, 19, 20, 21, 24, 25, 26, 27, 28, 31 …]
