# Supplementary material for: Temporal transcriptome profiling of floating apical out chicken enteroids suggest stability and reproducibility
Source: Vet Res. 2023 Feb 15;54:12. doi: 10.1186/s13567-023-01144-2 (PMC9933378; doi:10.1186/s13567-023-01144-2)
Supplement: Supplementary file 9 — Additional file 9. Differentially expressed gene summary. Table listing the DEGs (logFC, P-value, FDR) from adjacent culture time points. [file 13567_2023_1144_MOESM9_ESM.xlsx]

## Sheet: diffexp_summary_gene
		Time: 1 day vs 0 day			Time: 3 day vs 1 day			Time: 4 day vs 3 day			Time: 7 day vs 4 day
ensembl ID	gene_name_kat	logFC	P-value	FDR	logFC	P-value	FDR	logFC	P-value	FDR	logFC	P-value	FDR
ENSGALG00000000003	PANX2	-1.02266	0.00299877	0.00597603	0.515493	0.0370107	0.0820734	-0.150778	0.557814	0.857355	0.41413	0.173364	0.255964
ENSGALG00000000004	RFKL	-0.848418	3.04292e-05	0.000139318	-0.266378	0.0136173	0.0374729	0.0618657	0.501277	0.832947	-0.109625	0.218124	0.308405
ENSGALG00000000011	C10orf88	0.0944761	0.449559	0.506128	-0.651996	8.63116e-05	0.00101754	-0.0347952	0.696525	0.91037	-0.369427	0.00156368	0.00669349
ENSGALG00000000038	CTRB2	-1.68785	2.18158e-05	0.000109374	-3.18032	8.03237e-09	4.60644e-06	-1.59264	0.122757	0.585089	-1.16096	0.339124	0.438341
ENSGALG00000000044	WFIKKN1	1.24062	0.000783595	0.00188493	0.357265	0.193479	0.297936	0.0863024	0.729036	0.92171	0.828775	0.17678	0.26023
ENSGALG00000000048	ATP6V1AL	0.210793	0.349259	0.406489	-0.605289	0.00487567	0.0171393	-0.425228	0.130273	0.590512	-1.21629	0.00562921	0.0172575
ENSGALG00000000055	LAMTOR3	0.726939	4.31804e-05	0.000181396	0.0410391	0.621128	0.718395	0.00217514	0.982166	0.996553	-0.393424	0.00102799	0.00503676
ENSGALG00000000059	TUBB3	-0.579465	0.0001855	0.000569965	0.0905478	0.376183	0.494435	-0.22474	0.172226	0.625555	0.413863	0.0487492	0.0929546
ENSGALG00000000067	SPR	0.962568	3.69018e-05	0.000161586	-0.69955	1.19616e-05	0.000293719	0.084275	0.378801	0.767358	-1.00176	4.62209e-06	0.000361989
ENSGALG00000000071	DDIAS	0.986749	0.000105372	0.000362846	0.130524	0.314846	0.432761	0.0407646	0.745656	0.927661	-0.0277606	0.80822	0.859461
ENSGALG00000000081	IL4I1	1.18468	0.0117334	0.0197011	1.70857	0.000389409	0.00275923	-0.1621	0.593921	0.870852	1.15153	0.0254005	0.0552969
ENSGALG00000000086	TIMM17A	1.17003	5.72116e-07	1.13816e-05	-0.527599	2.99779e-05	0.000515921	-0.0587603	0.505428	0.834619	-0.48134	0.000202873	0.00182524
ENSGALG00000000091	INTS4	0.294321	0.0151018	0.0246493	0.0151361	0.859509	0.902541	0.0720012	0.415644	0.787899	-0.077241	0.242435	0.334993
ENSGALG00000000094	ADIPOR1	0.772976	6.52264e-05	0.000249751	0.0290369	0.769888	0.837385	-0.0322385	0.715458	0.916723	-0.0157243	0.807157	0.858643
ENSGALG00000000102	UBE2T	-1.37246	2.42313e-05	0.000117737	0.503292	0.00610929	0.0203849	-0.132536	0.46954	0.815821	0.334897	0.0410611	0.0813081
ENSGALG00000000104	CRY4	1.26804	9.25521e-05	0.000327702	0.0297368	0.87842	0.915604	-0.313416	0.220849	0.66254	0.656666	0.00524442	0.0163084
ENSGALG00000000106	LRIF1H1	-0.0831834	0.427827	0.484607	0.0105264	0.910969	0.938853	0.102437	0.241092	0.678517	-0.00329598	0.959336	0.971981
ENSGALG00000000107	TRIM7	1.29711	0.000188035	0.000576463	-0.00698059	0.968385	0.978312	-0.238749	0.281451	0.706729	0.566759	0.0486316	0.0928052
ENSGALG00000000109	AFMID	0.145222	0.301782	0.357077	-0.330751	0.0505237	0.104993	-0.0436362	0.662535	0.897378	-0.348573	0.00288607	0.0104349
ENSGALG00000000112	PLP1	-2.01133	9.50997e-06	6.07722e-05	0.394793	0.105914	0.187171	-0.898692	0.0880026	0.560895	-0.0964965	0.824826	0.872116
ENSGALG00000000115	HEP21	1.28857	0.0370993	0.0551234	-2.09762	0.00777543	0.0244096	1.07698	0.131864	0.592586	-3.84766	0.00833032	0.0232418
ENSGALG00000000122	GNB2L1	0.00550679	0.970093	0.974312	-0.663582	3.43157e-05	0.000560722	-0.35376	0.0284644	0.499309	-0.275803	0.0149157	0.0364247
ENSGALG00000000129	TCF25	0.611578	0.000107848	0.000369855	-0.103713	0.218949	0.327069	-0.0862355	0.308781	0.723391	-0.0704449	0.256737	0.350585
ENSGALG00000000137	SNRPE	0.5147	0.000328899	0.000910836	-0.619319	1.59946e-05	0.000357675	-0.221649	0.0337651	0.499309	-0.115054	0.0969765	0.161473
ENSGALG00000000141	BLB1	-0.82624	0.0032598	0.0064299	-0.127934	0.358812	0.477717	0.117018	0.441787	0.801866	-0.0501482	0.810658	0.861005
ENSGALG00000000142	CEPT1	0.786902	4.2693e-05	0.000179644	0.140741	0.124913	0.212793	0.129061	0.268994	0.695431	-0.476037	0.00145136	0.00636624
ENSGALG00000000146	SUPT6H	-0.207086	0.112968	0.149086	0.222058	0.0215724	0.0536458	0.168602	0.0920332	0.563966	0.0115721	0.864475	0.901832
ENSGALG00000000150	RPL9	-0.00652373	0.963672	0.969014	-0.772935	6.05829e-06	0.000196812	-0.303562	0.0412514	0.506384	-0.176334	0.0728518	0.128361
ENSGALG00000000151	ADAMTS19	-0.469579	0.0119304	0.0199819	0.406689	0.00322517	0.0125988	-0.340043	0.0432686	0.513089	-0.445349	0.0639028	0.115559
ENSGALG00000000154	DENND2D	0.504494	0.00141337	0.00312135	0.172097	0.114823	0.199289	0.123476	0.391033	0.775492	-0.614546	0.000273883	0.00217638
ENSGALG00000000156	BRD2	-0.946195	0.000110696	0.000377807	-0.208713	0.0271652	0.0641017	0.0525554	0.5966	0.871731	-0.190881	0.0445934	0.0866334
ENSGALG00000000158	MHCDMA	0.456577	0.0365522	0.0544288	0.236568	0.125964	0.21407	-0.0346193	0.819565	0.94883	0.390178	0.0301865	0.0634828
ENSGALG00000000161	ISOC1	-0.0848134	0.464225	0.520661	-0.0699513	0.527006	0.638267	-0.0284963	0.853499	0.958297	-0.0957807	0.426787	0.526283
ENSGALG00000000162	DMB1	1.78146	2.08154e-05	0.000105942	-0.544831	0.000484356	0.00320226	0.100744	0.459551	0.811413	-1.30866	7.88004e-06	0.000419727
ENSGALG00000000164	MYBPH	2.46863	0.000108405	0.000371621	-1.49864	0.000282637	0.00223818	-0.210106	0.566629	0.860913	-0.798795	0.143693	0.221252
ENSGALG00000000168	ADORA1	-1.82902	0.0032364	0.00639013	-0.0457499	0.949268	0.965175	-0.305634	0.679671	0.903397	0.04606	0.939102	0.957742
ENSGALG00000000184	SLC27A6	-0.933221	0.0151065	0.0246546	0.0517603	0.87174	0.910832	0.14417	0.637278	0.888427	0.995959	0.0477108	0.091388
ENSGALG00000000186	MTCH1	0.721645	0.00385146	0.00743687	0.592228	0.00289518	0.0116475	0.118483	0.373237	0.764007	0.243372	0.0677043	0.121055
ENSGALG00000000189	YTHDC2H1	-1.62801	8.596e-06	5.64547e-05	0.817107	0.000428226	0.00294849	0.116139	0.3607	0.756127	0.696803	0.00029578	0.00229223
ENSGALG00000000195	SLC23A2	-1.77686	3.10981e-05	0.000141832	0.380055	0.0454884	0.0967105	0.353828	0.0190586	0.499309	0.772789	0.000373882	0.00263765
ENSGALG00000000201	PLEKHM1	0.701235	7.42439e-05	0.00027544	0.090007	0.312037	0.429664	0.194226	0.0460158	0.513198	-0.316811	0.00159233	0.00679187
ENSGALG00000000208	MCC	-1.426	0.000124719	0.000415216	0.542131	0.00692963	0.0223747	0.313443	0.0257115	0.499309	0.547214	0.00143824	0.00632898
ENSGALG00000000209	PRNP	0.824092	1.07378e-05	6.59401e-05	0.321461	0.00629104	0.0208259	-0.175586	0.271136	0.697476	0.282771	0.011575	0.0298924
ENSGALG00000000215	DCP2	-1.77221	8.00865e-05	0.000292525	0.838324	0.00178378	0.00808981	0.210703	0.184002	0.635594	1.09814	9.24364e-05	0.00120039
ENSGALG00000000217	PPFIA4	-1.56443	0.000114831	0.000388852	-0.346143	0.137503	0.229124	-0.0850549	0.75908	0.931391	-0.379301	0.218506	0.308817
ENSGALG00000000218	SRP19	1.32599	3.65813e-07	9.06699e-06	-0.544843	5.03566e-05	0.000723718	-0.08126	0.374759	0.764891	-0.346139	0.00119964	0.00560653
ENSGALG00000000220	APC	-0.514764	0.000481278	0.00124798	0.229178	0.0245782	0.0593845	0.205023	0.101706	0.571815	-0.0319528	0.746587	0.811545
ENSGALG00000000223	TMEM183A	1.04057	4.13569e-06	3.48622e-05	-0.348046	0.00416174	0.0152677	0.0934437	0.409075	0.783535	-1.02789	3.78321e-06	0.000344912
ENSGALG00000000225	MGAT4C	1.16505	1.11905e-06	1.65459e-05	-0.514179	0.000130309	0.00133063	0.0460604	0.662227	0.897378	-1.01573	1.9379e-05	0.000585272
ENSGALG00000000226	TMEM9	1.48209	9.86956e-06	6.22252e-05	0.130288	0.32705	0.445781	0.181013	0.263893	0.693964	-0.832849	0.000124783	0.00139347
ENSGALG00000000227	DPYSL2	-0.494683	0.00401832	0.00771298	0.129881	0.154047	0.250287	-0.276793	0.110273	0.574908	0.959774	3.70786e-05	0.000761181
ENSGALG00000000233	SP2	0.458439	0.018495	0.029574	-0.0199124	0.873377	0.912006	0.17123	0.118806	0.583395	-0.266604	0.0144564	0.035562
ENSGALG00000000234	EPB41L4A	-1.62473	4.76202e-05	0.000195834	0.715911	0.00412282	0.0151688	0.232922	0.318597	0.729822	0.83674	0.00720084	0.0208734
ENSGALG00000000235	PPP2R2A	0.22556	0.0277153	0.0424067	-0.188931	0.0344591	0.0774692	0.0116625	0.895616	0.97081	-0.163069	0.0387465	0.0775367
ENSGALG00000000239	ENSGALG00000000239	-1.55131	0.0523719	0.0751284	0.331346	0.646683	0.740148	0.362625	0.556943	0.857035	0.636714	0.221383	0.311865
ENSGALG00000000241	STARD4	2.24974	1.85852e-07	6.57739e-06	0.261153	0.0463586	0.0982198	0.0615593	0.549839	0.853923	-0.345706	0.0299756	0.0631404
ENSGALG00000000242	EBF2	-2.83524	4.22526e-05	0.000178459	2.63055	5.79186e-05	0.000792815	-0.80383	0.164328	0.619995	3.32886	3.95804e-05	0.000786212
ENSGALG00000000243	RDM1	0.868502	4.09374e-05	0.000174403	-0.41532	0.00220884	0.00945683	-0.0598515	0.545476	0.851646	-0.114946	0.191989	0.277902
ENSGALG00000000244	CAMK4	-0.624475	0.0182823	0.0292682	0.127715	0.508482	0.621761	-0.360509	0.168563	0.623447	1.08763	0.0056398	0.017278
ENSGALG00000000247	WDR36	-0.183445	0.0607137	0.0855487	-0.306299	0.00365329	0.0138217	-0.105846	0.29047	0.712862	0.201383	0.018277	0.0426472
ENSGALG00000000251	CD79B	-1.62932	0.0702716	0.0974028	-2.24042	0.187593	0.291014	0.760753	0.65961	0.897112	-2.52769	0.284914	0.381703
ENSGALG00000000253	SLC25A46	1.52433	6.68448e-07	1.22585e-05	-0.0574194	0.54261	0.651165	0.0978684	0.324333	0.734148	-0.289843	0.00864575	0.0238877
ENSGALG00000000255	MAN2A1	-1.24036	5.4485e-06	4.15901e-05	0.741537	4.69522e-05	0.000683901	0.308564	0.0109686	0.499309	0.583221	0.000889731	0.00458759
ENSGALG00000000259	PSMF1	0.612777	0.00016879	0.000530542	0.0316827	0.69078	0.776178	0.221256	0.0433166	0.513089	-0.464767	0.000231424	0.00195413
ENSGALG00000000264	PJA2	-0.339868	0.0434235	0.0634386	0.502752	0.00264482	0.0108917	0.105073	0.318453	0.729822	0.295445	0.00819927	0.0229337
ENSGALG00000000273	FER	-1.56793	7.3939e-05	0.00027471	0.816436	0.000308085	0.00235272	0.136797	0.262244	0.692451	0.951121	2.09585e-05	0.000597115
ENSGALG00000000275	KCTD9	-0.0208275	0.83314	0.85884	-0.0786268	0.387236	0.506309	-0.142287	0.22282	0.663212	0.360142	0.00166868	0.00701953
ENSGALG00000000276	FBXL17	-0.421689	0.0104389	0.0177676	0.325824	0.0257658	0.0615348	0.0907876	0.48818	0.827474	0.116039	0.278061	0.374583
ENSGALG00000000277	GnRH-I	-0.781589	0.243742	0.295301	-0.0224595	0.972705	0.981371	-0.327777	0.533278	0.847681	-1.04739	0.284228	0.380994
ENSGALG00000000280	EFNA5	0.363115	0.0734882	0.101442	-0.406826	0.0205733	0.0517257	0.161535	0.23783	0.677462	-0.452003	0.0132291	0.0330924
ENSGALG00000000284	HOXB4	0.465518	0.0117901	0.0197814	0.516176	0.000513657	0.00331992	-0.322654	0.161514	0.617931	0.955921	0.00102299	0.00502524
ENSGALG00000000295	ENSGALG00000000295	-1.14039	0.0155556	0.0252947	0.117409	0.780297	0.844574	0.535876	0.123929	0.585803	-0.534678	0.125611	0.198747
ENSGALG00000000296	PCNX1	-0.683633	0.000289152	0.000820256	0.4352	0.000277392	0.00220845	0.300313	0.0349225	0.499309	-0.0925937	0.373192	0.473325
ENSGALG00000000299	PKP1	-0.542998	0.0112996	0.0190521	-0.00930923	0.923165	0.947779	0.294063	0.0556211	0.526875	-0.581536	0.000410112	0.00280746
ENSGALG00000000302	TNNT2	-2.83269	0.002686	0.00543621	0.312123	0.590111	0.692027	0.063512	0.872675	0.963569	-1.33048	0.112922	0.182469
ENSGALG00000000309	LAD1	1.53399	9.21026e-07	1.47259e-05	0.217192	0.0160109	0.0424101	0.178065	0.220278	0.662048	-1.44643	6.15744e-07	0.000254574
ENSGALG00000000311	DOCK5	-0.896252	0.000753418	0.0018226	0.806957	5.24068e-05	0.000740993	0.382457	0.0575097	0.531046	-0.155474	0.211474	0.300935
ENSGALG00000000313	TNNI1	-1.15118	0.0201691	0.0319834	-2.17628	0.00374527	0.014079	-1.53798	0.150587	0.609622	0.0224656	0.987487	0.991559
ENSGALG00000000314	NEFL	-0.679299	0.000850045	0.00201872	-0.296418	0.127975	0.216805	-0.37875	0.328555	0.736286	1.68345	0.00143493	0.00632213
ENSGALG00000000317	NEFM	-1.42974	0.000374063	0.00101373	-0.136764	0.441686	0.55936	-0.413565	0.151436	0.610683	1.30154	0.000225421	0.00192485
ENSGALG00000000318	CSRP1	0.408551	0.00458691	0.00865302	0.501148	0.00096157	0.00520231	-0.0440747	0.855258	0.958445	-0.0825113	0.521885	0.614849
ENSGALG00000000329	AHCYL1	0.905878	1.98774e-05	0.000102133	-0.0756018	0.35892	0.477718	0.12949	0.371352	0.762872	-1.05654	1.11353e-05	0.00047702
ENSGALG00000000336	PPP1R12B	-0.457688	0.00330735	0.00651502	-0.0248159	0.828217	0.879744	0.26352	0.0858851	0.558685	-0.41949	0.0230827	0.0514241
ENSGALG00000000337	CTXN1	-1.14101	0.000473342	0.00123027	0.123958	0.568941	0.673815	0.0346022	0.900705	0.972063	-0.806763	0.0701046	0.124582
ENSGALG00000000341	EDMPN1	4.61515	0.000542984	0.00138021	-0.305095	0.558574	0.664903	-1.78722	0.0498657	0.520067	1.25821	0.0997836	0.165172
ENSGALG00000000349	PSMC5	1.29237	5.65575e-07	1.13102e-05	-0.776693	1.43418e-06	8.79203e-05	-0.127969	0.195034	0.639997	-0.445079	0.00108227	0.00521147
ENSGALG00000000352	TIMM44	0.618057	0.000214067	0.000639623	-0.394168	0.000626852	0.00383885	-0.0443204	0.621218	0.880826	-0.388331	0.000580066	0.00347687
ENSGALG00000000357	ADAMDEC1	0.709877	0.000718138	0.00174963	0.0387864	0.641879	0.736167	0.272871	0.15481	0.61255	-0.60197	0.00133858	0.00601703
ENSGALG00000000362	NAV1H1	-0.70887	0.000165322	0.000521577	0.0662626	0.463346	0.580587	-0.173659	0.290533	0.712915	0.978719	5.04777e-05	0.00087848
ENSGALG00000000364	STC1	-2.56494	7.50731e-08	4.37201e-06	0.473612	0.013546	0.0373135	0.325796	0.0928431	0.564813	-0.836546	0.0699348	0.124318
ENSGALG00000000367	ASIC2	-0.582594	0.0164668	0.0266521	-0.693015	0.00674155	0.0219347	-0.268452	0.381617	0.769467	0.0996516	0.780393	0.837741
ENSGALG00000000371	CRHR1	-4.3925	5.50937e-06	4.19108e-05	0.410177	0.563931	0.669511	-0.74543	0.223929	0.663268	-1.63645	0.121039	0.193006
ENSGALG00000000374	RNPEP	0.270887	0.0470543	0.0681992	-0.642557	6.67363e-06	0.000207441	-0.00267557	0.987017	0.99765	-0.65298	0.000817707	0.00433616
ENSGALG00000000377	HNRNPM	-0.00141963	0.98798	0.990041	-0.373998	0.000588578	0.00365795	-0.123603	0.224283	0.663268	0.0672992	0.344388	0.443469
ENSGALG00000000378	SLC25A37	0.850819	0.000587858	0.00147446	-0.458202	0.00252099	0.0105158	-0.103163	0.38855	0.773706	-0.205623	0.133557	0.208699
ENSGALG00000000379	ITGB3	0.0755887	0.585328	0.636411	1.04921	2.61514e-07	3.5763e-05	-0.374036	0.0756889	0.547658	1.32872	0.000117372	0.00134883
ENSGALG00000000390	ENTPD4	-0.175275	0.208261	0.25708	0.152496	0.207838	0.314436	0.154126	0.17207	0.625555	0.305285	0.00534551	0.0165303
ENSGALG00000000394	SLC6A17	-2.32531	2.65223e-07	7.66689e-06	-0.521613	0.00936844	0.0282278	0.346819	0.150678	0.609647	-0.460763	0.232003	0.323114
ENSGALG00000000396	METTL2A	1.06041	1.09856e-05	6.68616e-05	-0.426262	0.00159378	0.00743096	-0.134382	0.219987	0.661859	-0.104742	0.249133	0.342095
ENSGALG00000000397	IPO9	-0.382111	0.00290236	0.00580995	0.0607344	0.485028	0.600433	-0.0642704	0.567082	0.860949	0.252837	0.00974245	0.0261594
ENSGALG00000000399	DUSP28	0.745056	0.0128564	0.0213589	-0.944648	0.000578208	0.00361115	0.274749	0.312682	0.72623	-1.06365	0.00699587	0.020438
ENSGALG00000000400	ENSGALG00000000400	0.430398	0.222548	0.272859	-0.0100299	0.970082	0.979447	-0.161819	0.644901	0.892281	-0.47477	0.266328	0.361516
ENSGALG00000000401	RBM15	-1.93598	7.67003e-06	5.23849e-05	0.42935	0.0438569	0.0938591	0.167188	0.310959	0.724254	0.560977	0.00759249	0.021666
ENSGALG00000000402	LOXL2	0.300471	0.210988	0.260067	1.2026	8.77299e-05	0.00102744	0.167778	0.264639	0.694211	1.18253	2.91798e-06	0.000321768
ENSGALG00000000404	COPS2	0.670189	3.8828e-05	0.000167903	-0.100903	0.229919	0.339521	-0.0493633	0.559619	0.857568	-0.0293062	0.63909	0.719781
ENSGALG00000000407	KLH23L	-1.0978	0.00508799	0.00946967	-0.660282	0.0349063	0.0782453	0.0318921	0.934302	0.982074	-0.378369	0.275403	0.371425
ENSGALG00000000408	LSM7	-0.23292	0.0322546	0.0486404	-0.0955527	0.302686	0.419812	-0.05449	0.521611	0.842482	-0.0690248	0.345059	0.444172
ENSGALG00000000409	CHMP7	0.754726	1.4839e-05	8.34305e-05	-0.143341	0.0853988	0.158263	0.0341908	0.719319	0.918088	-0.35615	0.00242552	0.00918637
ENSGALG00000000410	TLK2	-0.400047	0.00261361	0.00530797	-0.0453888	0.594869	0.696037	0.120953	0.204624	0.645174	-0.0209913	0.72819	0.796172
ENSGALG00000000417	SLC16A4	0.115539	0.37506	0.432302	-0.404081	0.00381985	0.0142934	-0.205349	0.228678	0.667669	-0.639774	0.00986078	0.0263973
ENSGALG00000000419	LAMTOR5	1.59537	2.74589e-07	7.76095e-06	-0.270424	0.00720272	0.0230554	0.070024	0.490113	0.82856	-0.669583	0.000106197	0.00128609
ENSGALG00000000424	CMTM3	0.262922	0.0189608	0.0302508	0.785325	2.36559e-06	0.000113767	-0.124527	0.302041	0.720518	0.754172	3.59042e-05	0.000748744
ENSGALG00000000428	HINT1Z	1.41298	1.70239e-07	6.34489e-06	-0.601682	3.23142e-05	0.000542257	-0.0904971	0.350795	0.74974	-0.368846	0.00324162	0.0113713
ENSGALG00000000430	SPPL2B	0.17094	0.198538	0.246481	0.446598	0.000682597	0.00407495	0.0572671	0.539316	0.850062	0.70144	3.04747e-05	0.00070258
ENSGALG00000000433	TUBA4A	-0.277354	0.161964	0.205656	0.323047	0.0845672	0.157082	-0.410166	0.113131	0.578952	0.99017	0.00109899	0.00526627
ENSGALG00000000438	ERMP1	-1.18428	2.83886e-06	2.79295e-05	1.29777	1.42394e-05	0.000328764	0.327612	0.054751	0.526875	0.0658939	0.545039	0.6361
ENSGALG00000000441	KCNA10	-2.91709	0.00252958	0.00516463	1.00029	0.248207	0.360358	-2.17541	0.0355472	0.499571	-1.33856	0.400023	0.499481
ENSGALG00000000442	KCNA2	-1.12928	0.00098614	0.00228962	0.360215	0.125448	0.213363	-0.212956	0.396677	0.779297	-0.283798	0.522466	0.615411
ENSGALG00000000451	MEIG1	-1.59702	0.0535407	0.0765581	0.225292	0.763097	0.832904	0.00659933	0.991396	0.998359	0.00132624	0.998105	0.999256
ENSGALG00000000452	TNFRSF10B	0.0322415	0.831646	0.857599	-0.58237	5.86848e-05	0.000799695	-0.0453573	0.701377	0.911282	-0.500038	0.000402454	0.00276997
ENSGALG00000000456	MRPS21	0.731917	0.000111374	0.000379603	-0.512506	0.000152018	0.00146676	-0.0979728	0.344258	0.746884	-0.398674	0.00241587	0.00916156
ENSGALG00000000458	TMPRSS9	0.680364	0.222657	0.272974	0.789684	0.115783	0.200566	-0.615693	0.172837	0.625794	0.962184	0.0354233	0.0720874
ENSGALG00000000461	MRC2	-0.150458	0.247961	0.299656	1.12353	2.35146e-07	3.41617e-05	0.0787929	0.539737	0.850062	0.872631	3.53015e-05	0.000745357
ENSGALG00000000466	LCK	0.540936	0.0746363	0.102843	-0.233888	0.38416	0.503055	-0.597895	0.0557347	0.527049	0.603944	0.0282847	0.0602497
ENSGALG00000000469	ADRA1A	0.554729	0.11315	0.149316	0.134321	0.702477	0.785696	0.0156345	0.958219	0.987892	-0.785482	0.0755361	0.132095
ENSGALG00000000470	LMNB2	-3.28748	1.0841e-06	1.62551e-05	1.18146	8.36547e-06	0.000239487	-0.0180126	0.884494	0.967548	1.88222	1.86722e-07	0.000254574
ENSGALG00000000474	RPL36	0.370561	0.0239466	0.0372788	-0.903379	1.30233e-06	8.44995e-05	-0.282606	0.0348017	0.499309	-0.143893	0.123937	0.196693
ENSGALG00000000476	LRRTM4	-1.87216	2.96109e-05	0.000136804	0.0330228	0.893581	0.92641	-0.137038	0.573272	0.862893	0.0317563	0.922347	0.945154
ENSGALG00000000477	PNPLA1H	3.3873	0.00191206	0.00405447	2.90728	2.47259e-06	0.000115678	0.955092	0.00171188	0.499309	-0.576112	0.0504803	0.0954723
ENSGALG00000000478	ENSGALG00000000478	-2.72556	9.98412e-07	1.55481e-05	0.637451	0.00670291	0.021853	-0.10306	0.544129	0.851646	1.05704	0.0001919	0.00177641
ENSGALG00000000483	ENSGALG00000000483	0.160625	0.751266	0.787176	1.02533	0.0399689	0.0872249	-0.482177	0.205699	0.646478	1.17013	0.0152956	0.0371027
ENSGALG00000000497	ENSGALG00000000497	0.111739	0.491712	0.547106	0.817325	0.000400159	0.00281187	0.30879	0.140858	0.602246	-1.24317	2.82784e-05	0.000686631
ENSGALG00000000498	ACE	-0.204891	0.103969	0.138351	0.920413	0.000729166	0.0042755	0.487448	0.0266778	0.499309	-0.537358	0.00170611	0.00712669
ENSGALG00000000504	ETV7	-0.865145	0.0097197	0.0166744	0.838359	0.00466789	0.0165905	0.141161	0.414952	0.787637	-0.1826	0.288851	0.385844
ENSGALG00000000505	KCNH6	-1.14399	0.000134706	0.000441303	-0.697193	0.00128865	0.00640649	0.0635467	0.669963	0.899728	-1.48021	7.30151e-05	0.00106766
ENSGALG00000000507	CPNE7	1.13845	0.00205683	0.0043192	-0.43169	0.114542	0.198899	-0.303515	0.223019	0.663212	-0.326261	0.234619	0.326221
ENSGALG00000000510	DCAF7	0.461973	0.00140021	0.00309769	-0.180655	0.0602246	0.120599	0.0282631	0.745177	0.92738	0.02371	0.711266	0.78149
ENSGALG00000000511	KCTD20	0.458077	0.000938742	0.00219476	0.244206	0.0171482	0.0448654	0.151112	0.263476	0.693558	-0.596069	0.00110582	0.00529043
ENSGALG00000000513	ZNF276	0.610343	0.000318603	0.000888289	-0.152727	0.14101	0.233719	-0.0363662	0.674591	0.902133	-0.188587	0.0298424	0.0629046
ENSGALG00000000516	FANCA	-0.929857	0.000231381	0.000681832	0.589613	0.00080386	0.00459962	-0.155592	0.194517	0.639997	0.306664	0.0126537	0.0320223
ENSGALG00000000518	KLHL12	0.487847	0.000503409	0.00129479	-0.225911	0.0193287	0.0493501	0.00717841	0.933997	0.982067	-0.160319	0.0450017	0.087255
ENSGALG00000000521	SPIRE2	0.893473	0.000282739	0.00080476	0.0706934	0.407035	0.525586	0.19652	0.206437	0.646478	-1.11222	6.24648e-06	0.000398399
ENSGALG00000000523	STK38	-0.780023	0.0009204	0.00216011	0.547301	0.00191031	0.00849036	0.146115	0.28239	0.70761	0.935903	3.58641e-05	0.000748744
ENSGALG00000000525	MAP3K3	-1.96343	3.86227e-06	3.34455e-05	0.654433	0.000457179	0.00309039	0.235689	0.107248	0.573802	0.807744	3.46471e-05	0.000737684
ENSGALG00000000528	DBNDD1	0.95705	0.000212362	0.000635809	-0.0454538	0.78003	0.844335	-0.0253351	0.858983	0.959235	0.206731	0.274632	0.370633
ENSGALG00000000529	LIMD2	0.337826	0.0243204	0.0377812	-0.261743	0.0441587	0.094346	-0.0335068	0.762291	0.93268	-0.662451	0.00055844	0.00339185
ENSGALG00000000533	SRSF3	0.454371	0.00263592	0.00534887	-0.598829	3.65085e-05	0.000585256	-0.119636	0.228962	0.667918	-0.173025	0.0453064	0.087732
ENSGALG00000000535	ERRFI1	-0.957727	3.52697e-06	3.17081e-05	0.106775	0.317044	0.435344	0.306414	0.106839	0.573802	-0.896875	0.000573201	0.00345085
ENSGALG00000000538	RNF113A	1.32861	1.70889e-06	2.08229e-05	-0.515501	0.000259561	0.00210323	-0.136298	0.157309	0.613853	-0.551123	0.000165519	0.00162704
ENSGALG00000000540	GAS8	0.709553	0.000686585	0.00168314	-0.161967	0.247689	0.359783	-0.137854	0.357058	0.75461	0.345134	0.0219483	0.0493734
ENSGALG00000000541	ZC3H11A	-0.546466	0.000219637	0.000652743	-0.037327	0.674295	0.763008	0.152424	0.121608	0.584742	-0.112962	0.141677	0.218678
ENSGALG00000000542	ZNF593	0.283406	0.0796451	0.109069	-0.348069	0.00529494	0.0182783	-0.0766204	0.493878	0.829913	-0.681908	0.000132314	0.00143958
ENSGALG00000000544	RAB44	0.268203	0.322592	0.379176	-0.597047	0.00692351	0.022359	0.143787	0.439247	0.800025	-0.429087	0.0524914	0.0984484
ENSGALG00000000545	REN	1.05643	0.00570407	0.0104586	-2.44139	0.0107264	0.0312255	-0.210752	0.324609	0.734149	-1.00701	0.00270858	0.00996237
ENSGALG00000000549	URAH	0.882933	0.00123835	0.00277972	-0.681253	0.00155428	0.00729652	0.251283	0.353721	0.751757	-1.24242	0.000480698	0.00309408
ENSGALG00000000550	STRADA	0.455603	0.000639595	0.00158499	-0.189378	0.0399608	0.0872249	0.0831932	0.325658	0.734654	-0.237983	0.00572617	0.0174764
ENSGALG00000000551	C26H6orf89	0.584101	0.000174791	0.000544399	0.0458425	0.600463	0.70129	0.117198	0.230788	0.670415	-0.196343	0.0204366	0.0465559
ENSGALG00000000557	ETNK2	-0.619034	0.0125495	0.0209057	-0.263004	0.214382	0.322226	-0.37321	0.152665	0.612384	-0.26982	0.391508	0.49134
ENSGALG00000000558	SLC1A6	2.5365	2.38638e-06	2.50739e-05	2.07453	1.46555e-06	8.82085e-05	-0.466243	0.0950621	0.566147	1.87436	4.3275e-05	0.00081477
ENSGALG00000000560	PI16H	-6.2375	1.90186e-06	2.20975e-05	1.81437	0.0859289	0.158966	0.0773957	0.924897	0.979497	1.59351	0.0592039	0.108609
ENSGALG00000000564	CCDC47	0.229739	0.0352055	0.052635	0.0862892	0.334204	0.453236	0.0384626	0.707898	0.91298	-0.347502	0.00326364	0.0114151
ENSGALG00000000568	LGR6	-0.812319	0.117153	0.153958	0.871035	0.111367	0.194545	0.515051	0.2395	0.677998	-1.50868	0.00354437	0.0121279
ENSGALG00000000573	PER3	-0.474082	0.00361575	0.00703945	0.387816	0.00905353	0.0274994	0.447214	0.00432008	0.499309	-0.439042	0.0144713	0.0355813
ENSGALG00000000576	RRNAD1	0.681364	0.00308963	0.00613303	0.116707	0.449218	0.566799	-0.0719498	0.602824	0.874241	-0.38564	0.0206559	0.0469411
ENSGALG00000000577	RANBP3	0.206844	0.108841	0.144067	0.115211	0.211712	0.319129	-0.0104994	0.898473	0.971365	0.267406	0.00439318	0.0142107
ENSGALG00000000579	VAMP3	1.26045	3.09706e-06	2.94777e-05	-0.0950233	0.283505	0.398999	-0.0545358	0.602456	0.874003	-0.310433	0.00609473	0.0183492
ENSGALG00000000581	DDX42	0.266259	0.0150331	0.0245485	-0.147969	0.0963871	0.174143	-0.043029	0.602155	0.874003	0.0670431	0.284621	0.381409
ENSGALG00000000583	SOX13	-0.711696	0.00285698	0.00573201	-0.126915	0.438852	0.556484	-0.178436	0.414724	0.787343	-0.0154187	0.938093	0.956857
ENSGALG00000000584	ENSGALG00000000584	-0.78936	0.00391029	0.00753003	0.807834	0.000114811	0.00122149	-0.0524848	0.75923	0.931497	1.19295	2.96229e-05	0.000695482
ENSGALG00000000585	MYL4	-0.952742	1.99338e-05	0.000102305	-1.15463	2.98968e-07	3.93114e-05	-0.0434765	0.825961	0.949632	-1.8684	7.96536e-06	0.000420202
ENSGALG00000000589	BTN1A1	0.900862	0.000840313	0.00199854	-0.401968	0.0167504	0.0440126	-0.0301149	0.84404	0.954789	-0.376186	0.022757	0.0508706
ENSGALG00000000596	CDC27	0.360685	0.00429761	0.00818894	-0.0899351	0.2706	0.384643	0.0743273	0.4304	0.795804	-0.193767	0.0187077	0.0434071
ENSGALG00000000599	MARCH2	0.387813	0.0200551	0.0318168	0.47287	0.00465181	0.0165565	-0.101427	0.359038	0.755113	0.301407	0.023758	0.0525859
ENSGALG00000000603	KANSL1	-0.54765	0.000373758	0.00101306	0.167376	0.0922592	0.16831	0.0785827	0.353477	0.751735	-0.0514212	0.396858	0.496471
ENSGALG00000000604	NKAIN1	0.0381884	0.896078	0.912764	1.56882	2.45624e-05	0.00045392	0.403279	0.046806	0.513198	0.253642	0.155901	0.235982
ENSGALG00000000606	ARL8A	0.176857	0.0704552	0.0976421	-0.110512	0.222447	0.331183	0.0575096	0.485002	0.825902	-0.213376	0.0149203	0.036431
ENSGALG00000000607	GPR37L1	1.12662	0.00112351	0.00256312	0.0404922	0.824188	0.876417	0.278402	0.101629	0.571815	-1.12294	0.000820629	0.00434409
ENSGALG00000000608	CDH1	0.305037	0.0477031	0.0690494	0.125584	0.199965	0.305673	0.219376	0.229637	0.668712	-0.953774	0.000110412	0.00130425
ENSGALG00000000611	PPP1R15B	-0.691757	0.000130835	0.000431299	-0.0420428	0.688304	0.774424	-0.00290837	0.974976	0.994222	-1.27561e-05	0.999938	1
ENSGALG00000000613	RAB11B	0.466863	0.000662839	0.00163281	0.038283	0.634399	0.730038	-0.0736899	0.476292	0.820901	-0.0875462	0.251092	0.344146
ENSGALG00000000615	SNRNP40	0.571638	0.000246954	0.000717261	-0.253286	0.0182373	0.0470911	-0.159171	0.138406	0.599848	0.0951688	0.164501	0.246025
ENSGALG00000000616	ELF3	-1.19663	4.50294e-06	3.6753e-05	-0.243361	0.0552717	0.112789	0.254534	0.108567	0.573802	-1.35756	2.74705e-05	0.000675104
ENSGALG00000000618	ZCCHC17	0.28665	0.0402682	0.0592868	-0.35506	0.00636534	0.0210067	0.125739	0.21747	0.659315	-0.229171	0.0187294	0.0434452
ENSGALG00000000619	ANGPTL4	-1.60646	3.14807e-06	2.97535e-05	0.853029	7.51565e-05	0.000925941	-0.278515	0.1339	0.595564	0.707302	0.00341808	0.01182
ENSGALG00000000621	KANK3	-0.457723	0.00260022	0.00528668	0.489607	0.000520709	0.00334856	-0.0539002	0.720436	0.91859	0.389004	0.0505548	0.0955826
ENSGALG00000000625	MAPT	-1.55999	1.73806e-06	2.10341e-05	-0.306373	0.0570265	0.115535	-0.303545	0.122173	0.585089	0.398947	0.0914067	0.154118
ENSGALG00000000627	DNAJC11	0.638203	0.00024514	0.000713156	-0.185358	0.0508005	0.105457	-0.124908	0.188073	0.637585	0.135341	0.069372	0.123478
ENSGALG00000000629	CD320a	0.771613	7.46448e-05	0.000276639	-0.748475	2.15231e-05	0.000420944	-0.215151	0.0462798	0.513198	-0.167606	0.0654074	0.117777
ENSGALG00000000630	HAS3	-0.50757	0.279497	0.333483	-0.557319	0.242155	0.353538	-0.481041	0.471355	0.817104	-0.480118	0.339799	0.438959
ENSGALG00000000632	CHTF8	-0.476611	0.0348531	0.0521828	0.278478	0.082214	0.153496	-0.285336	0.154881	0.61255	0.0355455	0.802771	0.855205
ENSGALG00000000636	MDM4	-1.31043	3.00771e-05	0.000138193	0.1563	0.282805	0.398266	0.145305	0.18185	0.634157	1.01654	4.55104e-05	0.00084017
ENSGALG00000000637	ZBTB48	0.591014	0.00119121	0.00269123	-0.320554	0.0132165	0.0366158	0.0472214	0.622843	0.8816	-0.438978	0.00100035	0.00495554
ENSGALG00000000638	UTP4	0.143776	0.199098	0.247072	-0.63271	0.000101324	0.00112232	-0.298254	0.0328971	0.499309	0.0611548	0.558527	0.647885
ENSGALG00000000639	LRRN2	-1.66278	4.26039e-05	0.000179493	-0.670438	0.0377949	0.0834162	0.0975826	0.698782	0.910954	-0.321879	0.453164	0.551805
ENSGALG00000000643	ANKS3	-0.567091	0.00190706	0.00404628	0.197617	0.110937	0.193917	0.15864	0.141613	0.602251	-0.00139623	0.985272	0.990005
ENSGALG00000000645	ESPN	0.714657	0.00193541	0.00409739	-0.642669	0.00113306	0.0058476	0.0178899	0.923566	0.978962	-1.04006	0.000324675	0.00242219
ENSGALG00000000650	NIP7	0.886606	1.27212e-05	7.46395e-05	-0.674935	1.08996e-05	0.000280156	-0.177382	0.075353	0.547443	-0.290351	0.0131645	0.0329631
ENSGALG00000000652	ACOT7	0.423768	0.00773931	0.0136565	-0.70391	5.35123e-06	0.000181568	-0.0940331	0.376309	0.765172	-0.836019	1.12355e-05	0.000477363
ENSGALG00000000653	CNTN2	0.418042	0.19218	0.239558	0.331081	0.164875	0.263781	-1.74221	0.0126436	0.499309	0.27063	0.565247	0.654314
ENSGALG00000000654	TMED6	-2.58526	2.76541e-06	2.73738e-05	-2.04706	2.20492e-06	0.00011011	-0.556631	0.197844	0.641354	-1.58088	0.0195443	0.0449146
ENSGALG00000000657	TERF2	-0.676086	0.000381088	0.00102745	-0.140747	0.306651	0.424167	-0.000821032	0.993634	0.998729	-0.0494439	0.55189	0.642492
ENSGALG00000000660	CYB5B	0.63449	5.52044e-05	0.000218872	-0.118491	0.152644	0.248379	0.0263252	0.769033	0.934761	-0.32473	0.00189464	0.00768086
ENSGALG00000000667	EDN2	1.11873	0.000405173	0.00108075	0.0407328	0.716274	0.796218	0.179806	0.198692	0.64183	-0.644988	6.58772e-05	0.00101575
ENSGALG00000000668	RBBP5	0.534491	0.000289576	0.000821328	-0.177031	0.0600086	0.12029	-0.0704333	0.422567	0.791191	0.0609305	0.320994	0.419575
ENSGALG00000000669	ETV3	-1.14565	4.80258e-06	3.82185e-05	0.179909	0.0998047	0.178954	0.146137	0.132999	0.593824	-0.136686	0.0704236	0.125061
ENSGALG00000000672	SCMH1	0.0181939	0.880388	0.898946	0.0744777	0.509874	0.622907	0.00709286	0.94433	0.984549	0.241451	0.0145383	0.0357124
ENSGALG00000000674	MYO1D	-0.031543	0.790313	0.821792	0.297625	0.00395841	0.0146916	0.208362	0.13579	0.596363	-0.427899	0.00567243	0.0173563
ENSGALG00000000678	CITED4	1.5958	2.21332e-06	2.38714e-05	-0.154693	0.28004	0.395092	0.0128015	0.920931	0.978358	-0.3525	0.00297538	0.0106646
ENSGALG00000000681	PAK1	0.990222	5.085e-06	3.96979e-05	0.237327	0.0111101	0.0320955	0.0996735	0.350585	0.74974	-0.0263364	0.706422	0.777058
ENSGALG00000000684	KLHDC8A	0.291155	0.0984837	0.13186	0.0572464	0.692188	0.777522	-0.118745	0.489178	0.828477	0.294967	0.0412132	0.0815004
ENSGALG00000000685	MAP3K14	-0.598822	0.000202352	0.000611389	0.129578	0.144171	0.237783	0.136033	0.138114	0.59941	-0.12895	0.203514	0.291522
ENSGALG00000000690	GDPD4	0.0395282	0.879224	0.897911	-0.506338	0.0129829	0.0361036	-0.0988904	0.730895	0.92245	-1.17553	0.0118379	0.0304299
ENSGALG00000000692	CDK18	0.0599966	0.671692	0.715651	-0.313931	0.0590657	0.118809	0.264649	0.0610407	0.532041	-0.131599	0.263435	0.358245
ENSGALG00000000693	NOB1	1.09886	4.79688e-06	3.82074e-05	-0.727968	2.14989e-05	0.000420944	-0.104363	0.3179	0.729456	-0.762457	4.62178e-05	0.000843769
ENSGALG00000000695	MFSD4A	1.14023	4.53903e-05	0.000188734	0.0755259	0.555897	0.66287	0.340702	0.0360619	0.500436	-0.418362	0.0327825	0.0678392
ENSGALG00000000699	WWP2	1.04005	4.21112e-06	3.52141e-05	0.125269	0.162657	0.261268	0.133988	0.197647	0.641354	-0.426015	0.000405075	0.00278048
ENSGALG00000000703	SLC45A3	-0.949734	0.000101213	0.000352058	0.532133	0.00121683	0.00614167	0.388014	0.0117497	0.499309	-0.291244	0.009898	0.0264771
ENSGALG00000000707	PSMD7	1.22204	5.18198e-07	1.07372e-05	-0.477258	0.000152807	0.00146929	-0.165752	0.105561	0.57252	-0.137814	0.0963233	0.160566
ENSGALG00000000708	NUCKS1	-1.51051	1.9517e-06	2.23854e-05	0.2546	0.0175073	0.0455499	0.118625	0.198065	0.641354	0.353455	0.00307155	0.0109234
ENSGALG00000000712	RAB29	1.27868	8.05915e-07	1.35806e-05	0.13802	0.117743	0.203365	0.169022	0.103875	0.572178	-0.143848	0.0501445	0.0949691
ENSGALG00000000713	ZFHX3	-1.11101	1.17868e-06	1.69398e-05	0.110265	0.254363	0.366782	0.123574	0.167601	0.622451	0.44179	0.00337537	0.0117071
ENSGALG00000000719	RPL22	0.279331	0.0598715	0.0845094	-0.807312	2.69048e-06	0.000121092	-0.282921	0.0367529	0.501019	-0.185969	0.0440162	0.0857463
ENSGALG00000000720	GBP1	1.16109	3.80608e-05	0.000165601	1.19954	2.34112e-05	0.000441831	0.0971486	0.411396	0.784967	-0.26279	0.00955024	0.0257913
ENSGALG00000000721	SLC41A1	0.482373	0.00194473	0.00411393	-0.0138611	0.886371	0.920976	-0.125667	0.241343	0.678517	0.524324	0.000550297	0.00335385
ENSGALG00000000722	ENSGALG00000000722	-0.205867	0.640025	0.68623	-0.71031	0.273904	0.388315	-1.04353	0.23178	0.671049	-0.609071	0.610489	0.694032
ENSGALG00000000723	STX12	1.00781	2.7197e-06	2.70418e-05	0.472488	0.000122978	0.00128268	-0.0856722	0.443936	0.803483	0.187372	0.103404	0.170151
ENSGALG00000000724	PM20D1	-0.0190654	0.848448	0.87169	0.556085	6.01579e-05	0.00080838	0.391492	0.0189038	0.499309	-0.281829	0.0144559	0.035562
ENSGALG00000000726	ELAVL1	0.0070706	0.938221	0.948844	-0.0442735	0.581907	0.684972	0.0169033	0.854472	0.95835	0.0404656	0.550469	0.641216
ENSGALG00000000729	PPP1R8	1.03032	3.34962e-06	3.0775e-05	-0.331834	0.0037	0.0139657	-0.141833	0.135542	0.596079	0.102083	0.155152	0.235088
ENSGALG00000000731	THEMIS2	-1.02497	0.00249498	0.00510364	0.455708	0.152527	0.248272	0.21318	0.332297	0.739392	0.58985	0.0231505	0.0515493
ENSGALG00000000734	RPA2	-0.0746165	0.475872	0.53151	-0.0988876	0.394215	0.513319	-0.0255378	0.767817	0.93441	-0.0692801	0.29597	0.39349
ENSGALG00000000736	MATK	1.78602	1.27107e-06	1.76539e-05	0.22003	0.0212173	0.0530072	0.162846	0.333724	0.740296	-1.54221	4.467e-06	0.000357722
ENSGALG00000000737	SMPDL3B	1.03117	3.31178e-05	0.000149017	-0.109821	0.34717	0.466229	0.166438	0.180829	0.633072	-0.39337	0.00707405	0.0206134
ENSGALG00000000740	APBA3	0.656595	0.000608504	0.00151725	0.0944357	0.396843	0.515948	-0.0365369	0.711551	0.914477	-0.351815	0.00281079	0.0102293
ENSGALG00000000745	SLC26A9	-1.28208	5.98028e-06	4.42984e-05	1.01635	0.000196091	0.00173265	0.288016	0.127286	0.58952	-0.199932	0.247303	0.340158
ENSGALG00000000747	CHD5	-0.747017	0.000135885	0.000444647	-0.0782851	0.504983	0.618803	0.146473	0.153234	0.61255	-0.0290506	0.734155	0.801117
ENSGALG00000000748	TJP3	1.05321	1.80026e-05	9.54289e-05	-0.00934959	0.919012	0.94495	0.0426974	0.742602	0.92715	-0.874086	1.36513e-05	0.000509342
ENSGALG00000000751	ARNT	0.0311531	0.72645	0.765051	0.0220691	0.796186	0.855397	-0.0294839	0.74902	0.927791	-0.120031	0.124586	0.197511
ENSGALG00000000755	ACER3	0.395784	0.0254829	0.0393841	0.530051	0.0032102	0.0125486	-0.141704	0.17598	0.628155	1.59721	6.33283e-06	0.000398399
ENSGALG00000000761	TSKU	0.397297	0.0102797	0.0175386	0.0704365	0.559754	0.666041	0.157792	0.126355	0.588817	0.776111	7.96852e-05	0.00111284
ENSGALG00000000764	SSR2	0.809647	3.08332e-05	0.000140841	-0.57323	2.96214e-05	0.000512266	-0.20489	0.0595754	0.532041	-0.0551494	0.403626	0.502885
ENSGALG00000000769	RAB7B	3.12542	2.87599e-08	2.75269e-06	-0.36952	0.029111	0.0678165	-0.488953	0.0449543	0.513198	0.745556	0.00118045	0.00555335
ENSGALG00000000775	CTSS	-0.0808312	0.701437	0.742699	-0.0117798	0.95365	0.968311	0.261769	0.0376068	0.501019	0.448354	0.00357793	0.0122136
ENSGALG00000000776	BRPF3	-1.30589	2.57597e-06	2.62595e-05	-0.317305	0.0277316	0.0651701	0.141057	0.248243	0.684759	0.279989	0.0302275	0.0635252
ENSGALG00000000777	EYA3	0.829284	1.09096e-05	6.65813e-05	-0.23576	0.0123012	0.0346962	-0.00609	0.943521	0.984549	0.00461205	0.955234	0.968968
ENSGALG00000000783	PTAFR	0.95221	0.00125357	0.00280927	0.190688	0.310911	0.428446	0.139836	0.430896	0.796043	0.168004	0.451036	0.549628
ENSGALG00000000784	PIP5K1C	0.103356	0.361356	0.418486	0.0733595	0.458004	0.575272	-0.011406	0.902731	0.972351	-0.0208736	0.729138	0.796914
ENSGALG00000000785	HYAL1	0.0468726	0.69657	0.737911	-0.076752	0.453395	0.571178	-0.0145754	0.886937	0.968368	-0.491801	0.000519594	0.00324687
ENSGALG00000000786	CTSE	2.12816	0.00237328	0.00488223	-0.855276	0.0310635	0.0713553	0.116286	0.697943	0.910954	-0.478166	0.149413	0.228122
ENSGALG00000000787	DHX38	0.272326	0.012694	0.0211147	-0.222922	0.0184603	0.0475426	0.0312035	0.729052	0.92171	-0.126459	0.107263	0.175124
ENSGALG00000000790	DNAJC8	0.900313	6.51982e-06	4.67565e-05	-0.216841	0.030099	0.0695386	-0.0025158	0.976791	0.994582	-0.126912	0.0867511	0.147854
ENSGALG00000000791	FAM72BH	-0.0797012	0.712254	0.752329	0.998873	0.000412503	0.0028653	-0.249841	0.193976	0.639677	0.478286	0.0025521	0.00954303
ENSGALG00000000793	VPS72	0.910025	4.26124e-06	3.54997e-05	-0.276299	0.00575767	0.0195083	-0.185952	0.0691012	0.538313	-0.177632	0.0205972	0.0468438
ENSGALG00000000795	MFSD12	1.9074	2.32043e-07	7.21145e-06	0.299558	0.0114078	0.0327442	0.0292665	0.803094	0.945148	-0.408452	0.00861864	0.0238441
ENSGALG00000000802	DHODH	1.69724	5.67066e-08	3.83319e-06	0.042179	0.604682	0.705013	0.0810276	0.356525	0.753877	-0.42437	0.000443339	0.00294312
ENSGALG00000000803	ENSGALG00000000803	4.65873	0.00126269	0.00282757	-2.35004	0.0148025	0.039915	0.397007	0.693868	0.909369	0.303973	0.729555	0.797175
ENSGALG00000000806	LINGO3	-0.13538	0.602489	0.651931	-0.881412	0.0157484	0.0419501	-0.0949247	0.756292	0.930655	-1.37678	0.0296867	0.0626745
ENSGALG00000000808	ENSGALG00000000808	1.44919	0.0216848	0.0341313	0.919124	0.0591608	0.118951	0.249945	0.433359	0.797625	1.31383	0.00172939	0.00719186
ENSGALG00000000811	IST1	1.05518	2.11072e-06	2.33927e-05	0.274488	0.00682279	0.0221423	0.126547	0.322906	0.732784	-0.756586	6.83538e-05	0.00103118
ENSGALG00000000812	OAZ1	1.72039	2.50375e-07	7.48619e-06	-0.311034	0.00427394	0.015551	-0.121383	0.346031	0.747512	-0.0551204	0.594271	0.679418
ENSGALG00000000814	HNRNPR	-0.231644	0.036237	0.0539821	-0.0618556	0.478729	0.595202	0.0259403	0.790629	0.9417	-0.0153357	0.823387	0.871009
ENSGALG00000000816	SRGAP2	-0.986475	9.41357e-05	0.00033148	0.508898	0.00551136	0.018857	0.101042	0.417726	0.788415	0.824207	8.85107e-05	0.00118339
ENSGALG00000000817	ZNF821	-0.276986	0.0537466	0.0768215	-0.346186	0.0105291	0.0307923	-0.135767	0.186006	0.636914	0.0241288	0.815008	0.86477
ENSGALG00000000818	LRRC32	-1.94652	4.35301e-06	3.60278e-05	1.20731	0.00215035	0.00927662	-0.163632	0.459026	0.811413	2.00727	2.068e-05	0.000592363
ENSGALG00000000820	HTR1D	0.769587	0.0425154	0.0622448	0.832542	0.0108625	0.03157	0.0307249	0.913035	0.975594	1.09825	0.00335491	0.011653
ENSGALG00000000824	MYLKSML	1.71379	8.48043e-06	5.60257e-05	-0.464621	0.00028785	0.0022602	0.0199326	0.893512	0.970246	-1.26701	1.17625e-06	0.000268682
ENSGALG00000000830	EMSY	-0.611929	0.00065909	0.00162402	0.216241	0.0757746	0.144371	0.0785255	0.407876	0.783535	0.306045	0.00588582	0.0178502
ENSGALG00000000835	PLEKHJ1	0.161264	0.163648	0.207602	-0.325487	0.0052481	0.0181522	0.030091	0.775429	0.936878	-0.636423	0.000159321	0.00159843
ENSGALG00000000836	RFX5	-0.121643	0.437623	0.494097	0.387515	0.0127584	0.0356296	0.0133711	0.901349	0.972063	0.454089	0.00526554	0.0163512
ENSGALG00000000838	THAP12	-0.132657	0.297811	0.35306	0.0377543	0.745884	0.819753	0.0298738	0.763182	0.932743	0.152631	0.0795476	0.137903
ENSGALG00000000839	WNT11	1.76041	8.31534e-05	0.000300896	0.423398	0.193198	0.297637	-0.0803669	0.777061	0.937397	-1.05821	0.000203087	0.00182561
ENSGALG00000000843	DOT1L	-1.27429	4.29102e-07	9.92052e-06	0.18778	0.0812107	0.152039	0.135348	0.298484	0.718916	0.0066992	0.948934	0.964064
ENSGALG00000000845	UVRAG	-0.528184	0.00517176	0.00960547	0.48728	0.00378842	0.0142109	0.0484541	0.687687	0.907558	0.179466	0.0936866	0.156892
ENSGALG00000000847	GARNL3	-0.100194	0.392805	0.450099	0.0806129	0.404196	0.52268	-0.282449	0.0214957	0.499309	0.801343	1.8553e-05	0.000577644
ENSGALG00000000848	AP1G1	0.00702402	0.93743	0.948403	0.0710302	0.374704	0.49289	0.0516842	0.594696	0.870852	-0.119393	0.119229	0.190754
ENSGALG00000000853	SLC2A8	-0.00528061	0.956087	0.963293	-0.16125	0.107444	0.189141	0.0533931	0.60486	0.874813	-0.105405	0.230174	0.32112
ENSGALG00000000855	ZMPSTE24	0.881136	6.53853e-06	4.68278e-05	0.0230486	0.782605	0.846298	0.0660015	0.464405	0.814028	-0.21351	0.019046	0.0440368
ENSGALG00000000856	EIF2D	0.0472764	0.637609	0.683969	-0.469573	0.00047841	0.00317475	-0.131856	0.184302	0.635658	0.0843026	0.284234	0.380994
ENSGALG00000000857	NMT1	1.34207	2.58363e-07	7.6172e-06	-0.508294	5.69141e-05	0.000784356	-0.0670722	0.425371	0.792689	-0.326182	0.00163717	0.0069233
ENSGALG00000000862	RLF	-0.659285	0.000139082	0.000452941	0.231004	0.102486	0.182399	-0.0650935	0.609578	0.876817	-0.0351206	0.620906	0.703356
ENSGALG00000000863	DYRK3	-0.655248	0.00471124	0.00885562	0.335128	0.027194	0.0641441	0.28707	0.0346062	0.499309	0.753967	8.49268e-05	0.00115784
ENSGALG00000000864	FBXW2	0.74558	4.15603e-05	0.000176634	-0.172147	0.0868623	0.16029	0.0333309	0.687007	0.907131	0.0885685	0.178985	0.262932
ENSGALG00000000866	SELENBP1	0.72479	0.000200864	0.000607409	0.157655	0.137816	0.22956	0.314535	0.0325637	0.499309	-0.278096	0.00573938	0.017513
ENSGALG00000000868	RNF121	0.624664	0.000250086	0.000724581	-0.270588	0.0116085	0.0332114	-0.0419488	0.679154	0.903397	-0.372394	0.00269291	0.00991601
ENSGALG00000000870	DCAKD	1.39815	0.000121016	0.000405087	0.100458	0.495935	0.610577	0.159827	0.337619	0.741834	-0.688785	0.00142368	0.00627889
ENSGALG00000000871	MADPRT1	-1.10652	0.0844796	0.114919	-0.982484	0.103397	0.183684	0.634805	0.328039	0.735605	0.16587	0.703166	0.774493
ENSGALG00000000875	PHLPP2	-0.440656	0.00587841	0.0107351	0.519352	0.000198378	0.00174248	0.33102	0.00806093	0.499309	0.211136	0.0554997	0.103079
ENSGALG00000000881	GPATCH3	-0.508937	0.00373752	0.00724677	-0.419559	0.00622246	0.0206603	0.138211	0.262195	0.692451	-0.501206	0.00289727	0.0104669
ENSGALG00000000883	MAPKAPK2	-0.242571	0.0202992	0.0321624	-0.139712	0.133791	0.224645	-0.0682195	0.42642	0.793641	0.111511	0.144511	0.222204
ENSGALG00000000884	CXXC5	-0.486644	0.00147156	0.00323179	-0.116396	0.276894	0.391742	-0.0592968	0.555132	0.856799	0.412592	0.00313919	0.0110885
ENSGALG00000000887	NR0B2	0.28377	0.0164929	0.0266829	0.251945	0.0247181	0.0596335	0.217277	0.166377	0.622281	-1.2416	2.28373e-05	0.000619072
ENSGALG00000000891	NSUN5	0.631201	0.00129032	0.00288292	-0.488632	0.00241086	0.0101277	-0.227014	0.085784	0.558633	-0.101768	0.368221	0.467855
ENSGALG00000000892	IL10	-0.975733	0.0981188	0.131441	-0.163015	0.773779	0.839964	-1.04254	0.137361	0.597798	1.03955	0.171075	0.253384
ENSGALG00000000893	TAT	0.75161	0.0401729	0.059172	0.797374	0.00182135	0.00820784	-0.113961	0.537119	0.849397	0.443177	0.188657	0.274014
ENSGALG00000000894	APCDD1	-0.104716	0.427365	0.48421	0.0188605	0.880468	0.917148	-0.045501	0.632266	0.885701	-0.42304	0.0134694	0.0335564
ENSGALG00000000895	NUDC	0.699093	2.52524e-05	0.00012163	-0.115007	0.168876	0.268704	-0.0223496	0.805778	0.945697	-0.11044	0.126191	0.199542
ENSGALG00000000901	CHST4	3.10115	7.43612e-08	4.37201e-06	0.0780367	0.562358	0.668235	0.233922	0.213578	0.655218	-0.173367	0.473187	0.57108
ENSGALG00000000902	KDF1	0.642189	0.00278017	0.00559877	0.334697	0.012222	0.0345295	0.341397	0.0268295	0.499309	-0.939592	3.61277e-05	0.000751202
ENSGALG00000000903	TERF2IP	0.842926	1.30438e-05	7.59555e-05	-0.130009	0.141754	0.23456	0.00135737	0.986941	0.99765	-0.0263984	0.667608	0.745477
ENSGALG00000000905	PSMB4	0.957876	4.86683e-06	3.85744e-05	-0.253114	0.00929651	0.0280677	0.00391937	0.972638	0.993395	-0.522457	0.000805368	0.00429578
ENSGALG00000000906	RALGPS1	-1.3391	8.8424e-06	5.77729e-05	-0.250641	0.136131	0.227485	0.129483	0.407101	0.783188	0.076867	0.544387	0.635672
ENSGALG00000000907	KARS	1.1554	5.10407e-06	3.98109e-05	-0.59122	5.18579e-05	0.000738134	-0.0947556	0.403734	0.780937	-0.360661	0.00420073	0.0137483
ENSGALG00000000908	ADAT1	-0.755767	0.00224138	0.00464421	-0.338592	0.0599831	0.120264	-0.127864	0.416414	0.787937	0.224307	0.0796434	0.138029
ENSGALG00000000909	GFAP	-1.91467	0.000917767	0.00215482	0.431557	0.408333	0.526841	-0.404813	0.509344	0.836965	-0.122807	0.865001	0.902147
ENSGALG00000000911	IL19	-0.784916	0.181817	0.228096	-2.23597	0.0456342	0.0969509	0.378658	0.747095	0.927671	0.840234	0.383691	0.483743
ENSGALG00000000913	CHST6	-0.776141	0.00371558	0.0072121	0.494873	0.0192174	0.0491082	0.0744843	0.629091	0.884739	0.61303	0.00295075	0.0106127
ENSGALG00000000918	FAM187A	0.466688	0.146694	0.188325	0.60634	0.0720327	0.138969	-0.247287	0.394489	0.777559	0.342079	0.210936	0.300289
ENSGALG00000000919	PIGR	-0.226212	0.249152	0.300974	2.54865	1.83884e-05	0.000388933	-0.0493789	0.892398	0.969823	0.369969	0.306755	0.405042
ENSGALG00000000920	CGN	0.309811	0.0258213	0.0398378	0.00975788	0.919398	0.945186	0.141882	0.330288	0.737631	-0.931267	2.45565e-05	0.000638255
ENSGALG00000000927	ANGPTL2	-1.08524	5.08176e-06	3.9694e-05	0.166118	0.134926	0.226123	-0.149796	0.403429	0.780848	0.974194	0.000201303	0.00181788
ENSGALG00000000934	ZBTB43	-1.0033	6.27905e-05	0.000241778	0.253711	0.068953	0.134443	0.187224	0.260034	0.69058	0.324471	0.0312864	0.0653594
ENSGALG00000000943	WDTC1	-0.173017	0.189971	0.237153	0.477591	0.000335319	0.00249238	0.23185	0.0392774	0.501638	0.168419	0.0414415	0.0818334
ENSGALG00000000944	SUPT4H1	1.1416	3.51173e-06	3.17069e-05	-0.48443	0.000346978	0.00255746	-0.128121	0.193161	0.638406	-0.223742	0.0188997	0.0437555
ENSGALG00000000946	PFDN1	1.69733	8.77481e-08	4.65604e-06	-0.601842	3.47628e-05	0.000565427	-0.102129	0.252786	0.686745	-0.039495	0.609964	0.693604
ENSGALG00000000949	HBEGF	-0.55644	0.00510274	0.00949314	-0.762765	0.00113954	0.00587019	-0.1113	0.571594	0.862464	0.103821	0.52158	0.614551
ENSGALG00000000950	MVB12B	-0.280601	0.0125522	0.0209082	-0.170715	0.104231	0.184822	-0.00653314	0.938347	0.982735	0.0936368	0.149333	0.22804
ENSGALG00000000955	TMEM222	0.172893	0.168014	0.21267	0.171878	0.0810158	0.151738	0.124558	0.159949	0.615898	-0.112437	0.0968445	0.161299
ENSGALG00000000962	PUS3	1.47734	5.0537e-06	3.9535e-05	-0.531642	0.00147893	0.00705824	-0.164088	0.231896	0.671142	0.143154	0.21182	0.301379
ENSGALG00000000966	NPHP4H1	-0.172258	0.266378	0.319502	-0.18384	0.228098	0.337505	-0.0316317	0.833233	0.951684	0.489327	0.0065552	0.0194587
ENSGALG00000000972	PBX3	-0.073459	0.533678	0.58712	-0.0602847	0.517123	0.629082	-0.222221	0.154587	0.61255	0.398992	0.0256516	0.05575
ENSGALG00000000975	C1orf174	0.659769	0.000666033	0.00163863	-0.0982804	0.388564	0.507707	-0.0319818	0.775809	0.936878	0.219372	0.0260196	0.056341
ENSGALG00000000977	MAPKAP1	0.363117	0.00529028	0.00979489	0.0592902	0.515209	0.627657	-0.172608	0.13459	0.596079	0.353817	0.00409227	0.0135013
ENSGALG00000000978	CEP104	0.0662119	0.674117	0.717804	0.456737	0.00220116	0.00943629	-0.189462	0.232876	0.672307	0.91939	7.62944e-05	0.00109074
ENSGALG00000000980	LRRC47H	0.0426918	0.678902	0.722034	-0.358147	0.0054782	0.018758	0.0324254	0.733667	0.923734	-0.21422	0.0182493	0.042616
ENSGALG00000000988	EFTUD2	0.138179	0.139922	0.180663	-0.195899	0.030336	0.0699952	-0.121057	0.217573	0.659315	-0.00806828	0.899269	0.927547
ENSGALG00000000990	SRSF6	-0.798856	5.66294e-05	0.00022303	-0.331455	0.00866093	0.0265113	-0.0896315	0.486413	0.8267	0.126813	0.116865	0.187647
ENSGALG00000000991	TAF12	0.821566	6.86511e-05	0.000260119	-0.128676	0.209476	0.316377	-0.146924	0.128548	0.58952	-0.00631884	0.92124	0.944293
ENSGALG00000000993	GAPVD1	0.217295	0.0348754	0.0522073	-0.202737	0.025906	0.0617805	0.107315	0.342543	0.745651	-0.00853575	0.914389	0.939183
ENSGALG00000000994	RAB42	0.442913	0.391088	0.448363	1.3613	0.0021277	0.00920796	-0.0458683	0.86627	0.961993	-0.337004	0.378266	0.478635
ENSGALG00000000996	AP3D1	-0.47759	0.000946787	0.00221008	0.423574	0.000293421	0.00228691	0.0645435	0.499032	0.831282	0.284799	0.00411704	0.0135567
ENSGALG00000000997	GJC1	0.262138	0.0370148	0.0550116	0.131488	0.211417	0.318794	-0.248788	0.145004	0.604686	-0.269465	0.0296861	0.0626745
ENSGALG00000000998	MTFR1L	0.240282	0.0384094	0.0568609	-0.114153	0.279282	0.394273	-0.13124	0.252145	0.686573	0.163831	0.0540346	0.100843
ENSGALG00000000999	ZNF319	0.139148	0.401788	0.45915	0.570356	0.000450305	0.00305788	0.234289	0.0564466	0.529783	0.0728298	0.346666	0.445931
ENSGALG00000001000	HSPA5	0.727454	0.000166247	0.000524311	-0.279753	0.00871817	0.0266375	-0.268807	0.0510029	0.521199	0.209147	0.0918134	0.154526
ENSGALG00000001003	SELENON	-0.540551	0.00230464	0.00476141	0.583706	9.86086e-05	0.0010991	-0.010381	0.926661	0.979848	0.675596	9.29022e-05	0.00120273
ENSGALG00000001006	TP73	0.403447	0.149913	0.191904	0.381711	0.17652	0.278132	0.266245	0.202561	0.643416	0.270123	0.169136	0.251015
ENSGALG00000001013	PPP6C	0.812279	1.66501e-05	9.02605e-05	-0.379238	0.000807521	0.0046165	0.00765748	0.928252	0.980156	-0.473222	0.000218397	0.00189491
ENSGALG00000001014	ARPC5L	0.473577	0.0084274	0.0147159	-0.5993	0.000809342	0.00462503	-0.230822	0.0923938	0.564265	-0.137995	0.227885	0.318853
ENSGALG00000001017	WRAP73	-0.636069	0.00185486	0.00395012	-0.0436887	0.741708	0.816375	-0.228234	0.0590402	0.532041	0.133696	0.174414	0.257216
ENSGALG00000001019	BTBD2	0.626126	0.000110051	0.000376205	-0.149917	0.0992197	0.178139	-0.125686	0.187424	0.637585	-0.183796	0.0206786	0.0469808
ENSGALG00000001021	MYOCD	-1.22196	1.05211e-05	6.49233e-05	0.461231	0.00522394	0.0180824	0.015176	0.945771	0.984652	-0.0390393	0.777644	0.835882
ENSGALG00000001022	CCDC43	0.494897	0.00112921	0.00257372	-0.380561	0.00285949	0.0115379	-0.0184602	0.844714	0.954789	-0.251584	0.018348	0.0427847
ENSGALG00000001024	TPRG1L	0.175101	0.106544	0.1413	-0.102168	0.219921	0.328275	0.0883094	0.39553	0.778622	-0.396474	0.00150917	0.00653202
ENSGALG00000001025	GOLGA1	-0.669062	0.00161377	0.00350001	0.408066	0.0119377	0.0339295	0.176062	0.125616	0.58877	0.407613	0.00176737	0.00729517
ENSGALG00000001028	RNF43	-4.17986	1.22421e-09	7.17241e-07	0.0223825	0.897063	0.928985	0.235784	0.172122	0.625555	-0.0488916	0.868846	0.905011
ENSGALG00000001030	SCAMP4	-0.0939069	0.492402	0.547737	0.443067	0.00176331	0.00802923	0.17449	0.0875987	0.560895	0.389707	0.00236862	0.00902857
ENSGALG00000001031	HSF5	-1.3091	0.00660198	0.0118832	-0.38395	0.438505	0.556124	0.666964	0.163607	0.619115	0.560679	0.195147	0.2816
ENSGALG00000001034	AAR2	0.64112	0.000270554	0.000775541	-0.285171	0.0159161	0.0422198	-0.0381147	0.667272	0.898826	-0.0800818	0.2278	0.318784
ENSGALG00000001035	NR1D1	-0.352019	0.18317	0.229591	0.981702	0.00671724	0.0218796	0.141863	0.477696	0.82188	-1.2412	0.00139169	0.00618074
ENSGALG00000001036	ELAC2	0.545361	0.00025676	0.000740778	-0.361152	0.00133541	0.00656551	-0.0433271	0.600568	0.873699	-0.152259	0.0708653	0.125608
ENSGALG00000001037	SCAI	-0.988392	0.000290908	0.000824315	0.166697	0.32956	0.448149	0.0816052	0.573614	0.862941	0.554949	0.00597732	0.0180661
ENSGALG00000001038	MAN1C1	-0.317407	0.0946275	0.127224	0.747272	5.9151e-05	0.000800294	-0.0840423	0.657009	0.896938	0.683006	0.00150937	0.00653202
ENSGALG00000001042	MTMR4	-0.936237	2.32304e-05	0.000114275	0.543023	0.000140936	0.0014014	0.197371	0.0835074	0.554293	-0.105012	0.227835	0.318808
ENSGALG00000001043	REXO1	0.405241	0.00145744	0.00320356	-0.0205667	0.797431	0.856083	-0.0285168	0.724753	0.920428	0.1575	0.0347993	0.0710452
ENSGALG00000001046	DLGAP4	0.280595	0.02513	0.0388758	-0.314473	0.00336638	0.0130173	-0.129773	0.1782	0.628954	-0.184405	0.0258891	0.0561694
ENSGALG00000001048	OLFML2A	-0.00179056	0.988286	0.990292	-0.352191	0.00617222	0.0205333	-0.331975	0.0148417	0.499309	-0.528024	0.00233737	0.00894012
ENSGALG00000001049	CASP1	1.64319	2.30463e-07	7.18441e-06	-0.246997	0.0130124	0.036163	0.0744671	0.622253	0.881467	-1.07384	1.25304e-05	0.000492091
ENSGALG00000001051	LDLRAP1	-0.0711844	0.658481	0.70326	0.493815	0.00259975	0.0107569	-0.161449	0.215466	0.657154	0.967332	4.49073e-05	0.000833362
ENSGALG00000001054	C20H20ORF24	1.07376	1.31384e-06	1.78559e-05	-0.12684	0.183485	0.286205	0.0872966	0.461355	0.812515	-0.530858	0.000587305	0.00350844
ENSGALG00000001055	NSF	0.277371	0.0118564	0.0198796	-0.122583	0.145602	0.239455	0.0315782	0.742841	0.92715	-0.154727	0.043677	0.0852255
ENSGALG00000001056	ABHD11	0.242846	0.164466	0.208535	-0.1737	0.207482	0.314086	0.0415359	0.748137	0.927671	-0.474507	0.00567629	0.0173605
ENSGALG00000001058	ARHGEF16	-0.0531315	0.594106	0.644261	-0.380646	0.000931669	0.00509324	0.243139	0.10002	0.567755	-1.29784	2.01801e-06	0.000302778
ENSGALG00000001062	GGT7	-1.3013	8.32537e-05	0.000300953	0.810174	0.000846484	0.00476831	-0.0322432	0.856466	0.95867	0.827817	0.0006656	0.00380728
ENSGALG00000001067	TMEM57	0.444816	0.000871765	0.00206286	-0.153973	0.0778161	0.147281	-0.0105058	0.903791	0.9725	0.0280507	0.654677	0.733479
ENSGALG00000001073	NR6A1	-0.278641	0.177264	0.222982	0.135866	0.457501	0.574884	0.137527	0.443859	0.803483	0.137037	0.426708	0.526221
ENSGALG00000001076	LIMK1	-0.595638	0.00373512	0.00724291	-0.202499	0.135079	0.226283	-0.0970744	0.420139	0.789535	0.259418	0.0321765	0.0667406
ENSGALG00000001080	NR5A1	-0.608879	0.198822	0.246753	0.33469	0.386317	0.505331	-0.290776	0.362418	0.757466	-1.33823	0.0284789	0.0605692
ENSGALG00000001084	ATP8B3	-2.0181	8.97947e-05	0.000319402	1.00739	0.00598208	0.0200622	0.0431328	0.855528	0.958486	-0.228002	0.378114	0.47851
ENSGALG00000001091	C1orf116	0.846213	0.00013447	0.000440747	-0.158342	0.110155	0.19292	0.126368	0.364548	0.759246	-1.07372	3.62298e-06	0.000338997
ENSGALG00000001093	TCF3	-0.515357	0.00300277	0.00598333	0.175272	0.0901757	0.165187	-0.017944	0.833058	0.951684	0.780403	5.41209e-05	0.000912866
ENSGALG00000001094	ADGRD2	1.34708	9.95105e-05	0.000347154	0.899599	0.000715979	0.00421224	-0.781668	0.038103	0.501019	0.856787	0.0629809	0.114194
ENSGALG00000001096	UQCR11	0.836306	3.66343e-05	0.000160613	-0.863979	6.62121e-07	5.92264e-05	-0.21474	0.0483134	0.514719	-0.47654	0.000568462	0.00343278
ENSGALG00000001099	ANKHD1	-0.561869	0.000133939	0.000439299	-0.154863	0.0783569	0.148116	0.0562281	0.560698	0.857568	-0.0317141	0.631599	0.713152
ENSGALG00000001101	MBD3	-0.347862	0.00848432	0.0147921	-0.117985	0.196214	0.301208	-0.141522	0.23942	0.67788	0.252222	0.092018	0.154797
ENSGALG00000001103	PSMB7	1.1512	2.55431e-06	2.61281e-05	-0.560941	2.28644e-05	0.000435355	-0.101629	0.368765	0.761617	-0.475858	0.000621933	0.00363167
ENSGALG00000001106	MEX3DH	-1.69026	1.34072e-06	1.80434e-05	0.219391	0.164098	0.262917	-0.0554604	0.672339	0.901121	0.137269	0.253154	0.346597
ENSGALG00000001107	GOSR2	0.830785	1.66579e-05	9.02605e-05	-0.0633972	0.462281	0.579602	0.0673502	0.504322	0.833908	-0.281444	0.00762711	0.0217189
ENSGALG00000001108	MIER2	-0.260313	0.214626	0.264075	-0.0584973	0.755295	0.826825	0.103587	0.482643	0.825049	0.382009	0.0120672	0.0308854
ENSGALG00000001109	GTSF1	0.698761	0.000388312	0.00104423	-0.28463	0.0267355	0.0632725	-0.103652	0.369317	0.761617	-0.0334244	0.683134	0.758194
ENSGALG00000001110	TYW1	-0.599262	0.00105786	0.00243231	0.179876	0.171	0.271287	-0.00876989	0.934045	0.982067	0.336517	0.00797147	0.0224484
ENSGALG00000001111	DNAH9	-1.83576	1.67039e-05	9.0372e-05	-0.208182	0.462455	0.579757	-0.416732	0.219418	0.661405	0.47831	0.320735	0.419421
ENSGALG00000001115	MMEL1	-2.46296	0.000132324	0.000435238	-0.112314	0.781546	0.845411	-0.1096	0.793172	0.942133	1.04912	0.055207	0.102621
ENSGALG00000001117	PFKFB2	-0.32935	0.0107758	0.0182849	-0.62757	0.000146786	0.00143462	-0.0226764	0.838282	0.952924	-0.359176	0.00334479	0.0116299
ENSGALG00000001118	NEK6	0.129896	0.177674	0.223405	0.0666692	0.422105	0.540345	-0.0163456	0.891438	0.96968	-0.154028	0.115492	0.18581
ENSGALG00000001121	SH3GL1	0.151066	0.227498	0.278061	0.316934	0.00398913	0.0147809	-0.0363292	0.677326	0.902941	0.359007	0.000910825	0.00465039
ENSGALG00000001122	CALN1	1.66708	0.00305213	0.00606741	-1.58173	0.00150799	0.00714742	-1.05244	0.0549251	0.526875	0.896601	0.102217	0.168573
ENSGALG00000001126	CHAF1A	-0.441448	0.0045033	0.00852108	0.143424	0.178986	0.280898	0.0817979	0.424901	0.792443	0.0194431	0.799924	0.85299
ENSGALG00000001130	GALNT17	-1.09056	0.00043263	0.00113878	0.647232	0.00453185	0.01625	-0.24145	0.376125	0.765172	1.08969	0.000122605	0.00137867
ENSGALG00000001132	ENSGALG00000001132	-0.822156	0.0109586	0.0185545	-0.971112	0.00871885	0.0266375	-0.212027	0.492689	0.829061	-0.19555	0.641731	0.722039
ENSGALG00000001136	HES5H	-0.0631198	0.788052	0.819755	-0.0308246	0.854364	0.899176	-0.805909	0.0046428	0.499309	-0.218977	0.546695	0.63774
ENSGALG00000001141	HES5	-0.452998	0.174755	0.220091	0.31917	0.248266	0.360359	-0.501583	0.199766	0.642053	-0.110756	0.811361	0.861619
ENSGALG00000001143	ETS1	-1.62346	1.87593e-05	9.83203e-05	0.944633	6.18908e-05	0.000822114	0.0477446	0.630061	0.885188	0.332975	0.00239996	0.00911483
ENSGALG00000001144	ZNF346	0.204733	0.126085	0.164432	0.150756	0.206361	0.312894	-0.033444	0.750031	0.928455	0.129082	0.190582	0.276179
ENSGALG00000001146	UBXN6	1.50521	6.16636e-07	1.1775e-05	-0.245605	0.0243383	0.058909	0.0554425	0.529366	0.846741	-0.334527	0.00178705	0.00735617
ENSGALG00000001149	ADGRG5	-0.844972	0.0486243	0.070226	0.282938	0.406485	0.525142	0.089352	0.766319	0.933944	0.916038	0.0241924	0.0532549
ENSGALG00000001153	AUTS2	-1.76482	6.04434e-08	4.0064e-06	0.313307	0.029585	0.0686098	-0.122907	0.261728	0.692025	-0.341428	0.00499571	0.0157193
ENSGALG00000001156	RNF222	0.522008	0.372705	0.429977	0.235365	0.64636	0.739875	-0.34796	0.487241	0.827019	-0.685978	0.217323	0.307584
ENSGALG00000001157	DENND1A	-1.47184	2.30668e-05	0.000113722	0.497665	0.00271704	0.0110966	0.0610613	0.542609	0.851262	0.61944	0.000132806	0.00144125
ENSGALG00000001158	UIMC1	0.14578	0.259382	0.311953	-0.018913	0.869008	0.908778	-0.00794484	0.937355	0.982569	0.06021	0.454376	0.552864
ENSGALG00000001160	DOK4	2.05612	3.20196e-07	8.40139e-06	0.598635	8.1117e-05	0.000976002	0.0268855	0.7923	0.942001	-0.132528	0.100363	0.165955
ENSGALG00000001161	FLI1	-1.36811	1.05492e-06	1.59883e-05	-0.0174333	0.905695	0.935049	-0.290238	0.125538	0.588559	0.751888	0.000369675	0.00261211
ENSGALG00000001163	NDEL1	0.165088	0.159832	0.203312	0.264809	0.0196862	0.0500831	0.023185	0.807543	0.946295	0.0440746	0.474381	0.571998
ENSGALG00000001165	PANK4	0.0133418	0.909679	0.92413	0.113344	0.275772	0.39055	-0.020507	0.816533	0.947108	0.138163	0.108243	0.176414
ENSGALG00000001167	KCNJ1	-2.42119	0.301584	0.356867	5.01984	0.0176741	0.045891	-0.566431	0.544356	0.851646	1.78363	0.0982458	0.163174
ENSGALG00000001168	POLR2C	0.931089	2.95003e-06	2.84876e-05	-0.496326	0.000107102	0.00116391	-0.155192	0.140759	0.602123	-0.158557	0.0474103	0.090943
ENSGALG00000001169	CRB2	-0.968072	0.00226667	0.00469169	-0.296021	0.322023	0.440379	0.438574	0.0446039	0.513198	0.789206	0.101524	0.1676
ENSGALG00000001171	SEMA6B	-0.260592	0.288295	0.342945	-0.087475	0.683505	0.770536	-0.185325	0.274799	0.700412	-0.0609822	0.817759	0.866603
ENSGALG00000001172	KBP	-0.134709	0.393194	0.450487	-0.683316	0.00100252	0.00537639	0.427952	0.0302125	0.499309	-1.0603	0.000467894	0.00304816
ENSGALG00000001174	RCC1L	0.744076	0.000141515	0.000459445	-0.0783806	0.444002	0.561798	-0.0061949	0.948884	0.985824	-0.360338	0.00650269	0.0193222
ENSGALG00000001175	C4BPA	-0.566668	0.000488032	0.00126145	-0.234224	0.0235149	0.0573638	-0.000501313	0.996262	0.998842	0.0428533	0.524724	0.617457
ENSGALG00000001177	CD34	0.0717401	0.544667	0.598091	-0.0696197	0.569114	0.673929	-0.14319	0.467082	0.814961	-0.503661	0.0675862	0.120904
ENSGALG00000001181	KCNJ5	2.62685	2.01234e-07	6.84431e-06	-0.797311	2.85661e-05	0.000500344	0.280319	0.0210552	0.499309	-0.805236	0.000621923	0.00363167
ENSGALG00000001182	NCOA6	-1.14586	7.01701e-07	1.25249e-05	0.206901	0.0251912	0.0605037	0.182286	0.0755465	0.547658	0.0751782	0.269438	0.365014
ENSGALG00000001183	MYH10	-0.34238	0.00878204	0.0152572	0.944266	1.87414e-07	2.97485e-05	-0.152383	0.425058	0.792443	1.23706	6.74679e-06	0.000401892
ENSGALG00000001184	COQ9	0.870192	1.61342e-05	8.83927e-05	-0.731842	3.62428e-06	0.000141922	-0.0798908	0.429249	0.795163	-0.401858	0.00140817	0.00622821
ENSGALG00000001189	NCF1	-0.10011	0.65265	0.698081	0.968934	0.00031991	0.00241602	0.256137	0.248007	0.684639	1.62685	8.6757e-05	0.00116933
ENSGALG00000001191	MEOX1	1.42312	0.00806958	0.0141704	-0.0220745	0.933744	0.954742	-0.180226	0.561278	0.857721	0.699821	0.0990284	0.164198
ENSGALG00000001201	GFOD2	0.563246	0.000237913	0.000696806	-0.213852	0.0320443	0.0732146	-0.0790981	0.360336	0.756127	-0.0102452	0.902308	0.92975
ENSGALG00000001203	TMEM45B	0.623099	0.000724634	0.00176352	-0.108375	0.404561	0.523075	0.0802623	0.530162	0.846741	-0.452675	0.00278888	0.0101704
ENSGALG00000001204	ENKD1	0.984516	3.51431e-05	0.000155815	0.0468361	0.676904	0.765408	0.0275389	0.806714	0.945938	-0.479133	0.000817816	0.00433616
ENSGALG00000001206	ENSGALG00000001206	1.60179	3.48727e-06	3.15987e-05	0.384913	0.00732137	0.0233428	-0.0336177	0.801685	0.94464	-0.738682	0.000265843	0.00213274
ENSGALG00000001207	PLCH2	-2.37081	9.35782e-06	6.01458e-05	0.508506	0.0100925	0.0297948	0.455235	0.0154386	0.499309	-0.146607	0.131152	0.205669
ENSGALG00000001209	ENSGALG00000001209	-1.48228	6.91421e-06	4.86237e-05	0.406419	0.0229379	0.0562625	0.139135	0.378027	0.76675	0.183388	0.255212	0.348959
ENSGALG00000001214	PARD6A	-0.488961	0.0619786	0.0871377	-0.339034	0.182822	0.285438	0.0624183	0.773184	0.936623	0.0440169	0.863687	0.90141
ENSGALG00000001219	PIGU	1.35597	3.58896e-06	3.19502e-05	-0.00669155	0.948041	0.9647	0.0222334	0.819456	0.948826	0.15093	0.0673155	0.120529
ENSGALG00000001220	HERPUD1	-0.0733437	0.508944	0.563703	-0.389298	0.000839242	0.00474707	-0.256719	0.0158598	0.499309	0.173213	0.0676866	0.121035
ENSGALG00000001223	PEX10	1.02676	1.56808e-05	8.6522e-05	-0.186757	0.194555	0.299231	-0.131551	0.250981	0.685503	-0.0501153	0.478806	0.575889
ENSGALG00000001225	RABGAP1	-1.16414	1.22459e-05	7.24004e-05	0.54449	0.000166806	0.00156243	0.176743	0.0648828	0.534989	0.261148	0.00463561	0.014841
ENSGALG00000001229	SKI	-2.68649	1.08532e-06	1.62551e-05	0.801848	0.00048347	0.00319759	0.397489	0.00657755	0.499309	0.731196	0.000171263	0.00165566
ENSGALG00000001231	SAMHD1	0.0701218	0.505738	0.560816	-0.374851	0.00152678	0.00720549	-0.0622099	0.499404	0.831653	-0.213267	0.0900983	0.152445
ENSGALG00000001234	CETP	-1.25233	0.00210384	0.00440077	-0.987853	0.00344262	0.0132159	0.16232	0.589743	0.869495	-0.669131	0.0759024	0.132645
ENSGALG00000001235	ANKRD24	-0.314058	0.351943	0.409158	-0.123828	0.672999	0.761735	-0.31781	0.282864	0.707977	-0.525377	0.212121	0.301711
ENSGALG00000001238	STX8	0.739485	4.08587e-05	0.00017411	-0.263605	0.00827956	0.0256079	-0.0980032	0.296437	0.717385	-0.479405	0.000214918	0.00187662
ENSGALG00000001239	SLC26A2	-0.783531	0.000848977	0.00201726	0.426586	0.00462022	0.0164706	0.366664	0.0252228	0.499309	0.285615	0.0144609	0.0355681
ENSGALG00000001242	ENSGALG00000001242	0.450362	0.0139293	0.0229525	-0.283491	0.0368548	0.0817881	-0.174736	0.142985	0.603111	-0.0202999	0.823323	0.871009
ENSGALG00000001245	SIRT6	0.782869	5.00604e-05	0.000203607	-0.165177	0.115784	0.200566	-0.0751138	0.426056	0.793632	0.0264327	0.711544	0.781695
ENSGALG00000001250	APLP2	1.09491	1.23164e-05	7.27582e-05	0.138762	0.131433	0.221418	0.0887266	0.525384	0.844291	-0.281361	0.0314903	0.0657159
ENSGALG00000001252	CREB3L3	-0.0209996	0.870904	0.891207	0.967766	2.6024e-07	3.5763e-05	0.225724	0.199033	0.64183	-1.0609	0.000119808	0.00136273
ENSGALG00000001253	RC3H2	-1.89236	1.5972e-05	8.78559e-05	0.713353	0.000290022	0.00226738	0.397927	0.00443993	0.499309	0.806947	0.000338811	0.00247978
ENSGALG00000001256	NLRC5	-1.75061	1.03923e-05	6.43333e-05	0.16932	0.240057	0.351138	0.223609	0.15611	0.613853	0.122236	0.350133	0.449564
ENSGALG00000001258	NUMA1	-0.457982	0.000566502	0.00142936	0.213333	0.0228569	0.0561256	0.00521027	0.954564	0.986816	0.233647	0.0155291	0.0375513
ENSGALG00000001261	CFAP52	-1.61541	0.00559878	0.0102879	1.10605	0.0434727	0.0933063	0.147823	0.82591	0.949632	0.773048	0.220381	0.310897
ENSGALG00000001262	CLIC4	-0.560244	0.000379871	0.00102479	0.271394	0.00553387	0.0189122	0.0530392	0.575788	0.863821	0.121366	0.166503	0.248226
ENSGALG00000001263	GTF2IRD1	-0.76858	2.34351e-05	0.000114995	-0.20047	0.0491693	0.102779	0.105149	0.364757	0.759387	-0.542222	0.0001726	0.00166224
ENSGALG00000001264	PLXNA2	-1.45893	9.42562e-06	6.04069e-05	0.324488	0.0609614	0.121719	0.132315	0.387142	0.773347	0.14968	0.434029	0.533209
ENSGALG00000001267	MAP2K2	1.02017	2.94715e-06	2.84876e-05	-0.0958829	0.274043	0.38848	0.0630036	0.561422	0.857721	-0.798075	6.25298e-05	0.000984767
ENSGALG00000001270	PRKCZ	0.140394	0.227578	0.278125	0.376666	0.0017476	0.00798481	0.290472	0.0717256	0.542612	-0.845248	0.000100598	0.00125153
ENSGALG00000001273	C2CD4C	-1.16413	0.0118947	0.0199363	0.39507	0.293163	0.409511	-0.447426	0.288225	0.711182	0.278429	0.326717	0.425959
ENSGALG00000001275	PDCL	-0.556126	0.00206495	0.00433144	0.213826	0.0378179	0.0834566	0.00377693	0.963801	0.989919	0.259812	0.00629445	0.0188262
ENSGALG00000001276	HOXB9	-2.19296	0.00724824	0.0128898	2.70695	0.00177906	0.00807359	0.814633	0.0309795	0.499309	0.864213	0.0295696	0.0625075
ENSGALG00000001279	ZNF652	-0.201437	0.0767736	0.105551	0.0929727	0.310166	0.427851	0.11931	0.190926	0.637973	-0.0615406	0.343588	0.442776
ENSGALG00000001282	GABRD	-0.562413	0.245799	0.297549	-0.926836	0.16035	0.258216	1.02821	0.0700229	0.538313	-0.338767	0.578176	0.666114
ENSGALG00000001283	SRRM1	-0.363277	0.00384574	0.00742744	-0.301173	0.00369377	0.0139481	-0.0124266	0.892763	0.969847	-0.0115158	0.867063	0.903703
ENSGALG00000001288	CFAP74	-1.32047	0.00119901	0.0027061	0.193258	0.533025	0.643233	0.5107	0.107502	0.573802	0.62485	0.063691	0.115247
ENSGALG00000001289	SHC2	0.638509	0.0008769	0.0020728	-0.294759	0.0473875	0.0998406	-0.218291	0.28641	0.709677	0.526662	0.0320115	0.0664759
ENSGALG00000001299	GIP	0.0255465	0.897576	0.914028	-1.66905	2.04472e-07	3.16096e-05	-0.422193	0.0861976	0.559083	-1.61084	0.000109723	0.0012985
ENSGALG00000001304	TMEM52H	0.354494	0.0831758	0.113293	0.121499	0.457641	0.575011	-0.134343	0.481403	0.824703	-0.0817368	0.618111	0.700815
ENSGALG00000001306	NFRKB	0.342631	0.00750677	0.0132937	0.0548937	0.544551	0.6528	0.138987	0.119432	0.584599	0.0329525	0.618979	0.701629
ENSGALG00000001309	SNF8	1.1697	2.00582e-06	2.27565e-05	-0.377306	0.00146562	0.00701656	-0.0211618	0.804377	0.945532	-0.163438	0.0500602	0.0948695
ENSGALG00000001310	TRNAU1AP	-1.02056	0.000446902	0.00117114	0.322735	0.0795524	0.149722	-0.123329	0.416525	0.787937	0.538729	0.00432983	0.0140646
ENSGALG00000001311	ENSGALG00000001311	-1.98165	2.50317e-06	2.5768e-05	-0.596487	0.0225927	0.0556383	-0.0267359	0.898586	0.971365	0.240866	0.536595	0.62839
ENSGALG00000001313	EIF4H	0.25398	0.0348735	0.0522073	-0.287806	0.00559242	0.01905	-0.0151261	0.8941	0.970292	-0.0777336	0.344275	0.443355
ENSGALG00000001314	PTGS1	0.115842	0.246437	0.298201	0.110497	0.223467	0.332369	0.197648	0.0612899	0.532041	-1.01535	6.97961e-05	0.0010405
ENSGALG00000001315	UBE2Z	0.32655	0.0396094	0.0584766	0.249182	0.0508771	0.105591	0.115026	0.266344	0.694433	0.0248324	0.748665	0.813158
ENSGALG00000001316	CPNE2	0.357668	0.004349	0.00827801	0.0901008	0.268116	0.381844	-0.0188184	0.88342	0.967479	-0.775693	4.42796e-05	0.000827764
ENSGALG00000001317	HCN2H	0.448575	0.00054771	0.00138964	0.0305197	0.699345	0.78308	-0.00179947	0.983495	0.997015	-0.0183625	0.773375	0.832772
ENSGALG00000001319	CAMK1G	-0.479866	0.149361	0.191293	1.22828	0.000303399	0.00232767	-0.47393	0.0674882	0.536921	1.64109	0.000510302	0.0032093
ENSGALG00000001320	CYP1A2	0.0215742	0.927413	0.939569	-1.11469	0.000112888	0.00121045	1.69663	0.000126038	0.290675	-2.17205	7.48778e-06	0.000409593
ENSGALG00000001325	CYP1A1	-1.6684	7.87496e-05	0.000288602	-1.33988	1.11028e-05	0.000281981	1.9344	1.65827e-05	0.120884	-2.61599	4.78064e-05	0.00085762
ENSGALG00000001328	BSG	0.995822	2.29155e-05	0.000113259	-0.047111	0.609444	0.70917	-0.112891	0.385476	0.772232	0.095126	0.329296	0.42864
ENSGALG00000001329	EPB41	-2.00672	3.21059e-07	8.40139e-06	0.468829	0.00479848	0.0169263	0.0382947	0.727497	0.921708	0.472796	0.00168654	0.00707257
ENSGALG00000001330	ATP5MC1	0.992325	5.42067e-05	0.000215976	-1.21017	2.27633e-08	9.2562e-06	-0.260953	0.054825	0.526875	-0.709493	3.07996e-05	0.000706593
ENSGALG00000001331	ST14	0.666574	0.00018763	0.000575515	0.311161	0.00272843	0.0111252	0.28989	0.087186	0.560813	-0.767237	0.000301758	0.00232745
ENSGALG00000001332	RBL1	-2.25973	1.69023e-06	2.07377e-05	0.757689	0.00015338	0.00147235	0.00365754	0.980229	0.995739	0.731568	0.000287705	0.00224926
ENSGALG00000001333	MRRF	0.185981	0.177551	0.223296	-0.50486	0.000738048	0.00431329	-0.0526244	0.595402	0.871126	-0.299601	0.0114792	0.0297025
ENSGALG00000001334	GNB1	0.38147	0.00727635	0.0129346	-0.0525765	0.537738	0.647121	0.0950984	0.463522	0.813673	-0.192014	0.0655699	0.117986
ENSGALG00000001335	FAM18B1	0.506584	0.000369397	0.00100262	-0.0653826	0.426065	0.543878	0.183445	0.115279	0.580281	-0.487269	0.00035237	0.00253621
ENSGALG00000001341	ZBTB44	-2.77928	1.00174e-07	4.9607e-06	0.98952	3.24963e-05	0.00054348	0.429635	0.0120393	0.499309	0.748521	0.000497087	0.00316066
ENSGALG00000001342	HCN2	-0.656286	0.00902747	0.0156347	-0.11457	0.578786	0.682564	-0.280393	0.208855	0.648157	0.455023	0.159582	0.240346
ENSGALG00000001343	LAMB3	0.0527252	0.626807	0.673967	0.468579	8.80525e-05	0.00102987	0.306742	0.0623755	0.532041	-0.541464	0.000230762	0.00195171
ENSGALG00000001347	LHX6	-2.42067	5.32494e-05	0.000212858	-0.0220579	0.947781	0.964506	0.681742	0.109958	0.574397	0.402171	0.247417	0.340289
ENSGALG00000001348	TEKT3	0.457129	0.24638	0.298171	0.403124	0.16904	0.268849	-0.0705354	0.795398	0.942698	-0.726492	0.0838371	0.143603
ENSGALG00000001350	RSPRY1	0.308316	0.0404021	0.0594643	0.107505	0.310609	0.428213	0.0605241	0.532175	0.847323	-0.151937	0.163111	0.244274
ENSGALG00000001362	CLK3	0.457148	0.0025201	0.00514732	-0.24008	0.0370111	0.0820734	-0.0583092	0.546888	0.852109	-0.194865	0.0439907	0.0857154
ENSGALG00000001363	MYBBP1A	-0.569965	0.000404539	0.00107954	-0.0941276	0.343774	0.46251	-0.187091	0.14238	0.603111	0.468367	0.000750596	0.00411093
ENSGALG00000001364	CSNK1A1	0.167058	0.151736	0.193807	0.211113	0.0344619	0.0774692	0.204227	0.182307	0.63438	-0.215929	0.0694938	0.123657
ENSGALG00000001366	CASP9	2.17197	5.10575e-07	1.06914e-05	0.364169	0.00683406	0.0221708	0.128402	0.397479	0.779404	-0.724336	4.82687e-05	0.000857987
ENSGALG00000001369	HSD11B1b	-0.0771046	0.543668	0.597105	-0.0326055	0.735591	0.811753	-0.0661479	0.685894	0.906334	-1.19475	3.1475e-06	0.000331102
ENSGALG00000001370	ADAMTS8	-0.146229	0.353274	0.41044	0.770535	0.00020907	0.00179818	0.240624	0.0546895	0.526875	-1.11067	3.8706e-05	0.000780175
ENSGALG00000001371	HS3ST3A1H	-1.59276	2.9025e-05	0.000134693	0.452018	0.0443236	0.094596	-0.455968	0.0425775	0.511388	-0.416341	0.105507	0.172956
ENSGALG00000001373	TRAF3IP3	-1.51658	0.000644366	0.00159437	-0.194668	0.428464	0.546509	0.0171233	0.933928	0.982067	0.251516	0.293065	0.390358
ENSGALG00000001374	SLC35E2B	0.363021	0.00668584	0.0120134	0.0995268	0.302477	0.419653	-0.00998375	0.911273	0.974883	0.138429	0.0875441	0.14892
ENSGALG00000001375	COX10	0.00471809	0.966305	0.971178	-0.458208	0.000724067	0.00425255	-0.0981524	0.333807	0.740296	-0.371194	0.00237153	0.0090358
ENSGALG00000001376	ARID3B	-1.69581	1.53972e-06	1.96504e-05	-0.0673624	0.606194	0.706312	0.394735	0.0233794	0.499309	-0.392964	0.0297993	0.0628437
ENSGALG00000001377	POLRMT	0.246907	0.0233299	0.0364304	-0.260206	0.0100516	0.0296986	-0.0315554	0.702214	0.911282	-0.0253289	0.671087	0.748092
ENSGALG00000001378	C1orf74	1.95737	1.88247e-06	2.19885e-05	0.16001	0.224383	0.333341	0.0516009	0.641872	0.890842	-0.634122	0.000784389	0.00422813
ENSGALG00000001381	ACTG1	0.506216	0.000354308	0.000968761	0.294552	0.00385132	0.0143782	-0.0893053	0.502777	0.833584	0.190777	0.0535172	0.100024
ENSGALG00000001382	CDK11A	0.118588	0.229892	0.280528	0.00202126	0.981656	0.987377	-0.0568711	0.520942	0.841869	-0.044737	0.453676	0.552352
ENSGALG00000001383	HTR4	-0.792678	0.00169848	0.00365746	-0.905128	0.00326706	0.0127122	-0.219368	0.281614	0.707012	0.601772	0.0244226	0.0536418
ENSGALG00000001387	SPNS2	-0.674499	0.0201772	0.0319934	0.414139	0.0806386	0.151207	0.545202	0.0170408	0.499309	-0.216095	0.207676	0.296433
ENSGALG00000001389	TTLL11	-0.759001	0.00148949	0.00326512	0.222587	0.186007	0.289059	0.0803655	0.599816	0.872986	0.606512	0.00492481	0.015565
ENSGALG00000001391	PLLP	0.553981	0.192923	0.240416	-0.614903	0.217509	0.325597	0.134035	0.725663	0.92077	-1.51134	0.0252859	0.0551034
ENSGALG00000001392	MMP23B	0.194031	0.292272	0.347059	1.34913	2.99382e-05	0.000515738	0.0798605	0.60824	0.875783	1.65884	2.20723e-06	0.000302778
ENSGALG00000001394	UBL7	1.54219	2.67363e-07	7.67566e-06	-0.114769	0.218956	0.327069	0.128673	0.143582	0.603111	-0.616581	4.90662e-05	0.000863662
ENSGALG00000001405	IRF6	0.410908	0.0026946	0.00545113	-0.364193	0.00203047	0.00888014	0.162606	0.255231	0.687857	-1.20223	2.89318e-06	0.000321768
ENSGALG00000001407	ADAMTS15	0.189274	0.236533	0.287645	0.934495	7.27911e-05	0.000906486	-0.0651479	0.848703	0.956405	1.71757	0.00149569	0.0064964
ENSGALG00000001409	IL12B	2.83796	6.77413e-06	4.79039e-05	0.875741	0.00181004	0.00816722	-0.393623	0.427846	0.794387	1.14626	0.111332	0.180376
ENSGALG00000001410	SPNS3	-1.45831	0.000621742	0.00154679	0.812461	0.0147927	0.0398946	0.3382	0.155068	0.612896	-0.0501956	0.830015	0.875832
ENSGALG00000001412	SEMA7A	-1.17715	2.71249e-06	2.70004e-05	0.1106	0.407199	0.525741	-0.128314	0.311322	0.724814	-0.163167	0.434359	0.533437
ENSGALG00000001416	ADRA1B	3.09216	2.41301e-06	2.52493e-05	-0.19217	0.40659	0.525202	-0.137911	0.6318	0.885507	0.12061	0.682732	0.757934
ENSGALG00000001419	DAB2IP	-1.54605	1.17136e-06	1.68715e-05	0.825946	9.32498e-06	0.000254654	0.33046	0.00600356	0.499309	0.543442	0.000162554	0.00161627
ENSGALG00000001420	RALGAPB	-0.457805	0.00467786	0.00880271	0.358104	0.00200109	0.00878405	0.159543	0.114471	0.57925	0.395722	0.000887332	0.00457777
ENSGALG00000001425	SNX19	0.788073	0.000612412	0.00152592	0.239603	0.0675927	0.132327	-0.0800205	0.48671	0.826713	0.192075	0.132885	0.207887
ENSGALG00000001428	EFHD1	0.419211	0.000970795	0.002259	0.0574949	0.486818	0.602077	0.034521	0.779487	0.937951	-0.473715	0.00218496	0.00853907
ENSGALG00000001429	TTC1	1.0737	6.16676e-06	4.51054e-05	-0.294731	0.00778848	0.0244333	-0.0410561	0.620148	0.880187	-0.0584908	0.351391	0.450671
ENSGALG00000001431	GUCA1A	-0.146665	0.713995	0.753854	0.381207	0.361492	0.479812	0.0494949	0.894869	0.970652	-0.343376	0.29619	0.393725
ENSGALG00000001433	B3GNTL1	-0.505987	0.0276196	0.042271	-0.313161	0.112816	0.19667	-0.304347	0.114627	0.57925	-0.00514277	0.976581	0.983774
ENSGALG00000001434	STOM	0.954555	2.48004e-05	0.00011981	0.0285006	0.771249	0.83825	0.385827	0.0237372	0.499309	-1.34869	3.37142e-05	0.000731834
ENSGALG00000001437	NTM	-1.23836	8.06835e-05	0.000294234	0.178784	0.390813	0.510007	-0.149381	0.546007	0.851646	0.441286	0.153296	0.232673
ENSGALG00000001439	RANBP10	0.528766	0.00119023	0.0026897	0.356133	0.00283301	0.0114686	0.0652654	0.457758	0.811026	-0.109893	0.14513	0.222904
ENSGALG00000001441	UBE2G1	0.778051	1.38958e-05	7.9683e-05	-0.38459	0.000511806	0.00331351	0.0111234	0.905471	0.972832	-0.171228	0.0602165	0.110193
ENSGALG00000001442	OPCML	-0.949983	0.00324688	0.00640584	-0.611753	0.0247019	0.0596153	-0.19804	0.508771	0.836564	-0.827587	0.0155619	0.03761
ENSGALG00000001445	FABP6	1.65821	6.3853e-06	4.60926e-05	-1.08271	0.00336672	0.0130173	0.313722	0.0221455	0.499309	-1.84984	0.000354182	0.00254118
ENSGALG00000001446	GSN	1.09271	2.58326e-06	2.63031e-05	0.242991	0.0120834	0.0342281	0.215243	0.128569	0.58952	-0.283785	0.00925481	0.0251886
ENSGALG00000001449	STRA6	-1.76758	0.000154175	0.000492351	-0.872439	0.0231636	0.0566886	-0.76159	0.0602638	0.532041	-0.342927	0.500955	0.596276
ENSGALG00000001450	IGSF9BH1	-2.72592	4.95753e-06	3.89633e-05	0.126301	0.720461	0.799224	-0.743697	0.0947175	0.565743	2.4691	9.84042e-05	0.00124317
ENSGALG00000001452	ATP5PB	1.06374	2.92638e-06	2.84018e-05	-0.716182	2.66271e-06	0.000120759	-0.0895785	0.417572	0.788402	-0.370964	0.00260363	0.00967951
ENSGALG00000001459	TNNC1	-0.436864	0.156129	0.198944	0.561111	0.0335066	0.0758476	0.00213765	0.991377	0.998359	0.172548	0.42337	0.522795
ENSGALG00000001462	ADORA3	-0.0510686	0.934088	0.945415	0.485917	0.454621	0.572276	0.147851	0.756831	0.930768	0.313576	0.621962	0.704372
ENSGALG00000001463	PDIK1L	-1.37136	7.46428e-05	0.000276639	0.390773	0.0471622	0.0994603	0.183368	0.240728	0.678449	0.508943	0.00494616	0.0155992
ENSGALG00000001465	RPL38	0.585249	0.00149447	0.00327443	-0.784142	4.66998e-06	0.000166046	-0.202681	0.0769872	0.548651	-0.196028	0.040351	0.080143
ENSGALG00000001467	ANKFY1	-0.634515	0.0113801	0.0191685	0.854295	9.45688e-06	0.000256633	0.260128	0.0382692	0.501019	0.607285	0.00016797	0.00164346
ENSGALG00000001470	STOML1	1.54912	2.43664e-06	2.53919e-05	0.0721501	0.507362	0.620734	0.0102515	0.915077	0.975976	-0.523596	0.000140161	0.00148102
ENSGALG00000001472	JAM3	-0.0947251	0.639005	0.685177	0.865309	0.000480426	0.00318338	-0.224973	0.188583	0.637947	2.10419	1.56959e-07	0.000254574
ENSGALG00000001473	MIB2	-0.0508979	0.586068	0.63706	0.467856	0.000146514	0.00143432	0.106932	0.299451	0.719703	-0.142803	0.05479	0.101985
ENSGALG00000001474	RAB14	0.583875	0.000182822	0.000564175	-0.0300288	0.725391	0.803289	0.0159559	0.879877	0.965941	-0.229194	0.025892	0.0561694
ENSGALG00000001475	STMN1	-1.54174	4.14654e-07	9.81586e-06	0.327953	0.0141442	0.0385431	-0.349279	0.0409122	0.506384	0.308929	0.0274826	0.0589011
ENSGALG00000001476	RAP1A	0.380121	0.00184969	0.00394102	-0.134624	0.104343	0.185001	-0.0045133	0.960658	0.988758	-0.293457	0.00277	0.0101161
ENSGALG00000001479	CYB5D2	1.85785	6.66544e-08	4.15783e-06	-0.262966	0.0123248	0.0347409	-0.00813864	0.925692	0.97958	-0.415309	0.00108228	0.00521147
ENSGALG00000001480	FAM212B	0.781906	0.000889146	0.00209756	0.112447	0.421091	0.539388	-0.0264812	0.904391	0.972587	-0.424507	0.0423708	0.0832893
ENSGALG00000001483	ENSGALG00000001483	0.356383	0.016232	0.0263128	0.263174	0.0434587	0.0932877	-0.0473332	0.763027	0.932743	-0.0137062	0.867166	0.903703
ENSGALG00000001486	ZAP70	-2.19369	0.000762876	0.00184104	-0.17591	0.766246	0.835	-1.02162	0.111245	0.576173	1.12746	0.0907176	0.153204
ENSGALG00000001489	SSU72	1.7003	1.68406e-07	6.33953e-06	-0.302362	0.00847619	0.0260484	-0.0868203	0.326878	0.734945	-0.102855	0.117461	0.188451
ENSGALG00000001491	NCAPD3H1	-2.58984	4.5036e-07	1.00654e-05	0.793197	0.000184222	0.00166418	-0.0846837	0.6376	0.888621	0.790395	0.000241188	0.0020046
ENSGALG00000001492	NDRG3	0.689295	7.74652e-05	0.000285012	0.256181	0.00838843	0.0258501	0.0241946	0.771771	0.935848	-0.00167404	0.980769	0.986792
ENSGALG00000001501	MAPK1	-0.512283	0.00395073	0.00759884	0.41261	0.00320392	0.0125351	0.167275	0.165433	0.622035	0.372959	0.00830998	0.0231959
ENSGALG00000001502	UTP11	0.393778	0.00319303	0.00631431	-0.696986	8.13413e-06	0.00023479	-0.155298	0.117847	0.583395	-0.101964	0.163031	0.244216
ENSGALG00000001503	TBCD	-0.0449952	0.653906	0.699256	0.167248	0.0828351	0.154397	-0.0107474	0.903249	0.972351	0.38959	0.000946665	0.00476765
ENSGALG00000001504	DDX20	-0.556884	0.000576665	0.00145048	-0.432024	0.0014663	0.00701691	-0.0555989	0.59332	0.870852	0.10036	0.167706	0.249475
ENSGALG00000001506	PTTG1	-1.79135	1.54877e-06	1.97235e-05	0.195112	0.241354	0.3526	-0.208703	0.238603	0.677462	0.0260563	0.804639	0.856528
ENSGALG00000001512	KCND3	-0.944358	0.0248089	0.0384393	-0.835046	0.0964489	0.174237	-0.681194	0.260659	0.691125	0.637278	0.197763	0.284775
ENSGALG00000001513	CNTRL	-1.2421	1.15827e-05	6.95197e-05	0.121694	0.398005	0.517194	-0.122483	0.45901	0.811413	1.03425	1.89998e-05	0.000579381
ENSGALG00000001518	ZNF750	-0.0326685	0.967746	0.972395	1.3328	0.0173416	0.045239	0.336817	0.39169	0.775492	1.15943	0.0318411	0.0662303
ENSGALG00000001521	VPS26B	0.215209	0.0695953	0.0966236	-0.0220728	0.799193	0.857508	0.11247	0.298046	0.718561	-0.191744	0.0239136	0.052825
ENSGALG00000001522	PHF20	-0.854283	7.34463e-05	0.000273451	0.307086	0.0109583	0.031755	0.093016	0.336366	0.74073	0.735192	1.98456e-05	0.000589266
ENSGALG00000001525	CALCOCO2	0.550631	0.000151156	0.000484714	0.439539	0.00111229	0.00576176	0.246497	0.102133	0.571815	-0.453894	0.00208493	0.00825522
ENSGALG00000001527	VWA1	0.347361	0.0265586	0.0408301	0.181063	0.117308	0.202792	-0.148756	0.399597	0.780322	0.527144	0.0150226	0.0366253
ENSGALG00000001529	THYN1	0.0934785	0.539763	0.593219	0.114296	0.408902	0.52746	-0.100314	0.441779	0.801866	0.0158948	0.882945	0.91549
ENSGALG00000001531	FN3K	0.651504	0.00742167	0.0131587	-0.251792	0.16915	0.268975	0.0142326	0.929108	0.980175	-0.229639	0.192863	0.278916
ENSGALG00000001533	TSNAXIP1	0.259699	0.552406	0.605429	0.534236	0.158843	0.256322	0.0027812	0.993066	0.998729	0.571633	0.0789284	0.137044
ENSGALG00000001534	TMEM88B	0.268734	0.258164	0.310621	-0.582761	0.0231256	0.0566369	0.405592	0.0976246	0.566676	-2.04024	0.000528235	0.00327108
ENSGALG00000001536	ARHGAP39	-0.769378	5.94286e-05	0.000231288	0.38217	0.00190806	0.00848676	0.180395	0.10953	0.574397	0.0275819	0.758453	0.820687
ENSGALG00000001538	ST7L	0.520075	0.000894396	0.00210743	0.0176809	0.848295	0.89443	0.0783816	0.379621	0.768142	0.00857697	0.898958	0.927388
ENSGALG00000001540	SF3A3	0.457993	0.0012022	0.00271158	-0.326445	0.00592529	0.0199123	-0.0926467	0.291159	0.713134	0.0796592	0.222736	0.313374
ENSGALG00000001542	MRPL20	1.26262	4.35078e-06	3.60275e-05	-0.424022	0.00233355	0.0098776	-0.18263	0.0908778	0.562409	-0.241179	0.0185781	0.0431797
ENSGALG00000001545	RAB40B	-0.330088	0.0299314	0.0454416	0.0330791	0.793371	0.85358	0.229386	0.210493	0.650176	-0.526025	0.0136935	0.0340193
ENSGALG00000001546	ZZEF1	0.449445	0.00159047	0.00345749	0.729801	0.000163879	0.00154559	0.434591	0.0305038	0.499309	-0.714132	0.000282238	0.00222314
ENSGALG00000001547	CAPZA1	0.766422	1.26767e-05	7.44028e-05	-0.168167	0.0686397	0.133962	-0.129185	0.193213	0.638406	0.146251	0.0632843	0.114627
ENSGALG00000001550	RBM39	-0.311331	0.0163337	0.0264656	-0.275478	0.00936954	0.0282278	-0.1149	0.286341	0.709677	-0.186466	0.0286946	0.0609404
ENSGALG00000001551	CCNL2	-0.528194	0.000867839	0.00205466	-0.332526	0.00283708	0.0114735	-0.0550621	0.545692	0.851646	-0.272235	0.00415422	0.0136413
ENSGALG00000001555	AURKAIP1	0.649405	0.000190687	0.00058258	-0.483622	0.000423391	0.0029254	-0.134734	0.167549	0.622451	-0.259278	0.0071142	0.0206999
ENSGALG00000001557	ACAD8	0.163382	0.184493	0.23101	-0.324408	0.00986632	0.029268	0.0641322	0.541685	0.850815	-0.315443	0.00530351	0.0164404
ENSGALG00000001558	MOV10	1.13286	0.000423314	0.00112006	1.28126	0.0243335	0.0589053	0.0908859	0.418702	0.788752	-0.31488	0.0022778	0.00878691
ENSGALG00000001559	ZP3	1.24213	0.00252973	0.00516463	0.94896	0.0720064	0.138963	1.50952	0.00226895	0.499309	-4.10586	1.38815e-05	0.000512642
ENSGALG00000001561	MXRA8	0.36209	0.00484617	0.00907089	1.27085	7.53424e-08	1.77484e-05	-0.248098	0.18463	0.635868	1.73672	3.46442e-06	0.000334033
ENSGALG00000001563	WDR45B	0.672949	3.55897e-05	0.000157235	0.178433	0.0547894	0.111959	-0.0373008	0.683171	0.904959	-0.0688168	0.386528	0.48632
ENSGALG00000001564	ATP2A3	-1.13368	6.05304e-06	4.4541e-05	0.674046	4.72301e-05	0.000687117	0.347918	0.019683	0.499309	-0.366383	0.00127124	0.00580681
ENSGALG00000001565	C5	-1.4578	8.47837e-05	0.000305242	0.467765	0.02049	0.0515891	-0.0573752	0.788038	0.941619	0.823466	0.0195971	0.0450241
ENSGALG00000001568	NFS1	0.761667	1.64798e-05	8.95682e-05	-0.11622	0.212936	0.320566	0.0792934	0.445739	0.804441	-0.398168	0.00195418	0.00786543
ENSGALG00000001569	RHOC	1.61218	6.12208e-07	1.17536e-05	0.581513	5.30206e-05	0.000744422	0.079299	0.34464	0.746884	-0.697967	3.23911e-05	0.000722437
ENSGALG00000001571	MYO1F	-0.998436	0.000187932	0.000576343	0.491145	0.0101938	0.0300192	0.0122337	0.947613	0.985481	1.28456	0.000611393	0.00359912
ENSGALG00000001572	COMMD4	1.07926	9.84738e-06	6.21686e-05	-0.53626	0.000205707	0.001777	-0.111501	0.222207	0.663212	-0.342043	0.00365523	0.0123989
ENSGALG00000001573	P2RX1	0.513243	0.00677017	0.0121451	-0.811531	4.67314e-05	0.000681571	0.0379648	0.776483	0.937093	-1.69121	2.70207e-05	0.000669426
ENSGALG00000001577	FOXK2	-0.787907	8.87714e-05	0.000316585	-0.00272607	0.979665	0.985835	-0.00414717	0.962773	0.98966	0.299435	0.00323995	0.0113676
ENSGALG00000001583	TRAF1	1.08037	0.000132037	0.000434468	-0.189437	0.215784	0.32356	-0.0261534	0.849043	0.956424	0.425794	0.00732678	0.0211351
ENSGALG00000001586	NEIL1	0.779853	0.000559283	0.00141416	0.127778	0.284702	0.400323	0.148877	0.177009	0.628155	-0.539386	0.000412682	0.00281963
ENSGALG00000001587	MRPL40	1.24444	1.31802e-06	1.78559e-05	-0.370065	0.00187958	0.00840422	-0.0883906	0.320619	0.73077	-0.120921	0.0928642	0.155926
ENSGALG00000001592	ACER1	0.749603	0.00992897	0.0170055	-0.751975	0.00291732	0.0117075	0.184962	0.357822	0.754705	-0.896973	0.00686596	0.0201488
ENSGALG00000001593	UFD1L	0.500321	0.000744422	0.00180378	-0.285497	0.00825251	0.0255533	0.0139701	0.863043	0.960762	-0.164698	0.0454986	0.087988
ENSGALG00000001595	PHF19	-1.26385	2.81783e-05	0.000131653	0.13467	0.430758	0.548765	-0.331845	0.285515	0.709539	1.47146	8.38937e-05	0.00114905
ENSGALG00000001596	MLLT1	-0.986749	0.000274147	0.000783692	0.572381	0.00131567	0.00650264	0.0710377	0.440941	0.801247	0.710783	3.85702e-05	0.000779207
ENSGALG00000001597	PSMB3	1.46052	9.92195e-08	4.95735e-06	-0.396146	0.000366491	0.00265721	0.013182	0.890649	0.96968	-0.465193	0.000817207	0.00433616
ENSGALG00000001600	DVL1	-1.16226	9.23368e-05	0.000327135	0.73492	0.000291187	0.00227249	0.256107	0.0280362	0.499309	0.441565	0.00109978	0.00526703
ENSGALG00000001602	NUTF2	0.800918	1.00125e-05	6.28985e-05	-0.394452	0.00132655	0.00653098	-0.110931	0.239069	0.677739	0.147212	0.0404739	0.0803513
ENSGALG00000001603	NARF	-0.733292	0.0160182	0.0260018	1.06765	0.0091347	0.0277004	0.0901575	0.558524	0.857568	0.578025	0.00856701	0.0237382
ENSGALG00000001604	GLB1L2	-1.95199	2.87996e-08	2.75269e-06	-0.346875	0.00801718	0.0249833	0.111072	0.31058	0.723845	-0.698174	0.000151963	0.00155712
ENSGALG00000001605	PPM1J	0.00232294	0.990808	0.992483	0.232064	0.25929	0.372166	-0.119743	0.52572	0.844359	0.206165	0.246177	0.338977
ENSGALG00000001606	INPP5B	0.0858515	0.407304	0.464796	-0.139424	0.152541	0.248272	-0.116733	0.190265	0.637947	0.0861447	0.190567	0.276179
ENSGALG00000001607	C17orf62	-0.601951	0.0036637	0.00712462	0.648413	0.000831348	0.00471292	0.0790188	0.498866	0.831227	0.506784	0.000820084	0.00434409
ENSGALG00000001608	UNC5D	-0.194668	0.518276	0.572186	-0.0618098	0.803423	0.860748	0.902492	0.00726724	0.499309	-0.712381	0.0253373	0.0551883
ENSGALG00000001610	PIP4K2B	-0.952364	0.000359447	0.000980702	0.33881	0.0207854	0.0521484	0.116838	0.450112	0.806438	0.880644	0.000189366	0.00176167
ENSGALG00000001611	B3GAT1	-0.550921	0.0409182	0.0601541	0.255067	0.273196	0.387465	-0.667367	0.0977959	0.566676	0.809339	0.0896431	0.151865
ENSGALG00000001613	GNL3	0.485683	0.000737163	0.00178961	-0.516951	9.46735e-05	0.00107438	-0.144699	0.147805	0.607619	-0.0557029	0.362313	0.461989
ENSGALG00000001615	MAN2C1	0.738072	9.44396e-05	0.00033207	-0.126176	0.21403	0.321778	-0.0474887	0.58278	0.867035	0.0811473	0.239045	0.331106
ENSGALG00000001616	CDC45	-2.07259	2.4411e-07	7.35557e-06	0.574411	0.000511289	0.00331257	-0.124157	0.291143	0.713134	0.112905	0.239487	0.331648
ENSGALG00000001617	CAMKK1	-0.283106	0.254506	0.306795	0.35736	0.111444	0.194622	0.275075	0.243686	0.680099	0.266683	0.363721	0.463363
ENSGALG00000001618	OGFOD3	-0.813309	0.000459096	0.0011978	0.456328	0.00760831	0.0240156	0.308074	0.0411407	0.506384	-0.0116724	0.913196	0.938265
ENSGALG00000001619	ATG16L1	-0.406617	0.00497403	0.00927894	0.0284174	0.778847	0.843518	0.0742323	0.419763	0.789343	0.118306	0.131203	0.205708
ENSGALG00000001620	ENSGALG00000001620	-0.978075	0.000925604	0.00216971	-0.378118	0.0582052	0.117401	0.175477	0.327051	0.735059	-0.549905	0.0687289	0.122554
ENSGALG00000001621	CLDN5	-1.3388	6.55331e-06	4.68832e-05	-0.528694	0.00714747	0.0229281	-0.224947	0.148184	0.607619	-0.331528	0.0239407	0.0528521
ENSGALG00000001624	CWC25	0.485661	0.00255229	0.00520709	-0.18738	0.0770024	0.146162	0.11847	0.221876	0.66308	-0.374855	0.00266788	0.00985038
ENSGALG00000001626	UTS2R	-0.0603319	0.821508	0.849065	-1.75881	0.00023545	0.00195783	-0.232792	0.686706	0.907002	-0.458417	0.395395	0.495149
ENSGALG00000001630	DHX33	0.107607	0.265973	0.319146	-0.347211	0.00219887	0.00942873	-0.0766124	0.42048	0.789717	-0.161348	0.0730887	0.128714
ENSGALG00000001632	MIS12	-0.931459	0.00105745	0.00243169	0.463689	0.00685474	0.0222136	-0.130175	0.426439	0.793641	0.0651042	0.568322	0.656934
ENSGALG00000001633	DUSP26	0.227897	0.201494	0.249681	0.583071	0.00453742	0.0162609	0.070874	0.759271	0.931497	-0.0781448	0.635731	0.716815
ENSGALG00000001634	RPL23	0.314794	0.0713656	0.0988036	-0.81487	8.03137e-06	0.000233685	-0.277349	0.0462273	0.513198	-0.245959	0.0248302	0.0543434
ENSGALG00000001637	PSMD5	0.392771	0.00288572	0.00578285	-0.0911326	0.299035	0.415917	0.0853753	0.313075	0.72623	0.172738	0.0256838	0.0558062
ENSGALG00000001639	MTF1	-1.47649	8.37303e-06	5.55639e-05	0.674672	0.000444613	0.00302848	0.296738	0.0468612	0.513198	0.427846	0.00967908	0.0260285
ENSGALG00000001640	RNF122	0.549216	0.00411279	0.00787307	0.50468	0.00304439	0.0120973	-0.160552	0.469896	0.816142	0.538331	0.00940999	0.0255055
ENSGALG00000001642	GLT8D1	1.15613	2.56946e-06	2.62257e-05	-0.0574756	0.53888	0.648051	0.00748192	0.948827	0.985824	0.411134	0.00434534	0.0141047
ENSGALG00000001644	SIN3A	-0.728603	9.37107e-05	0.000330655	0.268191	0.00802434	0.0249929	0.06914	0.403994	0.78106	0.108992	0.138902	0.215404
ENSGALG00000001645	KCNT1	-1.71628	1.52662e-05	8.50523e-05	-0.181157	0.500226	0.614626	-0.135462	0.616888	0.879504	-0.824213	0.0460589	0.0888204
ENSGALG00000001647	PSKH1	-1.154	0.000440906	0.00115799	0.538507	0.00645608	0.0212488	0.260227	0.0699233	0.538313	0.389968	0.0228548	0.0510064
ENSGALG00000001651	TTI2	0.885656	0.000166896	0.000526078	-0.477561	0.00402841	0.0148892	0.0292303	0.807911	0.946423	-0.387709	0.0112365	0.0292718
ENSGALG00000001652	SEPT2L	0.55221	0.000348744	0.000955901	-0.193827	0.0344179	0.0774337	-0.0726918	0.529876	0.846741	0.139442	0.0933292	0.15643
ENSGALG00000001653	MANEAL	0.0920083	0.658071	0.702907	1.01526	0.000153003	0.00146952	0.0988976	0.515374	0.83918	0.428519	0.0322766	0.0669092
ENSGALG00000001654	C1QBP	0.424273	0.00115166	0.00261682	-0.635423	6.45774e-06	0.000203448	-0.321635	0.00826785	0.499309	0.00810051	0.898643	0.927182
ENSGALG00000001655	SPCS1	1.00374	3.04341e-06	2.91518e-05	-0.46031	0.000188188	0.00168714	-0.119823	0.177167	0.628155	-0.176841	0.046358	0.0892923
ENSGALG00000001658	RPL19	0.809901	0.000398951	0.00106813	-0.814438	3.22598e-06	0.000133185	-0.305167	0.0413078	0.506384	-0.436012	0.00225509	0.0087287
ENSGALG00000001661	SLC22A7	-1.84605	0.00415233	0.00794534	-0.184161	0.811118	0.866738	0.789667	0.23564	0.674972	-0.989165	0.221373	0.311865
ENSGALG00000001662	ATP10B	-0.0173374	0.904786	0.919895	0.0699106	0.590167	0.692038	0.447747	0.0457136	0.513198	-0.428731	0.0017624	0.00727971
ENSGALG00000001663	MAK16	0.225141	0.0317641	0.0479537	-0.549049	4.89737e-05	0.000707849	-0.232912	0.0247971	0.499309	-0.210307	0.0128153	0.0323118
ENSGALG00000001664	PTPN9	0.247068	0.0654626	0.0915077	-0.0603809	0.617559	0.715662	-0.201902	0.0800062	0.551665	0.127172	0.119701	0.191298
ENSGALG00000001666	RPAIN	1.52107	6.59284e-06	4.70756e-05	-0.0467635	0.742548	0.817046	0.0187506	0.862899	0.96076	-0.304488	0.0151751	0.0369162
ENSGALG00000001668	UBE2R2	0.100032	0.353466	0.410579	0.258495	0.0185764	0.0477932	0.10816	0.242448	0.678987	-0.0127099	0.832209	0.877574
ENSGALG00000001678	PRKAB2	0.707875	0.000144543	0.000467217	-0.255861	0.0226307	0.0556934	-0.00578203	0.951011	0.986319	-0.794358	1.29722e-05	0.000501347
ENSGALG00000001682	FBXL20	-0.191678	0.131347	0.170556	0.0899821	0.423784	0.541837	0.126143	0.221298	0.662797	0.0360446	0.62119	0.703633
ENSGALG00000001684	SEC14L1	-0.354791	0.00278749	0.00561159	0.237176	0.014456	0.0391871	-0.0796238	0.381497	0.769467	0.350816	0.0016735	0.00703345
ENSGALG00000001688	SEPT5	0.781617	2.47537e-05	0.000119777	-0.343727	0.00174029	0.00795958	-0.128113	0.284632	0.709237	-0.00240668	0.980798	0.986792
ENSGALG00000001689	SCAMP2	1.38152	4.50672e-07	1.00654e-05	0.0321223	0.70675	0.789185	0.205291	0.0801525	0.551665	-0.641945	0.000128202	0.00141651
ENSGALG00000001690	GABRB2	-1.29532	0.0413292	0.0607082	0.486794	0.490202	0.605028	1.2146	0.122057	0.585089	0.831461	0.0925777	0.155503
ENSGALG00000001691	INTS11	0.844934	1.01591e-05	6.33918e-05	-0.145435	0.116736	0.201999	-0.185111	0.0867137	0.559932	0.171916	0.0228551	0.0510064
ENSGALG00000001692	CAMSAP1	-0.407216	0.00834059	0.0145901	0.216049	0.0435664	0.0934173	0.123256	0.179338	0.631308	0.49948	0.000200295	0.00181474
ENSGALG00000001693	SLC18A1	-0.638998	0.032736	0.049287	-0.351416	0.259249	0.372138	-0.0708108	0.798107	0.943338	-0.684057	0.0618874	0.112603
ENSGALG00000001696	SAG	-0.222488	0.430197	0.486826	-0.360854	0.193008	0.297469	-0.378764	0.205021	0.645495	-0.268195	0.338853	0.438055
ENSGALG00000001697	ITIH3	1.42011	0.0177624	0.0285334	-0.451682	0.0884393	0.162691	0.378548	0.250599	0.685256	-1.57469	0.00437151	0.0141586
ENSGALG00000001698	GABRA1	-0.521827	0.127351	0.165852	0.241406	0.510184	0.6232	-0.0880843	0.758844	0.931245	0.0682833	0.86954	0.90534
ENSGALG00000001701	PUSL1b	-1.15443	0.000740346	0.00179611	0.213574	0.309293	0.426893	-0.23764	0.195235	0.639997	0.75272	0.00273388	0.0100274
ENSGALG00000001702	EXOC3L1	0.310213	0.0401584	0.0591595	0.126139	0.29528	0.411873	-0.12475	0.39872	0.780064	0.290063	0.0260057	0.0563404
ENSGALG00000001708	MED1	-0.251926	0.131033	0.170211	0.37041	0.0019327	0.00856844	0.139285	0.131638	0.592236	0.608521	0.000213365	0.00187017
ENSGALG00000001709	MUSTN1	1.44399	0.000136906	0.000447494	0.239958	0.28349	0.398999	-0.354814	0.303839	0.721472	-0.214374	0.396747	0.496387
ENSGALG00000001711	PPCDC	0.357678	0.0463569	0.0672872	-0.00522829	0.969015	0.978815	-0.237547	0.103946	0.572178	0.0950126	0.380027	0.480383
ENSGALG00000001714	PUSL1	-0.25538	0.150351	0.192381	-0.0617624	0.705214	0.787964	-0.154842	0.340671	0.744494	0.460595	0.0148065	0.036208
ENSGALG00000001716	C10H15ORF59	0.0227537	0.923683	0.936484	0.197624	0.384181	0.503055	-0.0744145	0.689632	0.90766	0.239419	0.378447	0.478761
ENSGALG00000001717	SLC16A1	0.23476	0.20729	0.256024	0.53659	0.00711757	0.0228611	-0.381141	0.0256834	0.499309	0.991903	2.33296e-05	0.000620573
ENSGALG00000001718	CCNG1	1.78128	7.32597e-08	4.37201e-06	-0.0306274	0.715851	0.795848	-0.146114	0.240385	0.678244	-0.372319	0.00217272	0.00850994
ENSGALG00000001720	TMEM110-MUSTN1H	-1.04919	0.000872614	0.00206403	0.635729	0.00193828	0.00858677	0.194012	0.153184	0.61255	0.631643	0.000321375	0.00241004
ENSGALG00000001722	E2F4	0.358109	0.00376361	0.0072894	-0.0463503	0.59375	0.695184	0.120397	0.183806	0.635594	-0.34673	0.00420657	0.0137545
ENSGALG00000001723	FMO5	2.10651	5.01109e-05	0.000203628	0.916838	0.000812823	0.0046397	-0.0136855	0.934108	0.982067	-1.35828	0.000180528	0.00170624
ENSGALG00000001725	TNRC6C	-1.25444	9.21094e-07	1.47259e-05	0.368554	0.00372073	0.0140348	0.139126	0.151358	0.610683	0.265352	0.00473604	0.015081
ENSGALG00000001726	NUDCD2	0.875998	1.72391e-05	9.25073e-05	-0.105397	0.242425	0.353729	-0.10039	0.276596	0.701903	0.132435	0.0705856	0.125274
ENSGALG00000001727	LZTS1	0.189937	0.39113	0.448383	0.699731	0.0292826	0.0681039	-0.805686	0.13327	0.593953	2.26897	0.000254592	0.00207716
ENSGALG00000001728	NACC2	1.12031	9.24778e-05	0.000327569	0.174694	0.15596	0.252708	0.0598906	0.688933	0.90766	0.328124	0.00208656	0.008258
ENSGALG00000001729	CD276	0.493872	0.00059518	0.0014903	0.00265727	0.977292	0.984714	-0.125423	0.372265	0.763424	0.431651	0.00164097	0.00693075
ENSGALG00000001730	DGKD	-1.27381	3.39576e-05	0.000151721	0.177107	0.210674	0.317889	0.266578	0.0337493	0.499309	0.424661	0.000816819	0.00433616
ENSGALG00000001731	CDK12	-0.177316	0.0721367	0.099778	0.031385	0.697454	0.781553	0.0366203	0.659032	0.897112	-0.0246337	0.681606	0.756923
ENSGALG00000001733	LRIG2	-0.609659	0.00482882	0.00904221	0.395247	0.00622583	0.0206613	0.150143	0.145076	0.604686	0.645141	0.000133026	0.00144125
ENSGALG00000001734	ENSGALG00000001734	0.99357	0.0044395	0.0084241	-0.988057	0.00580622	0.0196241	0.0394793	0.886761	0.968368	-0.355305	0.190615	0.276205
ENSGALG00000001737	RABEP1	0.106867	0.293283	0.34811	0.117378	0.188345	0.291927	-0.0661556	0.457743	0.811026	0.316181	0.00205659	0.00816482
ENSGALG00000001740	MGAT5B	-0.512884	0.034297	0.0514347	-0.148881	0.365265	0.4837	0.0960089	0.536547	0.84917	1.03285	0.00112085	0.00533632
ENSGALG00000001741	NPTN	0.406159	0.00102976	0.00237693	0.201069	0.0231636	0.0566886	0.0506137	0.595908	0.871411	0.0825243	0.228365	0.319247
ENSGALG00000001749	ACSBG2	1.67522	1.36345e-06	1.82251e-05	0.307783	0.00719461	0.0230378	-0.158236	0.312273	0.725967	0.828123	0.000434017	0.0029051
ENSGALG00000001750	MAT2B	0.748571	2.51568e-05	0.000121268	0.14784	0.111272	0.194417	0.0214976	0.82863	0.950801	-0.0042586	0.959515	0.971981
ENSGALG00000001753	SFMBT1	-0.137307	0.50562	0.56072	0.599926	0.00510424	0.0177719	0.0817065	0.59468	0.870852	0.204923	0.19989	0.287372
ENSGALG00000001758	QSOX2	-0.849575	0.00222998	0.00462381	0.474853	0.00782706	0.0245154	0.0615011	0.630841	0.885358	0.99868	3.58227e-05	0.000748744
ENSGALG00000001762	ENSGALG00000001762	-1.52558	0.000218949	0.000651243	0.821195	0.00122018	0.00614689	0.360692	0.053572	0.526594	0.378214	0.11787	0.188936
ENSGALG00000001764	HCN4	-2.10262	0.000658773	0.00162346	0.835755	0.0699815	0.136066	-0.572766	0.195488	0.640069	0.384715	0.423556	0.522929
ENSGALG00000001765	CAAP1	1.22941	2.01406e-06	2.28208e-05	0.229712	0.037465	0.082863	0.1343	0.258581	0.689218	-0.67423	7.78709e-05	0.00110134
ENSGALG00000001768	TENM2	-0.848056	0.00182416	0.00389408	0.0596604	0.731527	0.808121	-0.391494	0.0335898	0.499309	0.929352	0.00173425	0.00719501
ENSGALG00000001770	ACAP3H1	-1.10961	0.000943548	0.00220339	0.890896	0.000322906	0.00242938	0.0519368	0.771148	0.935529	1.18323	1.27101e-05	0.000496615
ENSGALG00000001773	RFX2	-3.75399	8.01401e-08	4.48029e-06	0.892793	0.000638964	0.00389691	-0.222174	0.288642	0.711618	0.764276	0.00217884	0.00852265
ENSGALG00000001774	NEO1	-1.53716	1.29643e-06	1.78114e-05	0.298116	0.0135227	0.0372749	0.159109	0.0892355	0.560895	0.104138	0.169013	0.250937
ENSGALG00000001777	MFSD11	-0.487582	0.00693486	0.0123957	0.728519	0.00011633	0.0012347	0.267495	0.057887	0.531293	0.132744	0.157646	0.238076
ENSGALG00000001779	KIAA0895LH	-0.460725	0.0132076	0.0218932	0.111776	0.425315	0.543097	0.198819	0.181468	0.633366	-0.627065	0.00152391	0.00657257
ENSGALG00000001780	PROC	-0.207031	0.3021	0.357406	-1.1694	5.58571e-05	0.000772183	-0.0115042	0.948738	0.985824	-0.322894	0.163029	0.244216
ENSGALG00000001782	PLAA	0.831018	9.78919e-06	6.19331e-05	-0.00355661	0.966447	0.977332	0.0484581	0.619812	0.880187	-0.212995	0.0200498	0.045851
ENSGALG00000001788	ADPGK	0.228853	0.0485605	0.0701591	0.184614	0.0541846	0.11103	-0.0935734	0.31501	0.727495	0.555782	7.61374e-05	0.00108983
ENSGALG00000001790	METTL23	2.09682	1.16265e-06	1.6832e-05	0.0265022	0.868472	0.908538	-0.0704931	0.598417	0.872272	-0.669555	0.00278768	0.0101681
ENSGALG00000001791	YRPGH2	1.59784	1.90777e-06	2.20975e-05	-0.771735	4.0116e-05	0.000621172	-0.086252	0.484388	0.825902	-0.823157	0.000164856	0.00162704
ENSGALG00000001792	MRPS34	0.437648	0.10961	0.144999	0.000124212	0.999474	0.999763	-0.334691	0.188356	0.637585	0.084871	0.701829	0.773599
ENSGALG00000001793	MYL10	2.46566	0.000140841	0.000457747	-0.911203	0.00479693	0.0169263	-0.0196224	0.956256	0.987414	-0.338631	0.404253	0.503454
ENSGALG00000001797	GPSM1	-1.62079	6.11959e-06	4.48839e-05	0.321679	0.0458225	0.0972695	-0.195063	0.246879	0.683223	0.654926	0.00414025	0.0136076
ENSGALG00000001798	BBS4	-0.0895014	0.472941	0.528967	0.0647169	0.601721	0.702528	-0.102097	0.364706	0.759387	0.199644	0.0429875	0.0842314
ENSGALG00000001800	DUS3L	-0.294909	0.0148566	0.0242802	-0.768786	2.15869e-05	0.000421302	0.0116898	0.912212	0.975298	-0.347196	0.00706287	0.020591
ENSGALG00000001801	IFT74	-0.542081	0.00348164	0.0068123	0.24247	0.0733293	0.140798	-0.112978	0.369474	0.761617	0.493788	0.00121244	0.00564809
ENSGALG00000001802	JMJD6	-0.588896	0.000117073	0.000394638	0.17554	0.0498627	0.103945	0.00754181	0.941788	0.984051	-0.253473	0.0166154	0.0396707
ENSGALG00000001803	IWS1	0.255129	0.0167732	0.0270938	-0.129947	0.135398	0.22668	-0.0198951	0.811746	0.946926	-0.148921	0.0411175	0.0813835
ENSGALG00000001805	MXRA7	1.37686	5.62346e-05	0.0002222	0.807882	2.10305e-05	0.000416348	-0.475839	0.0133595	0.499309	1.32586	7.93956e-07	0.000268682
ENSGALG00000001806	ENSGALG00000001806	-0.155175	0.253618	0.305767	0.16962	0.156646	0.253352	0.40909	0.00633385	0.499309	-0.620666	0.00245511	0.00926688
ENSGALG00000001812	ATCAY	-2.82664	6.27506e-06	4.56084e-05	0.316713	0.374727	0.49289	0.0990835	0.729031	0.92171	-0.147821	0.688311	0.762274
ENSGALG00000001816	MAGI3	-1.13961	1.09852e-06	1.637e-05	0.0397578	0.652104	0.744579	0.146589	0.148269	0.607635	-0.122894	0.105615	0.173069
ENSGALG00000001817	CTCF	-0.261922	0.0202071	0.0320323	0.129404	0.121532	0.208237	0.0172381	0.838693	0.95308	-0.10978	0.137512	0.213715
ENSGALG00000001823	HIKESHI	0.542914	0.000587534	0.00147385	-0.489828	0.00020032	0.0017483	-0.162918	0.0960432	0.566676	0.0224762	0.753952	0.817153
ENSGALG00000001824	ENSGALG00000001824	1.24911	2.60462e-06	2.63695e-05	-1.0619	6.44781e-07	5.84843e-05	-0.0858833	0.536261	0.849112	-0.986789	0.000611897	0.0035997
ENSGALG00000001826	WWC1	0.116571	0.271947	0.325392	-0.16097	0.0748952	0.143017	-0.0179466	0.92627	0.979774	-0.835356	0.00027264	0.00217354
ENSGALG00000001828	SH2B2	-0.923521	0.00130122	0.00290324	0.261801	0.243928	0.355397	-0.0799489	0.797233	0.943255	1.40224	8.13447e-05	0.00112807
ENSGALG00000001833	PRKRIP1	0.348813	0.00844832	0.0147466	-0.283672	0.0108877	0.0316173	-0.0537661	0.530081	0.846741	-0.0692709	0.304483	0.40275
ENSGALG00000001835	SCNN1D	4.43448	0.0373177	0.0554155	2.61848	0.00307306	0.0121696	0.670244	0.129926	0.58976	-0.3491	0.444822	0.54377
ENSGALG00000001837	ORAI2	0.541876	0.000995712	0.00230852	0.178278	0.136717	0.228179	-0.0398298	0.725997	0.92077	0.53991	0.00167975	0.00705021
ENSGALG00000001838	XPO7	-0.191129	0.0480897	0.0695581	-0.156144	0.0751352	0.143367	-0.0279755	0.757611	0.930854	0.0857039	0.19289	0.278933
ENSGALG00000001840	TEK	-3.52109	6.79508e-09	1.54357e-06	-0.792501	0.00273727	0.0111459	0.0570147	0.775913	0.936878	-0.516743	0.14432	0.221968
ENSGALG00000001841	ROGDI	0.0480802	0.720879	0.760129	-0.516322	0.00479112	0.0169102	-0.00208633	0.983981	0.997163	0.00830175	0.926456	0.948396
ENSGALG00000001844	ALKBH4	0.622952	0.00573813	0.0105135	-0.252029	0.137378	0.228938	-0.127409	0.45547	0.810227	0.0388934	0.798717	0.852112
ENSGALG00000001845	PHTF1	-0.734691	0.000707756	0.00172694	0.256236	0.0725144	0.139716	-0.133279	0.322727	0.732563	0.70337	0.000179561	0.00170162
ENSGALG00000001848	UBE2J2	0.185823	0.0733972	0.101332	-0.113783	0.183161	0.28576	0.113493	0.278535	0.70438	-0.317563	0.00875195	0.0241092
ENSGALG00000001849	BSN	-1.37113	1.90731e-05	9.94374e-05	1.46702	1.88478e-06	9.95864e-05	0.495645	0.0230833	0.499309	-0.145507	0.249693	0.342677
ENSGALG00000001850	RARS	0.463086	0.000883372	0.00208643	-0.485393	6.57878e-05	0.000854952	-0.213434	0.0442858	0.513198	-0.222779	0.00992151	0.026532
ENSGALG00000001852	LRWD1	0.253253	0.0308932	0.046766	0.0663598	0.488765	0.60374	-0.127029	0.339243	0.7432	0.544287	0.00245876	0.00927672
ENSGALG00000001856	MOB3B	-1.42159	0.00105005	0.00241593	0.158462	0.557237	0.663845	0.293212	0.229261	0.668243	0.27895	0.189458	0.274904
ENSGALG00000001857	C1QTNF12	-1.01419	0.000623221	0.00154981	0.244692	0.169539	0.269498	-0.663464	0.010732	0.499309	0.424568	0.231836	0.322923
ENSGALG00000001859	B3GALT6	-1.01071	0.0284321	0.0433913	1.40109	0.0023087	0.00980976	0.00384556	0.988716	0.997735	1.03954	0.00695716	0.0203462
ENSGALG00000001860	RSBN1	-0.0433897	0.773372	0.807151	0.473569	0.00225615	0.00963019	0.178324	0.102572	0.571815	0.262303	0.0252586	0.0550775
ENSGALG00000001862	ST6GALNAC1	1.2448	0.000777663	0.00187284	-0.321638	0.185757	0.288797	0.111746	0.608789	0.876351	0.24128	0.422813	0.522289
ENSGALG00000001863	VTG2	-1.1859	0.0151614	0.0247352	0.274216	0.524782	0.636006	0.136389	0.705907	0.912301	-0.813206	0.118359	0.189549
ENSGALG00000001864	C9orf72	0.547694	0.00197139	0.00416339	-0.044299	0.706687	0.789185	0.258174	0.0330206	0.499309	-0.292162	0.0100765	0.0268549
ENSGALG00000001866	MCHR2	-0.196978	0.713079	0.753111	-0.944403	0.181071	0.283407	0.160638	0.789306	0.9417	0.49977	0.402707	0.50207
ENSGALG00000001869	LINGO2	-2.73429	7.70309e-05	0.000283825	-0.313836	0.580917	0.684169	0.654008	0.244325	0.680283	0.756907	0.193914	0.280049
ENSGALG00000001872	SDF4	0.647023	5.35295e-05	0.000213757	0.242639	0.0147684	0.0398539	0.119634	0.286643	0.709723	-0.0745865	0.39617	0.495889
ENSGALG00000001876	RASA4	1.39355	2.47616e-06	2.56684e-05	-0.97669	3.622e-06	0.000141922	-0.30024	0.0381614	0.501019	-0.389231	0.00821325	0.0229656
ENSGALG00000001882	TNFRSF18	-0.117282	0.615075	0.663198	0.518146	0.0384315	0.0845169	0.567297	0.0186595	0.499309	0.384293	0.0890444	0.150981
ENSGALG00000001883	ST6GALNAC2	0.54323	0.0257359	0.0397233	0.079641	0.662856	0.753421	0.0148107	0.937725	0.982582	-0.136509	0.50738	0.60231
ENSGALG00000001885	ENSGALG00000001885	0.754111	0.000686965	0.00168384	-2.43292	3.52391e-08	1.06183e-05	-0.953196	0.00406836	0.499309	-1.23223	3.04346e-05	0.00070258
ENSGALG00000001889	CARD9	-0.599809	0.0120681	0.0201755	-0.306884	0.103929	0.184433	0.00754817	0.966616	0.991232	0.968046	0.00103436	0.0050542
ENSGALG00000001892	CYGB	-0.681612	0.0107718	0.01828	1.0713	2.1515e-05	0.000420944	-0.0149942	0.913006	0.975594	0.44254	0.0266268	0.0574108
ENSGALG00000001894	ARHGEF7L	-2.83544	0.000152374	0.000487829	-0.530168	0.371314	0.489341	0.650125	0.27461	0.700412	0.550388	0.240597	0.332919
ENSGALG00000001895	PANK3	-1.68608	0.000153586	0.000490646	1.47788	0.00123413	0.00619959	0.381797	0.0213464	0.499309	0.919695	0.000364089	0.00258704
ENSGALG00000001900	PHF24	-0.656054	0.223677	0.273979	-0.698039	0.239695	0.350726	0.974347	0.0674474	0.536921	-1.04378	0.154655	0.234455
ENSGALG00000001901	ARIH1	-0.228197	0.0444322	0.0647685	0.077669	0.343721	0.462497	0.0961813	0.297708	0.718426	-0.264012	0.00599759	0.0181105
ENSGALG00000001905	DTX2	0.360182	0.00442473	0.00840325	0.00786041	0.927105	0.950523	0.0272924	0.813866	0.946926	-0.689949	0.00019823	0.0018054
ENSGALG00000001907	WAPL	-0.587815	0.000269544	0.000773019	0.324564	0.00240868	0.0101209	0.195609	0.07943	0.550958	0.102782	0.232422	0.32359
ENSGALG00000001912	ENSGALG00000001912	-3.68198	0.000118226	0.000397772	1.98368	0.0253107	0.0607004	0.327854	0.564428	0.859347	0.205213	0.644543	0.724728
ENSGALG00000001916	SLIT3	-0.616948	0.00416419	0.00796375	0.242228	0.082222	0.153496	-0.205599	0.377567	0.766302	0.856965	0.000139349	0.00147549
ENSGALG00000001917	SSC4D	-0.52121	0.288661	0.343357	-0.578073	0.369706	0.487848	0.33552	0.574097	0.863039	-1.28494	0.140977	0.2179
ENSGALG00000001918	DNAJB5	-1.10694	0.000130285	0.000429961	0.575476	0.0031698	0.0124426	0.161914	0.384988	0.772135	-0.353928	0.0284435	0.0605125
ENSGALG00000001921	SDCCAG3	1.07385	0.000119161	0.000399944	-0.299412	0.0817957	0.152925	0.0247823	0.860398	0.959945	-0.464929	0.0150605	0.0366975
ENSGALG00000001925	GNB1L	0.472677	0.00285877	0.00573496	-0.0659685	0.545219	0.653381	0.208547	0.0992873	0.567359	-0.65383	0.000261825	0.00211195
ENSGALG00000001926	HSPB1	0.511965	0.000260782	0.000750678	-0.15556	0.136468	0.227933	-0.187091	0.40956	0.783593	-0.0496218	0.710013	0.780571
ENSGALG00000001932	SRRM3	-1.12302	0.00519201	0.00963905	-0.658611	0.104109	0.184642	0.212015	0.589548	0.869378	-0.0624613	0.929949	0.95091
ENSGALG00000001933	CORO2A	-1.2623	1.08482e-06	1.62551e-05	0.200986	0.114138	0.198353	0.140222	0.371846	0.763386	-0.165947	0.287675	0.384676
ENSGALG00000001935	TTLL10	-3.42498	0.00961181	0.01651	0.304124	0.866606	0.907333	1.26365	0.301075	0.720361	-1.28234	0.306152	0.404412
ENSGALG00000001936	MYO7B	-0.474148	0.00719944	0.0128133	1.03843	0.000277728	0.00220979	0.487836	0.0295341	0.499309	-0.202934	0.17697	0.260424
ENSGALG00000001938	SLC25A24	0.181496	0.160365	0.203903	0.481632	0.0018882	0.00843483	0.220307	0.116358	0.581081	-0.326823	0.0146286	0.035855
ENSGALG00000001939	HIPK1	-2.0141	3.80161e-07	9.25823e-06	0.726887	3.80739e-05	0.000601668	0.271806	0.0149997	0.499309	0.663861	7.68225e-05	0.00109347
ENSGALG00000001942	SPDL1	-0.882228	0.000109011	0.00037334	0.269736	0.0423847	0.0914602	-0.109938	0.341784	0.745556	0.454589	0.00121961	0.00566855
ENSGALG00000001943	RHBDF2	-0.309496	0.0296815	0.0451045	0.0148173	0.887012	0.921122	0.0209407	0.824671	0.949485	-0.0196563	0.774048	0.833032
ENSGALG00000001944	TBC1D2	0.565447	0.000958149	0.00223221	0.100486	0.27814	0.393076	0.0161863	0.860914	0.960198	-0.0311672	0.735092	0.801845
ENSGALG00000001945	RFT1	0.599117	0.000563704	0.00142351	-0.192513	0.0771345	0.14635	0.0547408	0.532904	0.847555	0.0653802	0.333108	0.432546
ENSGALG00000001946	RSPO1	2.00165	0.000663787	0.00163435	-0.242474	0.494269	0.608948	-0.489734	0.199963	0.642053	0.237022	0.487766	0.583993
ENSGALG00000001947	ELP1	0.378977	0.00236534	0.0048704	-0.236017	0.0136674	0.0375792	-0.178209	0.108679	0.573802	0.424777	0.00100769	0.00497908
ENSGALG00000001948	SAFB2	-0.215746	0.0419027	0.0614498	-0.254541	0.0105111	0.0307548	-0.0451716	0.624635	0.882642	0.0552199	0.434053	0.533209
ENSGALG00000001949	MDH2	1.68386	2.00137e-07	6.84431e-06	-0.515464	0.000252235	0.00205793	0.00468983	0.973827	0.993836	-0.957316	8.48153e-05	0.00115721
ENSGALG00000001950	PMPCA	0.384306	0.00208801	0.00437125	-0.355092	0.00092239	0.00505807	-0.140466	0.126435	0.588864	0.017285	0.774021	0.833032
ENSGALG00000001951	FAM102B	-0.965276	0.000271113	0.000776654	0.560262	0.00923843	0.0279416	0.0123387	0.939875	0.983469	-0.509867	0.00440935	0.0142597
ENSGALG00000001954	APTX	0.309915	0.0879306	0.119067	-0.252132	0.0974209	0.175636	-0.118129	0.308815	0.723391	-0.0303953	0.749901	0.814102
ENSGALG00000001955	AANAT	0.568469	0.360046	0.417241	-0.907129	0.343225	0.462086	1.17172	0.214404	0.65594	-1.04781	0.107365	0.175255
ENSGALG00000001956	OLFML3	0.843992	3.82495e-05	0.000166294	0.153567	0.18625	0.289336	-0.336946	0.184518	0.635868	0.780005	0.000803626	0.00429035
ENSGALG00000001959	HENMT1	0.87727	0.0013713	0.00304281	-0.0408159	0.810391	0.866386	0.213681	0.186216	0.636914	-0.339558	0.0519173	0.0975775
ENSGALG00000001962	PTBP1	-0.794737	5.21302e-05	0.00020944	-0.164996	0.0644871	0.127355	0.0962271	0.412192	0.785668	-0.0689505	0.454336	0.552853
ENSGALG00000001963	STYXL1	0.155971	0.692974	0.734714	1.07832	0.00610492	0.0203742	-0.353183	0.182277	0.63438	0.736191	0.0239469	0.0528546
ENSGALG00000001964	INPP5E	0.431637	0.0206067	0.0326192	0.285641	0.023673	0.0576037	0.00614058	0.960104	0.988566	0.688282	6.65512e-05	0.00101753
ENSGALG00000001965	AARS	2.16736	1.12109e-08	2.0047e-06	-0.580754	1.86716e-05	0.000390995	-0.230134	0.0525597	0.525877	-0.032968	0.647363	0.726888
ENSGALG00000001968	SYT6	0.927703	0.00656247	0.0118204	-0.209873	0.321063	0.439303	0.489297	0.150423	0.609577	-0.437422	0.171878	0.254319
ENSGALG00000001971	UBE2O	-1.45806	4.69544e-07	1.03184e-05	0.400147	0.00185736	0.00833423	0.0337157	0.723527	0.919753	0.602121	0.000100022	0.00125048
ENSGALG00000001972	PRPF38BH1	-0.92262	7.07485e-06	4.93511e-05	0.0189721	0.835143	0.884645	-0.0978233	0.32558	0.734631	0.031169	0.612359	0.695625
ENSGALG00000001973	GNL2	0.427096	0.0012967	0.00289579	-0.329266	0.001947	0.00861253	-0.100971	0.273828	0.700412	-0.00885036	0.882719	0.915309
ENSGALG00000001975	TMEM120B	0.926631	0.000291853	0.000826315	-0.634625	1.81646e-05	0.000388707	0.00414814	0.973209	0.993581	-0.843974	0.000212869	0.00187017
ENSGALG00000001976	TRIM33	-1.43758	8.8257e-07	1.43356e-05	0.288498	0.0185307	0.0477033	0.182266	0.0659453	0.535332	0.15466	0.0790662	0.137194
ENSGALG00000001977	LDB3	-1.78641	0.0186339	0.0297774	0.982567	0.205951	0.312485	1.00885	0.199969	0.642053	0.620601	0.138146	0.214512
ENSGALG00000001978	MED16	0.822621	5.17678e-05	0.000208502	0.115197	0.238437	0.349546	0.0454661	0.598099	0.872272	-0.00902649	0.889138	0.919927
ENSGALG00000001981	PARP6	-0.5257	0.00321336	0.00635027	-0.231659	0.08254	0.154009	-0.0687755	0.580119	0.865766	0.16606	0.22224	0.312899
ENSGALG00000001983	FNDC7	0.572643	0.0380025	0.0563289	0.37243	0.122026	0.208836	-0.0389279	0.856051	0.958556	-0.104311	0.628762	0.71058
ENSGALG00000001985	PIGQ	0.641901	0.00112371	0.00256317	-0.303025	0.021509	0.0535482	-0.0567265	0.582329	0.867035	-0.172226	0.0834993	0.143204
ENSGALG00000001986	VCP	1.54938	2.96582e-07	8.07449e-06	-0.372231	0.000873337	0.00486867	-0.0191742	0.855249	0.958445	-0.384105	0.00320651	0.0112725
ENSGALG00000001988	TXNRD2	-1.34424	0.000114774	0.000388731	0.240228	0.176134	0.277746	0.0592562	0.699896	0.910954	0.593724	0.00226758	0.00875776
ENSGALG00000001992	PKM	1.73941	1.2187e-06	1.725e-05	-0.00056023	0.995592	0.997219	-0.188814	0.198545	0.641769	0.236802	0.0340707	0.0698223
ENSGALG00000001995	LIMS2	-1.152	0.000155757	0.000496068	0.892437	6.66846e-05	0.000860318	0.00497771	0.975967	0.994247	1.04486	2.89129e-05	0.000688104
ENSGALG00000001996	DNALI1	-0.0272445	0.905083	0.920092	0.522684	0.0297266	0.0688214	0.118003	0.574396	0.863248	0.8416	0.00553636	0.0170345
ENSGALG00000001998	R3HDM4	1.61838	1.54435e-07	6.18364e-06	0.0668811	0.428895	0.546979	0.0648138	0.544266	0.851646	-0.905595	8.91003e-06	0.000436364
ENSGALG00000002000	GRAMD2A	1.0542	0.000149794	0.000480953	-0.221466	0.165248	0.264283	0.0705976	0.64301	0.89142	-0.505422	0.0131349	0.0329083
ENSGALG00000002001	STXBP3	0.714691	6.58184e-05	0.000251368	-0.0751648	0.427629	0.545679	0.138179	0.348768	0.749022	-0.763677	6.39672e-05	0.000994594
ENSGALG00000002002	BCAS2	0.979804	2.59419e-05	0.000124044	-0.482313	0.00110619	0.00573682	-0.0344742	0.682947	0.904959	-0.369855	0.000941288	0.00474709
ENSGALG00000002003	BMPR1A	-1.61248	1.41525e-05	8.0739e-05	0.690998	0.000501722	0.00326965	0.105611	0.309549	0.723441	0.922126	1.33194e-05	0.000506392
ENSGALG00000002008	RNF157	-1.52756	1.53056e-05	8.51384e-05	-0.301522	0.171524	0.271899	0.00771732	0.974951	0.994222	0.119323	0.687196	0.761419
ENSGALG00000002010	SNIP1	0.245561	0.0420503	0.0616248	-0.256399	0.0284643	0.066584	-0.0416448	0.659756	0.897135	-0.148381	0.0754994	0.132044
ENSGALG00000002012	MMRN2H1	-1.42668	4.67481e-06	3.75818e-05	-0.0209526	0.872586	0.911608	-0.360835	0.0815436	0.552948	-0.553269	0.0528903	0.0991234
ENSGALG00000002013	MEAF6	0.108693	0.278807	0.332865	-0.547357	5.21762e-05	0.000740234	-0.116568	0.180296	0.632586	-0.112333	0.0931371	0.156177
ENSGALG00000002014	SMU1	0.197537	0.0462228	0.0671199	0.0135958	0.86176	0.90407	0.123282	0.217245	0.659155	-0.193185	0.0236172	0.0523364
ENSGALG00000002015	SNCG	0.165245	0.520968	0.574729	-1.12008	0.000769697	0.0044545	0.0417985	0.885175	0.967769	-0.186662	0.668817	0.746311
ENSGALG00000002016	PRKCD	0.625624	0.000253835	0.00073353	0.05973	0.46581	0.582811	0.167288	0.241882	0.678849	-0.804985	6.34268e-05	0.000989992
ENSGALG00000002018	CAPN15	-0.159725	0.140652	0.1815	0.0655635	0.472514	0.589127	0.0652004	0.45059	0.80695	-0.067736	0.285515	0.382307
ENSGALG00000002021	ZC3H12A	-0.70131	8.11704e-05	0.000295162	0.0803513	0.410262	0.52887	0.433684	0.00587746	0.499309	-0.318686	0.0728251	0.128346
ENSGALG00000002022	B4GALT1	-0.089736	0.429405	0.486084	-0.244506	0.018204	0.0470189	0.00918623	0.92837	0.980156	-0.098397	0.367434	0.46709
ENSGALG00000002023	PIGO	0.0486713	0.906237	0.921107	1.19502	0.00517536	0.0179422	-0.0608577	0.834269	0.95179	0.504711	0.108236	0.176414
ENSGALG00000002024	COMT	-0.734223	0.000619641	0.00154221	0.16644	0.237073	0.347947	0.0468819	0.70628	0.912323	0.520379	0.00279504	0.0101908
ENSGALG00000002028	GPRC5B	-1.3481	0.00171908	0.00369417	1.08491	0.002595	0.0107453	0.168035	0.379371	0.767832	0.898706	0.000959285	0.00481394
ENSGALG00000002029	TMEM259	-0.125737	0.257394	0.309856	0.351222	0.00199736	0.00877594	0.131468	0.222357	0.663212	-0.26174	0.0107305	0.028224
ENSGALG00000002033	NDUFB6	1.53089	2.10577e-07	6.95864e-06	-0.640507	1.01889e-05	0.000268752	-0.137785	0.240899	0.678501	-0.432591	0.000503063	0.00318386
ENSGALG00000002038	DENND2C	0.616553	0.00215305	0.0044832	0.0271287	0.842745	0.890215	-0.330211	0.156502	0.613853	1.46975	8.39216e-06	0.000433668
ENSGALG00000002042	KNOP1	0.226572	0.0636655	0.0892271	-0.193956	0.0755026	0.143976	-0.0843644	0.406293	0.782989	0.356587	0.00379425	0.0127416
ENSGALG00000002043	WDR33	-0.193382	0.0483325	0.0698809	-0.134092	0.13621	0.227589	0.0140575	0.863053	0.960762	-0.0613732	0.326588	0.425822
ENSGALG00000002044	EEF2KMT	0.756452	0.000849409	0.002018	-0.50824	0.0043003	0.0156245	-0.00238454	0.979611	0.995514	-0.0513438	0.536529	0.628354
ENSGALG00000002046	SYT15	-0.18334	0.396492	0.453972	0.0859975	0.527636	0.638758	0.0441993	0.769292	0.934761	-0.206084	0.489506	0.585392
ENSGALG00000002048	GPRIN2	-0.500526	0.0387411	0.0572947	0.306368	0.155077	0.251635	0.269523	0.190554	0.637973	-0.156416	0.531976	0.624318
ENSGALG00000002050	EXOC7	0.0797093	0.368	0.425157	-0.251492	0.00732292	0.0233435	-0.0968255	0.275975	0.701743	-0.150148	0.0410887	0.0813481
ENSGALG00000002053	POR	1.38456	1.02336e-06	1.57654e-05	0.11026	0.214646	0.322422	0.059565	0.683152	0.904959	-1.01169	0.000218845	0.00189588
ENSGALG00000002055	HES4	-1.12873	1.18062e-06	1.6954e-05	-0.563425	0.000437051	0.00299418	0.157894	0.335089	0.740439	-1.09302	0.00085167	0.00445454
ENSGALG00000002056	TANGO2	-0.760207	3.92374e-05	0.000168901	0.149154	0.14771	0.24216	0.0390531	0.712592	0.915087	-0.160144	0.0820217	0.141201
ENSGALG00000002057	POLR2D	0.668157	0.000104845	0.000361825	-0.472511	0.000339234	0.00251602	-0.0633889	0.500706	0.832568	-0.310103	0.0035132	0.012061
ENSGALG00000002060	TAF15	0.72965	2.00732e-05	0.000102901	-0.431202	0.000286464	0.00225443	-0.0756578	0.405674	0.782728	-0.116257	0.107888	0.175967
ENSGALG00000002062	SRP68	0.133441	0.146785	0.188428	-0.235158	0.0113242	0.0325652	-0.0264205	0.782368	0.939021	-0.331393	0.00150432	0.00651494
ENSGALG00000002064	STOML2H	0.801194	0.00143162	0.00315657	-0.495718	0.0136633	0.0375782	-0.146076	0.395068	0.778286	-0.236656	0.227136	0.318119
ENSGALG00000002066	NCOA4	0.395621	0.00235252	0.00484822	0.0382721	0.666983	0.756902	0.10609	0.339707	0.743909	-0.14399	0.0934693	0.156587
ENSGALG00000002067	ALG1L2H	0.866767	0.000167666	0.000528129	-0.509387	0.000986225	0.00531306	-0.202977	0.0940766	0.565521	-0.0365997	0.689685	0.763511
ENSGALG00000002069	FAM214B	0.522442	0.164532	0.208601	0.363904	0.261239	0.374209	-0.000567086	0.998176	0.999682	0.253364	0.334969	0.434329
ENSGALG00000002070	SAP130	-0.218788	0.0478095	0.0691867	-0.0632103	0.5275	0.638653	0.0199318	0.827085	0.950143	-0.033291	0.637783	0.718597
ENSGALG00000002080	DOCK2	-2.34455	2.97491e-06	2.86669e-05	0.96385	0.00111119	0.00575939	0.564269	0.0125825	0.499309	1.37761	0.00120332	0.00561783
ENSGALG00000002081	MMP28	1.5153	2.12627e-05	0.000107421	-0.921665	3.9395e-05	0.000613848	-0.358351	0.0257181	0.499309	-0.800131	0.00123246	0.0057122
ENSGALG00000002082	AMPD1	-1.687	0.0083527	0.0146069	-0.65314	0.231545	0.34143	-0.324192	0.632681	0.885883	-1.18122	0.164901	0.246436
ENSGALG00000002085	FZR1	0.255193	0.0272971	0.0418063	0.12325	0.136958	0.228469	0.166146	0.128587	0.58952	-0.573567	0.000484399	0.00310893
ENSGALG00000002086	RASL10B	-2.12141	1.9941e-05	0.000102312	1.36829	0.000199872	0.0017473	-0.820901	0.0100036	0.499309	-0.053954	0.919487	0.943093
ENSGALG00000002087	NCBP1	0.085484	0.343058	0.399926	-0.0481537	0.556776	0.663607	-0.0228896	0.801764	0.94464	-0.00561223	0.925151	0.947264
ENSGALG00000002088	GALR2	2.8484	0.000112689	0.000383497	0.803706	0.0567405	0.115034	-0.241206	0.32482	0.734149	-0.00927272	0.985498	0.990121
ENSGALG00000002089	TIMM23B	1.06547	1.30994e-06	1.78559e-05	-0.449299	0.000149062	0.00145048	-0.0153035	0.85484	0.958445	-0.39143	0.000507564	0.00320299
ENSGALG00000002090	GPSM2	-1.59246	2.77432e-07	7.77149e-06	0.420984	0.00382537	0.0143053	-0.0671966	0.48695	0.826788	0.104909	0.135032	0.210468
ENSGALG00000002091	ZDHHC1	-0.369357	0.0863544	0.1172	0.306155	0.120147	0.206375	0.0930597	0.606723	0.875396	0.828468	0.00288668	0.010435
ENSGALG00000002094	TRMT2A	0.503903	0.00204231	0.00429277	-0.206252	0.0740975	0.141859	-0.0840692	0.402269	0.780632	-0.151818	0.0624295	0.113356
ENSGALG00000002095	CHMP4B	0.497509	0.00213503	0.00445117	-0.149686	0.0963204	0.174058	0.103201	0.437474	0.800025	-0.674783	0.000214543	0.00187612
ENSGALG00000002097	EPIPDIDYMALH1	-0.450944	0.246918	0.29858	-0.434222	0.337034	0.455958	0.511477	0.156411	0.613853	-0.50503	0.344253	0.443355
ENSGALG00000002098	GRIK3	-3.83891	2.09518e-06	2.33239e-05	-0.107761	0.877528	0.914942	-0.378466	0.551532	0.854348	-0.123133	0.81447	0.864405
ENSGALG00000002099	PFKFB4	-0.382309	0.00683744	0.0122402	0.302391	0.00757187	0.0239399	0.186436	0.123458	0.585282	-0.27151	0.0197569	0.0453093
ENSGALG00000002102	ENSGALG00000002102	0.567769	0.0735142	0.101455	1.71122	9.73754e-05	0.00109014	0.479536	0.0406465	0.506384	-1.52497	0.000200409	0.00181474
ENSGALG00000002103	TPPP3	-1.64826	3.40142e-06	3.10651e-05	-0.608063	0.00104893	0.00553699	-0.489313	0.0106096	0.499309	-0.457419	0.114885	0.185087
ENSGALG00000002105	FOXI1	2.10705	0.00824778	0.0144476	-0.7204	0.139058	0.231195	0.286049	0.618967	0.880187	-1.79417	0.086051	0.146914
ENSGALG00000002106	CLCC1	-0.505568	0.00283661	0.00569693	0.358612	0.00234585	0.00991593	0.199454	0.0533225	0.526594	0.247364	0.0252819	0.0551034
ENSGALG00000002107	RANBP1	-0.728429	4.15774e-05	0.00017666	-0.207375	0.0362631	0.0807674	-0.103022	0.328162	0.735788	0.353806	0.00152389	0.00657257
ENSGALG00000002108	EVPL	0.8042	5.70639e-05	0.000224542	-0.63368	0.00013816	0.00138378	0.0728519	0.528203	0.846113	-0.811253	0.0002627	0.00211421
ENSGALG00000002110	TSTD2	-0.446611	0.020835	0.0329424	0.361501	0.0185719	0.0477932	0.158286	0.214128	0.655724	0.385777	0.00969999	0.0260769
ENSGALG00000002111	ENSGALG00000002111	1.52134	0.000547461	0.0013894	-1.79407	8.01891e-05	0.000967655	-0.321498	0.434972	0.798032	-0.73543	0.248546	0.341473
ENSGALG00000002112	CSF3R	-0.314691	0.137093	0.177369	0.230093	0.205121	0.311573	-0.282802	0.266617	0.694433	1.10768	0.000140622	0.00148102
ENSGALG00000002113	LCP2	-1.07253	0.00126833	0.00283949	0.822828	0.00307726	0.0121816	0.196003	0.368794	0.761617	1.36588	0.00132622	0.00598112
ENSGALG00000002117	PARG	-0.825466	7.02661e-05	0.000265052	0.33028	0.00508449	0.017717	0.0333652	0.698521	0.910954	0.69678	3.24415e-05	0.000722437
ENSGALG00000002118	KCNMB1	0.276435	0.0493449	0.0711711	0.186301	0.0993769	0.178285	0.0570548	0.732404	0.923191	-0.153059	0.115322	0.185605
ENSGALG00000002119	VPS35L	0.373496	0.00610503	0.0110943	0.161042	0.0856065	0.158516	-0.00661691	0.939877	0.983469	0.1805	0.0282008	0.0601282
ENSGALG00000002121	PLEKHN1	0.409955	0.00439348	0.00834837	0.435077	0.000443724	0.00302474	0.250254	0.0786831	0.548651	-1.20869	2.66237e-06	0.000318153
ENSGALG00000002123	OSCP1	0.0180142	0.926508	0.938865	0.013719	0.939294	0.958707	-0.0933628	0.559749	0.857568	0.617446	0.0124364	0.0315758
ENSGALG00000002124	ZDHHC8	-1.60161	1.52323e-05	8.49459e-05	0.735339	0.000605765	0.00373027	-0.0722107	0.671175	0.900417	1.72472	5.74681e-06	0.000388108
ENSGALG00000002125	TMOD1	-0.363996	0.12136	0.1589	-0.271927	0.210463	0.31761	0.0937106	0.691145	0.908042	-0.214732	0.34199	0.44118
ENSGALG00000002127	LSM10	0.66627	0.00485872	0.0090915	-0.477206	0.0164093	0.0432441	-0.209815	0.194554	0.639997	-0.629563	0.00951749	0.0257224
ENSGALG00000002129	WDR47	-1.12993	1.82334e-06	2.15958e-05	-0.083312	0.437243	0.554919	0.0702466	0.531938	0.847307	0.445564	0.000576108	0.00346249
ENSGALG00000002131	NPRL2	0.715265	0.000336024	0.000927182	-0.392043	0.00387817	0.0144511	-0.173071	0.0931607	0.564813	-0.0379575	0.631318	0.71288
ENSGALG00000002132	KCNIP1	-1.05094	0.00717556	0.0127797	-0.0962718	0.746545	0.820188	0.430883	0.145255	0.604686	0.943787	0.0120784	0.0308889
ENSGALG00000002134	THUMPD1	-0.497023	0.0114651	0.0192945	-0.353808	0.0407307	0.0885438	-0.0665496	0.649689	0.893559	0.149206	0.289738	0.386767
ENSGALG00000002137	PGAM5	-0.309623	0.0136418	0.0225331	-0.211854	0.0523301	0.108039	-0.0605852	0.511254	0.837702	0.156922	0.0493678	0.0938073
ENSGALG00000002138	HYAL2	0.431409	0.00236563	0.00487044	-0.148111	0.13256	0.222935	-0.0792905	0.373519	0.764222	-0.225224	0.0821907	0.141437
ENSGALG00000002139	CSDE1	-0.117683	0.308447	0.364212	0.0486057	0.565016	0.670417	-0.033081	0.769858	0.935165	0.255069	0.0172301	0.0407303
ENSGALG00000002141	UGGT1	-0.145162	0.263945	0.316926	0.3998	0.00118904	0.00603793	-0.00915554	0.918422	0.977373	0.713784	6.08824e-05	0.000972976
ENSGALG00000002142	DGKQ	-2.08506	3.64764e-05	0.000160197	0.553587	0.0229304	0.0562518	0.392861	0.0369349	0.501019	0.756052	0.00205243	0.00815375
ENSGALG00000002143	ANKLE2	-1.13203	9.60669e-06	6.12362e-05	0.428656	0.00189049	0.00844027	-0.0414552	0.729518	0.921914	0.846209	1.57905e-05	0.000538817
ENSGALG00000002144	THRAP3	-0.0498211	0.624504	0.671776	-0.378062	0.00132201	0.00651749	-0.111555	0.284544	0.709237	-0.0223354	0.7525	0.816276
ENSGALG00000002145	CAMSAP2	-1.62097	5.53846e-06	4.20309e-05	0.698669	7.74723e-05	0.0009449	0.270607	0.0157422	0.499309	0.65838	5.05586e-05	0.00087848
ENSGALG00000002147	SIKE1	0.58695	0.000127163	0.000421301	-0.225194	0.0309982	0.0712366	-0.0812743	0.383236	0.770721	-0.136167	0.0663	0.119047
ENSGALG00000002150	CPEB1	0.307825	0.177937	0.223717	0.537763	0.00763521	0.0240586	-0.35523	0.123416	0.585282	0.887758	0.000647821	0.0037417
ENSGALG00000002151	PEX12	1.56919	1.89876e-06	2.20975e-05	-0.180442	0.113109	0.197007	0.0605341	0.559823	0.857568	-0.575109	0.00027207	0.00216997
ENSGALG00000002152	GABRP	0.634687	0.222759	0.273042	1.20837	0.0145487	0.039374	0.191908	0.540497	0.850125	1.05339	0.0837692	0.143542
ENSGALG00000002155	HS6ST1	0.384812	0.0033192	0.00653258	-0.0649831	0.468657	0.585755	0.130556	0.211258	0.650908	-0.485005	0.00017705	0.0016832
ENSGALG00000002157	RPS17	0.202654	0.231935	0.28273	-0.869279	2.40514e-06	0.000114202	-0.316159	0.0343346	0.499309	-0.345259	0.00780586	0.022094
ENSGALG00000002158	GOLGA3	-0.340691	0.0356433	0.0532179	0.521836	0.00016949	0.00157926	0.213439	0.0461493	0.513198	0.420478	0.00048112	0.00309568
ENSGALG00000002159	ACOX1	1.94673	6.78953e-08	4.20572e-06	0.025871	0.784479	0.847398	0.00930539	0.953574	0.986766	-1.02341	4.26129e-05	0.000807647
ENSGALG00000002160	B2M	0.83978	0.00214607	0.00447158	1.05304	0.000350368	0.00257294	0.439442	0.0184061	0.499309	-0.332983	0.0119283	0.0306121
ENSGALG00000002162	ACO1	0.21779	0.0437184	0.0638063	0.169992	0.13229	0.222566	0.0347786	0.811212	0.946926	-0.500962	0.00288054	0.0104255
ENSGALG00000002164	DDX59	0.793719	0.00024945	0.000722974	-0.326844	0.00815594	0.0253048	0.0750928	0.470449	0.816452	-0.482833	0.000967821	0.00483932
ENSGALG00000002165	UNC13B	-1.96808	2.73471e-06	2.71455e-05	0.0103053	0.948319	0.964767	0.142373	0.425979	0.793572	-0.32843	0.0354368	0.0721065
ENSGALG00000002167	PATL2	-2.01259	4.218e-06	3.52551e-05	1.63582	4.81432e-06	0.00016982	0.225885	0.183443	0.635594	-0.234765	0.138829	0.215369
ENSGALG00000002169	PLEKHB2	0.69025	0.000107051	0.000367689	0.403713	0.000376509	0.00270206	0.21632	0.129543	0.58952	-0.114374	0.220639	0.311129
ENSGALG00000002170	BARL	-0.23539	0.207371	0.256088	0.0439727	0.782792	0.846367	0.191077	0.186691	0.637314	-1.30079	8.46932e-05	0.00115708
ENSGALG00000002172	FAM168B	-1.64409	2.37306e-05	0.000116125	0.913743	7.55302e-05	0.0009299	0.350893	0.018555	0.499309	0.831243	0.000284797	0.0022334
ENSGALG00000002175	KIF14	-3.97806	1.96254e-07	6.80001e-06	1.551	1.63862e-05	0.000364142	0.0257512	0.89264	0.969826	1.22994	0.000220125	0.00189903
ENSGALG00000002179	FBF1	0.00208484	0.985922	0.988313	0.00527323	0.962482	0.974701	-0.0866365	0.438336	0.800025	0.354134	0.0172157	0.040705
ENSGALG00000002180	CHFR	0.213137	0.241576	0.293117	0.609027	0.00121859	0.00614411	0.323492	0.0194175	0.499309	0.636359	0.000370642	0.00261663
ENSGALG00000002182	NR5A2	0.299449	0.0655985	0.0916904	-0.16753	0.0778902	0.147391	0.154653	0.321381	0.731094	-0.484688	0.00127095	0.00580681
ENSGALG00000002183	PRR16	-0.0615539	0.800092	0.830552	0.71501	0.0118529	0.033737	-0.242431	0.482206	0.824804	1.49972	0.00468981	0.014966
ENSGALG00000002187	HSD17B4	0.331869	0.00417555	0.00798118	0.144344	0.127276	0.215804	0.145739	0.223893	0.663268	-0.332635	0.0102569	0.0272367
ENSGALG00000002189	SNX1	0.905852	1.15948e-05	6.95626e-05	-0.0850036	0.315692	0.433824	-0.00706263	0.941282	0.983976	-0.228915	0.0166924	0.0398172
ENSGALG00000002191	ENSGALG00000002191	0.204479	0.727925	0.766242	-0.0717592	0.904878	0.93463	-0.623275	0.534413	0.848513	-2.13473	0.0722358	0.127515
ENSGALG00000002192	PTPRC	-2.81152	2.01348e-07	6.84431e-06	1.05826	0.000882762	0.00489817	0.360151	0.0818637	0.553282	1.88861	0.000274295	0.00217721
ENSGALG00000002193	ARHGEF4	-0.689802	0.0263953	0.0406071	1.11203	0.000495839	0.00324918	-0.197901	0.255733	0.687857	0.733599	0.001178	0.00554475
ENSGALG00000002194	MRPL38	0.346884	0.00540391	0.00998241	-0.560743	3.87209e-05	0.000608647	-0.094051	0.275007	0.700741	-0.131175	0.0911943	0.153848
ENSGALG00000002197	NPM1	-0.763053	0.000553936	0.00140323	-0.694747	4.66375e-05	0.000681477	-0.415896	0.0146795	0.499309	0.575443	0.000656231	0.003778
ENSGALG00000002198	FHOD1	0.0858726	0.416956	0.474582	0.0523158	0.613062	0.711888	-0.194088	0.14296	0.603111	0.576856	0.000179992	0.00170389
ENSGALG00000002199	KLHL17	-0.296899	0.173965	0.219219	0.275617	0.119049	0.205023	-0.153005	0.34367	0.746408	0.41124	0.021129	0.0478329
ENSGALG00000002200	ACSM3	-2.36341	0.00121858	0.00274296	0.03601	0.961568	0.97406	0.161223	0.765454	0.93371	-0.172551	0.754101	0.817165
ENSGALG00000002201	PPL	-0.220442	0.0456762	0.0663967	-1.12073	2.38275e-07	3.41617e-05	-0.0269954	0.777885	0.937669	-0.4227	0.0144757	0.0355847
ENSGALG00000002203	FGF18	-1.95221	0.00074642	0.00180788	-0.0730004	0.868192	0.908459	-1.1215	0.041064	0.506384	1.27144	0.0438091	0.0854271
ENSGALG00000002204	SLC7A4	-0.0872893	0.531041	0.58479	-0.405652	0.00193549	0.00857868	0.104689	0.465809	0.814557	-1.12678	1.70002e-05	0.000556593
ENSGALG00000002205	FBRSL1	-0.719864	0.000112229	0.000382076	-0.164296	0.139315	0.231554	0.118375	0.237409	0.676893	-0.182058	0.0310958	0.0650296
ENSGALG00000002207	ATP6V1G3	0.872837	0.252362	0.304562	0.117167	0.823155	0.875837	-0.608687	0.125815	0.588817	1.47519	0.0610491	0.111442
ENSGALG00000002210	PPIB	1.20951	3.5062e-06	3.16993e-05	-0.453796	0.000332459	0.0024813	-0.236311	0.0744345	0.545182	0.00875235	0.91005	0.935932
ENSGALG00000002216	NEK7	0.297954	0.0249563	0.0386442	0.0724585	0.406453	0.525139	0.212102	0.0598421	0.532041	0.0333864	0.629198	0.710983
ENSGALG00000002219	WBP2	1.28213	9.2751e-07	1.47886e-05	-0.0763278	0.431345	0.549434	0.262746	0.0779137	0.548651	-0.82066	0.000125235	0.001395
ENSGALG00000002222	NOC2L	0.659623	4.13033e-05	0.000175794	-0.276005	0.00547298	0.0187473	-0.0916529	0.33795	0.742104	-0.0855171	0.180406	0.264517
ENSGALG00000002225	RFFL	-0.0320081	0.745637	0.782246	0.257401	0.01405	0.0383673	0.111504	0.221524	0.662797	-0.0506471	0.449177	0.548076
ENSGALG00000002227	DMXL1	-2.24817	3.63643e-06	3.21357e-05	0.810738	0.000211997	0.00181545	0.415257	0.0103938	0.499309	0.666965	0.000287013	0.00224484
ENSGALG00000002229	FBXW11	-0.213811	0.0369405	0.0549241	0.0298617	0.708097	0.79039	0.0238919	0.779046	0.937951	0.0492704	0.445102	0.544038
ENSGALG00000002232	RERE	-1.12524	3.87136e-06	3.34915e-05	0.330667	0.00636375	0.0210067	0.176301	0.061845	0.532041	-0.0610161	0.327015	0.426185
ENSGALG00000002234	UNC13D	0.0366211	0.814787	0.843277	0.0364804	0.783691	0.846818	-0.186246	0.165506	0.622065	0.2508	0.065236	0.117563
ENSGALG00000002237	ATP6V0D1	1.19618	4.29399e-06	3.56863e-05	-0.279847	0.00865084	0.0264935	0.0536371	0.550423	0.853923	-0.44334	0.000411635	0.00281464
ENSGALG00000002239	REXO5	-0.0416663	0.708267	0.748652	-0.166008	0.175467	0.276916	-0.166628	0.171794	0.625555	0.35738	0.00430897	0.0140097
ENSGALG00000002240	C3orf18	-1.25816	0.000203644	0.000614771	0.659237	0.0019325	0.00856844	0.225178	0.153386	0.61255	0.392171	0.0280104	0.0597586
ENSGALG00000002242	GALNT9	-0.234016	0.231586	0.282382	2.16369	1.13121e-07	2.25962e-05	0.241332	0.305646	0.721835	-0.0962223	0.429057	0.528569
ENSGALG00000002244	AGRP	-0.47402	0.348114	0.405263	0.618903	0.220328	0.32869	-0.688324	0.171671	0.625555	0.698205	0.227473	0.318427
ENSGALG00000002246	DENND1B	-1.72823	3.39389e-06	3.10213e-05	-0.0881249	0.61614	0.714343	0.301232	0.101052	0.570224	0.79904	0.00117553	0.00553606
ENSGALG00000002247	SETD6	0.797091	6.08876e-05	0.000235625	-0.576738	0.000167108	0.00156338	-0.139396	0.258485	0.689218	-0.0981414	0.277883	0.374456
ENSGALG00000002249	AGO1	0.294529	0.0114831	0.019323	-0.0634072	0.486451	0.601734	-0.0328233	0.717687	0.917118	0.36368	0.00102883	0.00503734
ENSGALG00000002250	DTWD2	0.218794	0.150902	0.192961	-0.496819	0.00430782	0.0156486	0.0497299	0.704765	0.911652	-0.335624	0.0338702	0.0695155
ENSGALG00000002253	HEMK1	0.49691	0.00499778	0.00931445	-0.470907	0.00194415	0.00860849	0.0401469	0.70893	0.913474	-0.116647	0.243411	0.33607
ENSGALG00000002260	CISH	-0.719214	0.000211344	0.000633176	0.556906	0.0201069	0.0508986	0.00872662	0.936283	0.982569	0.349344	0.00524439	0.0163084
ENSGALG00000002262	ETF1	-0.04662	0.598938	0.648592	-0.166821	0.0617744	0.123009	0.0528216	0.603085	0.874241	-0.107098	0.199774	0.287252
ENSGALG00000002263	KLHL6	-2.06344	8.80393e-06	5.75639e-05	-0.203901	0.456304	0.573664	-0.233933	0.509982	0.837241	1.77516	7.96157e-05	0.00111274
ENSGALG00000002266	OGDHL	-1.52094	0.000147056	0.000473875	-0.450511	0.071397	0.138027	0.194065	0.353137	0.751505	0.0159293	0.938677	0.957363
ENSGALG00000002267	DCUN1D3	-0.789796	9.67143e-05	0.000338795	0.100007	0.427805	0.545824	0.226029	0.136635	0.596779	0.376668	0.00732923	0.0211387
ENSGALG00000002272	NOC4L	-0.323692	0.00690313	0.012344	-0.355494	0.00217558	0.00935596	-0.160703	0.146812	0.606221	0.461945	0.000914871	0.00466301
ENSGALG00000002273	LYRM1	0.220002	0.148313	0.190115	-0.246403	0.0507499	0.105364	-0.105337	0.321027	0.73077	-0.0748012	0.415697	0.515144
ENSGALG00000002276	EME2	0.617517	0.00804854	0.0141362	-0.243904	0.125861	0.213915	-0.0405331	0.750216	0.928533	0.114343	0.332172	0.431615
ENSGALG00000002277	KLHL24	-0.646149	0.000671219	0.00165002	0.392176	0.00610012	0.020362	0.0886316	0.354562	0.752376	0.650564	0.000380545	0.00266877
ENSGALG00000002278	UNK	-1.22406	5.99488e-06	4.43028e-05	0.244239	0.0663647	0.130434	0.109408	0.329845	0.737608	0.111928	0.226635	0.317778
ENSGALG00000002282	TMEM200A	-1.63625	1.08469e-06	1.62551e-05	0.246976	0.150212	0.245155	0.0500414	0.6819	0.904282	0.697557	0.00137132	0.0061147
ENSGALG00000002283	MAPKAPK3	0.240605	0.0815463	0.111346	-0.26843	0.00939754	0.0282785	0.283804	0.0182946	0.499309	-0.812556	1.9523e-05	0.000586549
ENSGALG00000002284	TRAPPC3	1.25937	3.78437e-07	9.2487e-06	-0.00173763	0.982172	0.987784	-0.0375279	0.679172	0.903397	-0.129551	0.0676683	0.121015
ENSGALG00000002285	SPSB3	1.55362	4.91815e-07	1.04838e-05	-0.134257	0.18389	0.286594	-0.0393877	0.651736	0.894301	-0.236754	0.00947631	0.0256413
ENSGALG00000002286	H3F3B	0.440721	0.005325	0.00985097	-0.404442	0.00116048	0.00593233	-0.0697548	0.606454	0.875396	-0.402499	0.00401072	0.0133176
ENSGALG00000002287	CRB1	-0.653358	0.475695	0.531422	2.65939	0.00537283	0.0184898	-0.259355	0.555543	0.85681	1.27445	0.0276612	0.0591485
ENSGALG00000002288	LIG3	-0.299839	0.0108436	0.0183895	-0.137246	0.160618	0.258553	-0.0703644	0.431037	0.796043	0.0877072	0.207852	0.296635
ENSGALG00000002289	CHAT	-1.3787	0.000582675	0.00146311	-1.12177	0.0017387	0.00795435	-0.0278134	0.945072	0.984611	-0.156023	0.777528	0.835877
ENSGALG00000002294	SEMA6A	-1.75075	6.91097e-07	1.2435e-05	0.161575	0.248314	0.360399	0.165272	0.210575	0.650269	0.118954	0.30498	0.403147
ENSGALG00000002298	COL8A2	-0.965233	0.000377551	0.00102079	1.39441	2.13692e-05	0.000420895	-0.361547	0.108732	0.573802	1.20321	0.00403946	0.0133955
ENSGALG00000002299	RGR	-1.44187	0.0819727	0.111826	-1.82665	0.0865419	0.159799	-0.31525	0.790671	0.9417	0.543826	0.715713	0.785477
ENSGALG00000002301	CNOT1	-0.767822	3.57688e-05	0.00015783	0.0126749	0.876148	0.913933	0.0872386	0.437301	0.800025	-0.107674	0.251007	0.344056
ENSGALG00000002303	LRIT1	0.579481	0.352456	0.409593	-1.77811	0.0374704	0.0828646	-0.464827	0.594212	0.870852	0.261903	0.857289	0.897103
ENSGALG00000002304	ADPRHL2	0.263291	0.0238273	0.037119	-0.0205508	0.800166	0.858241	0.0749306	0.397123	0.779404	-0.289324	0.00229245	0.00881911
ENSGALG00000002305	ZBTB41	-1.56834	9.94464e-06	6.25604e-05	0.366316	0.0413369	0.0896314	0.199659	0.18919	0.637947	0.416819	0.0211208	0.0478204
ENSGALG00000002308	COMMD10	0.672832	0.000102569	0.000355592	-0.598746	9.60715e-05	0.00108167	-0.000844481	0.992954	0.998729	-0.203669	0.0301244	0.0634014
ENSGALG00000002311	GALK1	1.00292	1.80706e-05	9.5698e-05	-0.118749	0.243956	0.355409	-0.0798393	0.42917	0.795101	-0.444814	0.00134291	0.00602733
ENSGALG00000002312	TMEM132E	-1.65157	0.000116125	0.000392204	0.801786	0.00790303	0.0246968	-0.566595	0.0275219	0.499309	0.117517	0.553619	0.644083
ENSGALG00000002313	SLC38A7	0.298705	0.0232603	0.0363345	-0.0887847	0.445802	0.563489	0.107693	0.301721	0.720518	0.105295	0.1386	0.215124
ENSGALG00000002314	CDHR1	-0.25173	0.45205	0.508546	1.14106	0.00208343	0.00906711	0.171196	0.596856	0.871918	0.370295	0.243978	0.336648
ENSGALG00000002315	AC131160.1H	0.828646	8.70527e-06	5.69817e-05	-0.455108	0.000178435	0.00162928	-0.03491	0.680485	0.903552	-0.316087	0.00280728	0.0102252
ENSGALG00000002316	NUBP2	1.71563	1.42042e-07	5.93694e-06	-0.363354	0.00125751	0.00629037	-0.0476917	0.560811	0.857568	-0.370604	0.000781125	0.00422093
ENSGALG00000002318	LVRN	-1.86173	0.0005166	0.00132374	-0.795866	0.00671585	0.0218796	-0.896574	0.0228209	0.499309	1.44828	0.000491272	0.00314167
ENSGALG00000002319	TEKT2	0.276963	0.429356	0.48606	0.0259855	0.923202	0.947779	-0.0607453	0.825312	0.949632	0.405517	0.149792	0.228564
ENSGALG00000002321	GOT2	0.922036	4.43523e-06	3.64875e-05	-0.503213	4.67339e-05	0.000681571	-0.196081	0.0758649	0.547817	-0.113696	0.118158	0.189296
ENSGALG00000002325	IGFALS	-0.431351	0.240981	0.292494	0.108411	0.769326	0.837247	-1.21671	0.0131231	0.499309	1.8277	0.00543187	0.0167507
ENSGALG00000002326	ATP8B4	-0.337892	0.0334213	0.0502125	0.376873	0.00145658	0.00698925	0.030191	0.734186	0.924028	0.854746	2.96924e-05	0.000695482
ENSGALG00000002329	CCL1	-2.27023	0.0180363	0.0289238	0.37994	0.685393	0.771881	1.62501	0.018536	0.499309	0.940555	0.0900191	0.152343
ENSGALG00000002335	DOCK3	-2.34315	2.66285e-06	2.66929e-05	0.287244	0.203209	0.309488	-0.125529	0.557916	0.857419	0.53401	0.160101	0.240822
ENSGALG00000002336	EP400	-0.843152	2.3093e-05	0.00011382	0.19994	0.0499411	0.104025	0.0516618	0.590204	0.86982	0.279582	0.00384524	0.0128642
ENSGALG00000002341	AP3S1	0.930987	3.17852e-06	2.98438e-05	0.0619308	0.456041	0.573414	0.0974252	0.370016	0.761834	-0.129752	0.100607	0.166288
ENSGALG00000002345	ATG12	0.481121	0.00127032	0.00284323	-0.177876	0.0678256	0.132725	-0.0322892	0.69871	0.910954	-0.321542	0.00340283	0.0117741
ENSGALG00000002346	CLSPN	-1.18935	0.000460479	0.0012007	0.628263	0.000786365	0.00452427	-0.0668428	0.725424	0.92077	0.57156	0.00364684	0.0123775
ENSGALG00000002347	C3orf58	-0.495482	0.0142198	0.0233814	0.722274	0.00028796	0.0022602	-0.174288	0.174127	0.627291	1.69273	3.6112e-07	0.000254574
ENSGALG00000002350	DNAH3	-0.307716	0.0606597	0.0854794	0.0153964	0.914026	0.941348	0.223551	0.0897704	0.560895	0.192788	0.0812165	0.140209
ENSGALG00000002353	C1orf216	0.507576	0.0266496	0.0409522	0.292407	0.116062	0.200989	-0.223806	0.190486	0.637973	0.23384	0.224307	0.315112
ENSGALG00000002354	PUS1	-0.547986	0.00157858	0.003435	-0.00623311	0.95681	0.970685	-0.125648	0.352588	0.751158	0.485443	0.000918429	0.0046798
ENSGALG00000002356	CMTR2	-0.535369	0.0198089	0.0314684	0.78696	0.000843388	0.00476597	0.473503	0.023555	0.499309	0.506975	0.0198712	0.0455187
ENSGALG00000002358	CDO1	0.214998	0.290603	0.345367	-0.437982	0.0718333	0.138704	0.394433	0.0638219	0.533227	-0.247605	0.175625	0.258763
ENSGALG00000002362	MANF	1.55676	7.00567e-08	4.29471e-06	-0.733069	1.72714e-06	9.56543e-05	-0.25528	0.0234495	0.499309	-0.137442	0.0558146	0.103588
ENSGALG00000002363	HSPA9	1.61913	3.02662e-07	8.15262e-06	-0.499456	0.000165829	0.00155669	-0.162699	0.207467	0.64691	-0.333024	0.0112754	0.0293318
ENSGALG00000002364	SEC16A	-0.570078	0.00153201	0.00334554	0.497335	0.000306999	0.00234644	0.158364	0.152934	0.61255	0.213497	0.0141101	0.0348983
ENSGALG00000002367	ENSGALG00000002367	-1.36392	0.00190147	0.00403731	0.37582	0.252193	0.364689	-0.661882	0.133899	0.595564	1.02067	0.044575	0.0866071
ENSGALG00000002369	F13B	-0.180655	0.781262	0.813475	0.941925	0.124023	0.211642	0.272316	0.529933	0.846741	-0.426293	0.482189	0.578832
ENSGALG00000002370	SH2D4B	-0.0639852	0.88711	0.90503	-1.09947	0.0486855	0.101995	-0.125888	0.807603	0.946295	-0.0375485	0.956405	0.969825
ENSGALG00000002371	RUSC2	-1.20899	1.43041e-05	8.11938e-05	0.0275337	0.868336	0.908497	0.343267	0.159732	0.615898	-0.0142347	0.903195	0.930463
ENSGALG00000002372	RBM15BH	-0.365276	0.00902368	0.0156325	-0.314827	0.0149263	0.0401818	-0.0909784	0.389265	0.774097	-0.12604	0.106658	0.174341
ENSGALG00000002374	SLC9A9	-0.914307	0.000998719	0.00231424	0.628928	0.00547448	0.0187489	-0.287456	0.157214	0.613853	1.40694	5.39585e-05	0.000911267
ENSGALG00000002375	NOTCH1	-1.29629	1.21625e-06	1.72313e-05	0.171239	0.07757	0.146941	-0.125356	0.391845	0.775531	0.444426	0.00924889	0.0251836
ENSGALG00000002377	ENO1	1.66268	1.56531e-06	1.98206e-05	-0.085802	0.395005	0.513972	-0.272066	0.115492	0.580335	-0.0437615	0.661013	0.739227
ENSGALG00000002379	MRPS17	1.31986	4.09993e-07	9.73144e-06	-0.27914	0.00808941	0.0251422	-0.056617	0.517489	0.840245	-0.373921	0.000756221	0.0041341
ENSGALG00000002383	CD72AG	1.92388	0.00178414	0.00381874	1.14038	0.00107618	0.00562716	-0.977595	0.0161353	0.499309	1.99552	0.000116366	0.00134505
ENSGALG00000002386	TMEM8B	-0.299724	0.17144	0.216437	-0.133055	0.514953	0.627431	-0.15533	0.424607	0.792375	0.0546691	0.799672	0.852874
ENSGALG00000002388	GBAS	0.443526	0.000892132	0.00210265	-0.691846	3.58037e-06	0.000141135	-0.138471	0.176426	0.628155	-0.131362	0.0793483	0.137611
ENSGALG00000002389	ITGB4	-0.577064	0.00111771	0.00255178	-0.278768	0.0114136	0.032754	0.379402	0.0131208	0.499309	-0.960502	2.55129e-05	0.00064703
ENSGALG00000002390	ENSGALG00000002390	2.79725	1.73753e-05	9.30415e-05	0.890746	0.0074575	0.0236749	-0.532921	0.051633	0.524338	0.108361	0.61595	0.698784
ENSGALG00000002394	RGP1	0.781915	4.98738e-05	0.000203017	-0.192988	0.0609936	0.121741	0.0201064	0.811718	0.946926	-0.373664	0.00104036	0.0050742
ENSGALG00000002397	PSPH	5.27446	3.28548e-10	3.39108e-07	-1.42836	2.3975e-08	9.31617e-06	-0.789858	0.00049048	0.46535	0.509247	0.00114231	0.00540968
ENSGALG00000002399	GTF2H2	0.533923	0.000981328	0.00228056	-0.368031	0.00321105	0.0125491	-0.0655629	0.481472	0.824705	-0.0618556	0.396763	0.496387
ENSGALG00000002403	ULK1	-0.971671	0.000198137	0.000600902	0.90379	0.000118618	0.00125225	0.0773205	0.470385	0.816452	0.699512	6.94056e-05	0.00103951
ENSGALG00000002407	HYDIN	0.0138351	0.963631	0.969014	-0.527066	0.12483	0.212709	-0.177244	0.5983	0.872272	0.419301	0.220807	0.311227
ENSGALG00000002408	NCDN	1.09788	2.7593e-06	2.73286e-05	-0.146643	0.129895	0.219486	-0.0700896	0.413683	0.786944	-0.243524	0.00659887	0.0195459
ENSGALG00000002412	GBA2	1.17533	3.33456e-06	3.07319e-05	0.0853598	0.316089	0.434269	0.110448	0.449172	0.805872	-1.10767	6.75924e-06	0.000401892
ENSGALG00000002413	CELF4	-1.3742	0.000144272	0.000466593	-0.436182	0.0974446	0.175643	-0.0394355	0.892827	0.969857	-0.669638	0.0317315	0.0660797
ENSGALG00000002414	TSPAN14	-0.816049	0.000160064	0.000507692	0.158674	0.196369	0.301368	0.143044	0.161079	0.61779	0.535317	0.000789335	0.00424208
ENSGALG00000002415	SAP30BP	0.569293	0.000283031	0.000805462	-0.229609	0.0189335	0.04854	0.0213303	0.807756	0.946312	-0.355829	0.00143258	0.00631344
ENSGALG00000002417	GMPPA	1.53226	1.96989e-07	6.80001e-06	0.141029	0.132178	0.222482	0.0675923	0.446982	0.804866	-0.404244	0.000494057	0.0031524
ENSGALG00000002419	KIAA1328	-0.572342	0.0108663	0.0184192	0.667883	0.0010674	0.00560104	0.104843	0.426626	0.793669	-0.057465	0.548361	0.639263
ENSGALG00000002421	SELENOU	1.04648	1.08888e-05	6.64901e-05	-0.201446	0.0548619	0.112045	-0.222691	0.0662631	0.535953	-1.05361	5.13036e-05	0.000883794
ENSGALG00000002424	RECQL5	0.515463	0.00349442	0.00683355	0.141561	0.238504	0.349606	-0.0208321	0.843162	0.954517	0.276762	0.00996442	0.0266107
ENSGALG00000002426	EXOSC3	0.46689	0.0183911	0.0294291	-0.954447	9.4481e-05	0.00107438	-0.232416	0.115912	0.580964	-0.429684	0.00809746	0.0227025
ENSGALG00000002427	SMIM5	1.02276	0.00156056	0.00339996	-0.370389	0.0492815	0.102965	-0.0450982	0.814191	0.946926	-0.00650334	0.977301	0.984333
ENSGALG00000002428	ZP2	-0.00170865	0.993747	0.995146	-0.0845758	0.642237	0.736387	0.172497	0.284075	0.709237	-0.451727	0.0304323	0.0638982
ENSGALG00000002430	SMN	0.683643	3.91906e-05	0.000168823	-0.334214	0.00146208	0.00700806	-0.0727553	0.381139	0.769375	-0.186588	0.0267285	0.0575743
ENSGALG00000002431	CFH	-1.9828	1.7136e-07	6.37329e-06	0.12533	0.348421	0.467406	0.325612	0.027435	0.499309	0.974375	0.00343579	0.0118674
ENSGALG00000002437	FAM69B	0.263261	0.143617	0.184855	0.486139	0.00705915	0.0227022	-0.0707069	0.70748	0.912703	0.216049	0.2634	0.358226
ENSGALG00000002439	BDP1L/TF3BCBZ	-2.63948	0.00233717	0.00482021	1.04119	0.181923	0.284428	0.444958	0.495563	0.830218	1.81081	0.0125571	0.0318097
ENSGALG00000002442	ANKS4B	1.60365	1.27527e-06	1.76985e-05	-0.0313851	0.713546	0.794079	0.142737	0.325325	0.734576	-1.0533	1.41801e-05	0.000516729
ENSGALG00000002443	FBXL16	-0.0576197	0.795185	0.826038	-0.977911	0.00126477	0.0063125	-0.195321	0.472279	0.817942	-0.595045	0.155463	0.23548
ENSGALG00000002445	KIAA0319L	0.94394	4.33549e-05	0.000182041	0.848083	5.02278e-07	5.13189e-05	0.273089	0.120266	0.584728	-0.508178	0.0141174	0.0349066
ENSGALG00000002447	CTNNA1	0.701417	0.000193508	0.000589274	0.0912392	0.293625	0.410027	0.0631518	0.642557	0.891206	-0.584609	0.000938777	0.00474283
ENSGALG00000002448	CCT6A	0.712429	5.14928e-05	0.000207583	-0.548302	5.15344e-05	0.000734706	-0.186845	0.122178	0.585089	-0.0948389	0.224934	0.315817
ENSGALG00000002450	WDR24	0.759	3.95282e-05	0.000169783	-0.255351	0.0199357	0.0505896	-0.125563	0.197888	0.641354	0.112652	0.128008	0.201893
ENSGALG00000002452	AQP3	-0.654667	0.0335217	0.0503548	1.26515	0.19058	0.294636	0.352493	0.10107	0.570224	0.600658	0.0204032	0.0465123
ENSGALG00000002453	ABCA7	2.08313	1.23562e-06	1.7324e-05	0.120996	0.458868	0.576071	0.0200175	0.872635	0.963569	0.0348095	0.808704	0.859517
ENSGALG00000002455	LRRTM2	-1.05155	0.00901695	0.0156256	0.605569	0.0572829	0.115975	-0.558227	0.200782	0.6423	0.409693	0.389565	0.489552
ENSGALG00000002457	SIL1	-0.0782839	0.584088	0.635257	0.101773	0.385534	0.504434	0.21461	0.0884217	0.560895	-0.423284	0.00156828	0.00670572
ENSGALG00000002458	VAC14	0.544747	0.000455965	0.00119085	-0.136436	0.150038	0.244916	0.0723163	0.400589	0.780546	-0.0451196	0.496372	0.592115
ENSGALG00000002461	ENSGALG00000002461	0.82695	0.00078259	0.00188308	0.118962	0.471484	0.588173	-0.324193	0.0543997	0.526875	-0.573449	0.0159169	0.0382962
ENSGALG00000002463	SUMF2	0.391011	0.0172164	0.0277415	-0.475518	0.00187616	0.00839762	-0.118475	0.253976	0.686978	0.0934937	0.264011	0.358837
ENSGALG00000002466	SLC2A5	0.932714	0.000163927	0.000518006	1.21079	0.0254781	0.0609555	0.101674	0.267486	0.694433	0.742853	0.000432935	0.00290004
ENSGALG00000002467	MTSS1L	-0.494839	0.00415491	0.00794805	0.648049	6.96052e-05	0.000880115	-0.115865	0.478099	0.822357	0.359595	0.0260425	0.0563789
ENSGALG00000002469	CDC73	0.040061	0.67328	0.717051	0.147272	0.105742	0.186903	0.0257897	0.761548	0.932546	0.103923	0.14783	0.226133
ENSGALG00000002470	CYP27A1	-0.549676	0.00122096	0.00274728	-0.345156	0.0409439	0.088931	-0.0484193	0.653641	0.895203	-0.264536	0.161713	0.242671
ENSGALG00000002473	GPR157	3.05874	1.18184e-07	5.37362e-06	-0.415578	0.00276241	0.0112303	-0.0699916	0.584958	0.868134	-0.659107	0.000125454	0.00139626
ENSGALG00000002477	B3GALT2	-1.74109	4.42921e-05	0.000185189	0.116368	0.626798	0.723505	-0.144387	0.574726	0.863248	0.464016	0.128085	0.201995
ENSGALG00000002478	MATR3	-0.363071	0.00377146	0.00730064	-0.0775923	0.34075	0.459625	-0.0196061	0.839154	0.953145	0.228392	0.0141365	0.0349443
ENSGALG00000002479	MAT1A	5.00797	1.10253e-09	7.17241e-07	-0.986316	2.27905e-05	0.000435198	-0.659822	0.00615503	0.499309	-1.03875	3.37107e-05	0.000731834
ENSGALG00000002484	CRYM	-0.193235	0.0798268	0.109283	0.225741	0.0409092	0.0888665	0.0197598	0.822569	0.948987	-0.0363083	0.592227	0.677779
ENSGALG00000002485	PHKG1	1.4193	2.64686e-07	7.66689e-06	-0.295367	0.00315963	0.0124137	-0.0935398	0.324065	0.733821	-0.521505	0.000342771	0.00249848
ENSGALG00000002486	RNF123	0.422624	0.00249872	0.00511013	-0.346482	0.00415249	0.0152432	-0.143508	0.209503	0.648725	0.154486	0.0950363	0.158778
ENSGALG00000002487	SFSWAP	-0.46633	0.00119483	0.0026977	-0.199272	0.0611221	0.121942	-0.130651	0.148847	0.608298	0.321829	0.00327904	0.0114549
ENSGALG00000002488	PAIP2	-0.119022	0.212212	0.26134	-0.289918	0.00468212	0.0166311	-0.115025	0.211642	0.651673	-0.139967	0.0664146	0.11918
ENSGALG00000002489	PPP1R26	-0.824247	0.000156512	0.000497758	0.230031	0.0980879	0.176642	0.116647	0.385464	0.772232	0.289109	0.00809909	0.0227035
ENSGALG00000002490	UQCRC2	0.806827	2.48245e-05	0.000119894	-0.726439	1.90905e-06	9.98211e-05	-0.110993	0.297644	0.718369	-0.456559	0.000661245	0.00378969
ENSGALG00000002492	H6PD	-0.756015	0.00563393	0.0103407	0.932213	0.000127077	0.00130929	0.360914	0.0628605	0.532041	-0.0719517	0.532557	0.624895
ENSGALG00000002495	CHCHD2	1.39235	8.55842e-07	1.40491e-05	-0.641879	8.83719e-06	0.000246854	-0.0347981	0.800473	0.944502	-0.891366	4.57635e-05	0.000842219
ENSGALG00000002496	SFTPA1	2.43886	5.8067e-05	0.000227382	-2.96055	0.0987536	0.177517	-1.73976	0.12486	0.587609	-1.35509	0.150111	0.228953
ENSGALG00000002497	RHOT2	0.798034	2.56503e-05	0.000122834	0.0212517	0.807004	0.86344	0.0483349	0.557274	0.857322	-0.28643	0.00284844	0.0103431
ENSGALG00000002499	ZMYM4	-1.12995	4.19466e-05	0.000177596	0.408138	0.00591843	0.0199012	0.107761	0.258822	0.689559	0.539682	0.000178391	0.00169234
ENSGALG00000002500	GMPPB	1.43596	6.23616e-07	1.17854e-05	-0.763576	1.58238e-06	9.16835e-05	-0.148799	0.143774	0.603111	-0.39067	0.00071042	0.00396293
ENSGALG00000002501	VKORC1L1	1.03391	1.1475e-05	6.91265e-05	0.0521011	0.660874	0.751808	-0.0170936	0.920178	0.97825	-0.542012	0.00245019	0.00925418
ENSGALG00000002503	SFTPA2	1.40702	0.00131201	0.00292365	-1.75057	0.145037	0.23877	-0.772406	0.124729	0.587456	-1.3768	0.0277295	0.0592591
ENSGALG00000002504	TROVE2	-1.11523	0.00190945	0.00405037	0.579291	0.00436954	0.015821	0.308432	0.0493745	0.51909	0.966829	0.000131841	0.00143708
ENSGALG00000002506	SPSB1	0.606059	0.00522276	0.00968401	0.705269	0.000852496	0.00479067	0.206929	0.0658513	0.535057	0.492095	0.000870557	0.00451877
ENSGALG00000002507	MBL2	1.77981	0.000980759	0.0022798	-1.18858	0.00337996	0.0130454	-0.362711	0.387606	0.773349	0.265897	0.513251	0.607212
ENSGALG00000002510	IP6K1	-0.111252	0.378294	0.435605	0.0619656	0.572355	0.676775	0.0120626	0.903881	0.972535	0.205431	0.0447378	0.0868569
ENSGALG00000002511	SYCP1	0.163572	0.460691	0.517088	-0.166618	0.425862	0.543658	0.0317532	0.879312	0.965679	-1.02273	0.00228143	0.00879233
ENSGALG00000002514	SFPQ	-0.710946	0.000337404	0.000930268	-0.380828	0.00286923	0.0115693	-0.0897185	0.391418	0.775492	0.258576	0.0149913	0.0365691
ENSGALG00000002515	OLFM1	0.113522	0.413781	0.47131	0.474472	0.00480296	0.0169351	-0.43763	0.0583469	0.532041	0.582302	0.0587331	0.10799
ENSGALG00000002517	TMEM35B	0.16131	0.347403	0.40462	-0.389462	0.0214767	0.0534976	-0.050308	0.789899	0.9417	0.172081	0.227498	0.318437
ENSGALG00000002519	SLC25A33	1.4547	3.29666e-06	3.05409e-05	-0.562535	0.000404024	0.00282326	-0.112869	0.318983	0.729966	-0.0922511	0.296983	0.394601
ENSGALG00000002523	CREB3	0.461567	0.000890994	0.00210081	0.134485	0.109073	0.191366	0.0860343	0.401578	0.780632	-0.4663	0.00062878	0.00365787
ENSGALG00000002524	UCHL5	0.786989	1.07346e-05	6.59401e-05	-0.434622	0.000173753	0.00160134	-0.169731	0.0676524	0.53741	0.0911426	0.161169	0.242039
ENSGALG00000002525	RASGEF1A	-1.8523	1.89982e-06	2.20975e-05	0.2391	0.244849	0.356564	-0.130357	0.558548	0.857568	0.932211	0.00354169	0.0121232
ENSGALG00000002527	TMEM201	-1.9534	5.6113e-06	4.2342e-05	0.627181	0.000827924	0.004701	0.18082	0.171427	0.625555	0.880233	3.33885e-05	0.000731618
ENSGALG00000002528	DNAJC18	-0.216953	0.0820576	0.111924	-0.547809	0.00049095	0.00322785	-0.161867	0.147797	0.607619	0.24847	0.00948027	0.0256413
ENSGALG00000002531	SF3B3	-0.354533	0.00584571	0.0106809	-0.0574604	0.492505	0.60728	-0.124664	0.238746	0.677462	0.0524524	0.460374	0.558712
ENSGALG00000002532	GJA4	-0.246873	0.14224	0.183268	-0.147226	0.422837	0.540883	-0.457059	0.0676826	0.53741	-0.647891	0.0136472	0.0339186
ENSGALG00000002536	STX2	0.0955272	0.31886	0.375111	0.19578	0.0780138	0.147609	0.143765	0.400362	0.780546	-0.225226	0.0713823	0.126355
ENSGALG00000002539	KCNN2	-0.407489	0.1121	0.148018	0.0223069	0.922152	0.946974	0.509413	0.0346478	0.499309	-0.285365	0.166689	0.248398
ENSGALG00000002542	GUSB	0.939325	4.22996e-06	3.53384e-05	0.0801179	0.353434	0.472716	0.0151537	0.892533	0.969826	-0.0506532	0.583043	0.670072
ENSGALG00000002543	CSGALNACT2	-0.220513	0.122142	0.159805	0.416647	0.0125042	0.0350963	0.0495088	0.734948	0.924154	0.632949	0.000183331	0.00172265
ENSGALG00000002544	PCDH12	0.803215	0.000854719	0.00202873	-0.429861	0.00892214	0.0271652	-0.473602	0.0433682	0.513198	-0.546029	0.133471	0.208649
ENSGALG00000002546	COL5A1	0.237216	0.0509611	0.073288	0.31464	0.00483329	0.0170246	-0.0867102	0.698069	0.910954	1.04399	0.000281786	0.00222155
ENSGALG00000002548	TLN1	0.251821	0.0333354	0.0501004	0.424895	0.000452004	0.00306622	0.0624193	0.652007	0.894534	0.210942	0.0342237	0.0700551
ENSGALG00000002549	RGS1	-3.79494	1.23735e-08	2.11821e-06	0.184217	0.356397	0.475672	-0.109911	0.595334	0.87111	1.36852	0.000268754	0.00215124
ENSGALG00000002550	TSHB	-0.129158	0.802678	0.832848	-0.267462	0.587653	0.689954	0.212863	0.572291	0.862553	-1.39301	0.0338107	0.0694095
ENSGALG00000002551	CFAP70	-1.15016	0.000690408	0.00169018	-0.221707	0.358647	0.477605	0.153913	0.516894	0.840206	0.533936	0.0435184	0.0849813
ENSGALG00000002553	PCDH1	-1.44526	1.85648e-07	6.57739e-06	0.346754	0.00215273	0.00928461	0.315633	0.0389558	0.501019	-0.819626	1.38988e-05	0.000512642
ENSGALG00000002554	TSPAN2	-0.851592	0.000607993	0.0015164	0.428767	0.0126663	0.0354449	-0.073823	0.6415	0.89084	0.139152	0.243227	0.335878
ENSGALG00000002555	RET	-1.09998	4.96875e-05	0.000202463	0.272709	0.0551585	0.112584	0.115785	0.466109	0.814557	0.625003	0.00681194	0.0200269
ENSGALG00000002556	NGF	-0.583903	0.0317019	0.0478761	0.117298	0.57894	0.682565	-0.397307	0.19467	0.639997	0.302576	0.333722	0.433154
ENSGALG00000002557	ADGRD1	-1.4079	0.000589824	0.00147863	0.722342	0.0135086	0.0372449	-0.142393	0.515163	0.83918	1.21758	0.000208488	0.0018507
ENSGALG00000002558	ASL1	0.714895	0.0453462	0.0659602	-0.9943	0.015097	0.040532	-0.178584	0.516489	0.839855	0.0737021	0.87266	0.907526
ENSGALG00000002561	FANCEH	-1.47677	2.37619e-05	0.000116247	-0.571246	0.00316229	0.0124214	-0.0536837	0.717953	0.917118	-0.506712	0.0096091	0.0259031
ENSGALG00000002562	ARAP3	-0.514006	0.00259374	0.00527532	0.106218	0.325245	0.444	-0.196311	0.303085	0.720963	-0.211362	0.315784	0.414529
ENSGALG00000002563	TPM4	0.0904241	0.478759	0.534231	-0.902576	5.81801e-06	0.000191897	-0.0556024	0.717351	0.917118	0.165809	0.258339	0.35234
ENSGALG00000002564	RGS4	-1.84592	2.05953e-06	2.31151e-05	-0.266296	0.091618	0.167329	-0.0718043	0.628969	0.884733	-0.134561	0.222822	0.31347
ENSGALG00000002569	RAN	0.223664	0.0540808	0.0772248	-0.464461	0.000199194	0.00174619	-0.136511	0.230986	0.670662	-0.00166295	0.982139	0.987694
ENSGALG00000002570	PAR2L	-2.23795	0.000186674	0.000573177	1.05831	0.022368	0.055192	0.398836	0.204049	0.64483	1.29775	0.00144174	0.00633797
ENSGALG00000002576	ASL2	1.76633	1.59222e-07	6.19529e-06	-1.27863	5.99584e-05	0.000808066	-0.215109	0.197959	0.641354	0.237595	0.0652681	0.117598
ENSGALG00000002577	STARD10	0.289582	0.511258	0.565702	-1.22737	0.0264298	0.0627161	0.0921927	0.850478	0.957159	0.169267	0.739443	0.805456
ENSGALG00000002578	APH1AL	1.36539	3.21309e-06	3.00486e-05	0.0689365	0.42188	0.540126	0.0459769	0.642585	0.891206	-0.92424	2.92082e-05	0.000690047
ENSGALG00000002579	RIMBP2	-2.17844	2.72474e-07	7.73809e-06	-0.291875	0.0798572	0.150185	0.0636071	0.710706	0.914342	0.0985136	0.455671	0.554073
ENSGALG00000002581	HTATIP2	2.57265	1.02839e-08	1.93787e-06	0.0437649	0.590973	0.69277	0.129578	0.469356	0.815821	-1.47777	0.000130296	0.0014277
ENSGALG00000002583	PIK3CD	0.0673438	0.64343	0.689298	0.221632	0.14107	0.233732	0.167423	0.249295	0.685195	0.818387	0.000105768	0.00128439
ENSGALG00000002587	CRCP	0.0806154	0.414983	0.472511	-0.201404	0.0423862	0.0914602	-0.00375293	0.968802	0.991822	-0.117078	0.12304	0.195584
ENSGALG00000002588	PPARD	0.201206	0.0744017	0.102584	0.124833	0.1891	0.292816	0.188988	0.0835275	0.554293	-0.807853	5.39748e-05	0.000911267
ENSGALG00000002591	POLR2E	1.03472	1.90398e-06	2.20975e-05	-0.430463	0.000184945	0.00166826	-0.266384	0.0127788	0.499309	-0.109055	0.106084	0.17363
ENSGALG00000002594	TFPI	-0.765877	0.000381318	0.00102791	-0.280969	0.113337	0.197326	-0.426111	0.0500677	0.520067	0.994599	0.000457271	0.00300678
ENSGALG00000002595	GPX4	1.78609	8.04978e-08	4.48617e-06	-0.0781821	0.349106	0.468125	-0.0578078	0.668639	0.899037	-0.787722	0.000169248	0.00164894
ENSGALG00000002597	MSS51	2.7553	0.00635378	0.0114864	-0.562532	0.367671	0.485909	-0.492642	0.340263	0.74415	0.574162	0.289446	0.386551
ENSGALG00000002598	TPST1	1.0699	2.91566e-06	2.83898e-05	-0.288466	0.00845893	0.0259998	-0.143446	0.305501	0.721835	0.423294	0.00600225	0.0181199
ENSGALG00000002599	ARHGEF39	0.504441	0.00213459	0.00445094	-0.24175	0.0329739	0.0749343	-0.00758075	0.949623	0.986006	-1.07378	2.23269e-05	0.000615016
ENSGALG00000002603	COG4	0.978944	3.43143e-06	3.1252e-05	-0.269217	0.00792499	0.0247438	-0.00957313	0.910574	0.974883	-0.10502	0.151579	0.230658
ENSGALG00000002605	MRPL17	0.802845	1.63102e-05	8.90277e-05	-0.364275	0.00103971	0.0055129	-0.0313787	0.782684	0.939059	-0.531656	0.000135424	0.00145412
ENSGALG00000002606	CLSTN1	-0.737246	0.00014944	0.000480076	-0.486097	0.000106812	0.00116354	0.204002	0.0504141	0.520067	0.120831	0.114208	0.184213
ENSGALG00000002610	PITPNC1L	-0.0296774	0.859362	0.88138	-0.340187	0.053928	0.110615	-0.0251352	0.867896	0.962436	-0.792898	0.0026982	0.0099314
ENSGALG00000002612	U2SURP	-0.485695	0.000558181	0.00141217	-0.177853	0.0794158	0.149561	0.0480089	0.587924	0.869214	0.00104452	0.986727	0.991019
ENSGALG00000002615	DEF6	0.123335	0.404909	0.46235	-0.0488259	0.714439	0.794725	-0.316464	0.12544	0.588559	0.589926	0.000903316	0.004632
ENSGALG00000002616	LZIC	0.241878	0.0194395	0.0309257	-0.05377	0.527505	0.638653	-0.00385559	0.965904	0.99074	0.0535459	0.384453	0.484395
ENSGALG00000002618	KCTD7	0.604835	0.00352878	0.00689089	-0.286007	0.0461684	0.097922	-0.218554	0.19137	0.638104	0.412939	0.0112575	0.0293068
ENSGALG00000002621	SLC25A42	-1.23442	0.000302908	0.000853558	0.812633	0.00196494	0.00866601	0.413245	0.0359236	0.500436	-0.0539297	0.716232	0.785742
ENSGALG00000002622	FCHSD1	0.219686	0.170092	0.214995	0.226951	0.148393	0.242922	-0.608625	0.0101065	0.499309	1.04217	3.57871e-05	0.000748744
ENSGALG00000002623	PCOLCE2	1.19906	0.000568707	0.0014337	1.31843	2.04987e-05	0.000411317	-0.758011	0.0487442	0.51604	1.68056	0.000152483	0.00155975
ENSGALG00000002624	BMS1	0.155554	0.111192	0.146895	-0.225856	0.0175472	0.0456208	-0.179225	0.151437	0.610683	0.402722	0.00140125	0.00620948
ENSGALG00000002630	ZNF76	0.417798	0.0121629	0.0203187	-0.0339001	0.802124	0.859875	5.06605e-05	0.99961	0.999972	0.105707	0.227375	0.318324
ENSGALG00000002631	LRRC75A	0.143036	0.346003	0.403096	0.420078	0.00657233	0.021522	-0.136798	0.321596	0.731294	0.239903	0.14744	0.225634
ENSGALG00000002632	CALCRL	-2.73016	9.68985e-07	1.52313e-05	0.784026	0.00399629	0.0148012	0.176904	0.330883	0.738407	0.863854	0.00294118	0.0105889
ENSGALG00000002634	HDAC3	1.00358	1.22049e-05	7.22393e-05	-0.209308	0.0249872	0.0601244	-0.0630857	0.48193	0.824804	0.0617709	0.334721	0.434165
ENSGALG00000002637	RBP7	1.3418	0.162142	0.205849	2.84952	1.20349e-09	1.18865e-06	-2.2155	2.03989e-05	0.120884	1.9692	0.00116829	0.00550779
ENSGALG00000002638	SRRL	0.119567	0.46529	0.52169	-0.406827	0.0167014	0.0439228	0.0712261	0.653753	0.895203	-0.932766	0.000452951	0.00298464
ENSGALG00000002639	TRPC1	-0.958431	2.31305e-05	0.000113941	0.17594	0.166597	0.266058	-0.023829	0.820736	0.948973	0.600836	0.000729315	0.00403466
ENSGALG00000002643	ENSGALG00000002643	-1.41809	0.000137928	0.000449924	0.111034	0.656456	0.748251	-0.258567	0.294088	0.715381	0.968665	0.0133297	0.0332784
ENSGALG00000002644	RPL10A	-0.00841459	0.953217	0.960946	-0.910437	2.36517e-06	0.000113767	-0.339204	0.0217306	0.499309	0.039208	0.668302	0.746017
ENSGALG00000002645	PIWIL1	-0.233715	0.494528	0.549688	0.0254925	0.926215	0.94983	0.53803	0.0388181	0.501019	0.423237	0.304818	0.402964
ENSGALG00000002646	FAM171B	-0.746608	0.00451769	0.00854329	0.461902	0.0123504	0.0347848	0.00290614	0.983284	0.997015	0.667772	0.00336918	0.0116957
ENSGALG00000002647	PLS1	2.15647	6.14731e-07	1.17639e-05	-0.351478	0.00264597	0.010894	0.0335454	0.86992	0.963332	-1.36802	4.15163e-05	0.000798118
ENSGALG00000002648	FUK	-0.0148767	0.899232	0.915452	-0.122984	0.253915	0.366344	0.0451049	0.63706	0.888287	0.104032	0.242007	0.334453
ENSGALG00000002649	UBE4B	-0.670564	0.00021879	0.000650879	0.254767	0.0163192	0.0430385	-0.0711123	0.447684	0.805314	0.58285	8.2913e-05	0.00114148
ENSGALG00000002651	ST3GAL2	1.52224e-06	1	1	0.464254	0.000607221	0.00373626	-0.144973	0.310118	0.723716	0.45652	0.00223499	0.00867168
ENSGALG00000002653	NCBP3	-0.00607443	0.95672	0.963603	-0.0392389	0.714293	0.794612	0.0420942	0.671604	0.900775	0.134726	0.13939	0.215973
ENSGALG00000002655	ITGAV	-1.24496	9.3812e-05	0.000330824	1.5982	1.66332e-07	2.89906e-05	0.0730235	0.479305	0.823294	2.05705	1.94759e-06	0.000302025
ENSGALG00000002656	CRK	-0.643747	0.00492571	0.00919846	0.779656	0.000339542	0.00251726	0.307788	0.0822972	0.55363	0.0807696	0.519131	0.612456
ENSGALG00000002659	WDR5	0.510829	0.00024595	0.000714812	-0.205814	0.0292671	0.0680768	-0.123604	0.217962	0.659451	0.144096	0.0916291	0.154333
ENSGALG00000002661	YWHAE	0.599706	0.000475889	0.00123545	-0.383914	0.00114478	0.00588055	-0.0789644	0.494361	0.829913	-0.12994	0.139487	0.216104
ENSGALG00000002663	ATR	-0.609927	0.000754657	0.00182535	0.53601	0.0010891	0.0056747	0.119622	0.369186	0.761617	-0.485302	0.00238153	0.00906419
ENSGALG00000002666	RAB11FIP3	0.465913	0.00104675	0.00240956	0.346689	0.00156416	0.00733517	0.0891076	0.335378	0.740439	-0.00579669	0.933363	0.95364
ENSGALG00000002667	OLFML2B	-0.460333	0.00123936	0.00278129	0.715335	0.00053462	0.0034054	-0.298982	0.153239	0.61255	0.85137	0.000122401	0.00137804
ENSGALG00000002671	TMEM132D	-2.46609	5.38303e-07	1.09999e-05	0.348001	0.145835	0.239794	-0.279309	0.168768	0.623447	-0.365222	0.183481	0.267986
ENSGALG00000002673	GRPEL2	-1.35375	3.03275e-05	0.000138995	0.491159	0.00462276	0.0164729	0.0968935	0.381607	0.769467	0.628164	0.000197457	0.00180248
ENSGALG00000002675	SCUBE3	-1.296	0.000220244	0.000654218	0.330632	0.14847	0.24298	0.093143	0.69188	0.908438	-0.161235	0.403485	0.50278
ENSGALG00000002678	CSPG4	-0.563668	0.000474284	0.00123176	0.976734	3.51164e-07	4.36573e-05	-0.668274	0.0288752	0.499309	1.07816	2.1721e-05	0.000607164
ENSGALG00000002679	GLT1D1	0.894096	0.00190309	0.00403978	0.174593	0.27708	0.391943	-0.0273158	0.907605	0.973831	-0.50357	0.0102458	0.027215
ENSGALG00000002682	BRD3	-1.42569	2.15557e-05	0.000108437	0.335563	0.0280878	0.0658852	0.057829	0.70065	0.911207	0.760232	0.000197605	0.00180248
ENSGALG00000002683	DECR2	-0.0727042	0.451353	0.507969	0.100603	0.347193	0.466229	0.102336	0.311067	0.724331	-0.618011	0.000163283	0.00162125
ENSGALG00000002686	ECD	-0.182935	0.0801536	0.109681	-0.267727	0.0121403	0.0343351	-0.115508	0.203207	0.64415	0.00993947	0.881673	0.914356
ENSGALG00000002689	NUP35	-0.0452939	0.695962	0.737355	-0.109568	0.362815	0.481173	-0.0688877	0.48655	0.8267	-0.104794	0.210615	0.299857
ENSGALG00000002690	PDPR	-0.367914	0.0292372	0.0445055	0.369137	0.0134235	0.0370793	0.117445	0.274402	0.700412	0.544694	0.000724803	0.00401898
ENSGALG00000002692	TCP11H	-1.18587	0.0100603	0.0172072	0.769862	0.0482094	0.101212	0.297914	0.376011	0.765172	-0.0194588	0.949473	0.964446
ENSGALG00000002693	FAM149B1	-0.967386	0.000226265	0.000668752	0.354778	0.0224484	0.055353	0.0201212	0.854945	0.958445	0.740529	0.000110886	0.00130654
ENSGALG00000002695	SLC15A4	0.6484	0.00113138	0.00257801	0.264911	0.0499098	0.103996	0.0974723	0.391089	0.775492	0.671301	0.000117085	0.00134707
ENSGALG00000002699	VAV2	-0.360776	0.00403056	0.00773314	0.191855	0.039988	0.0872278	0.0791426	0.463226	0.813436	0.682958	0.000436297	0.00291487
ENSGALG00000002701	DNAJC9	-0.0665671	0.565806	0.617754	-0.0577441	0.598979	0.699924	-0.123887	0.305627	0.721835	0.305189	0.00552768	0.017015
ENSGALG00000002703	TFAM	-0.198419	0.0565415	0.0803288	-0.45657	0.000416746	0.00288734	-0.111901	0.200949	0.6423	-0.296709	0.00213575	0.00840401
ENSGALG00000002705	CISD1	0.0142133	0.876115	0.895405	0.0383089	0.654046	0.746127	0.075659	0.547318	0.852163	-0.441957	0.00295981	0.0106343
ENSGALG00000002706	XRN1	-0.874268	0.00151383	0.00331235	1.15513	6.16085e-06	0.000197703	0.443184	0.0113641	0.499309	0.011416	0.9209	0.94406
ENSGALG00000002707	CHRNB2	0.606085	0.00435583	0.00828834	-0.374102	0.0190897	0.0488453	-0.0463037	0.722556	0.919753	-0.224578	0.121272	0.193326
ENSGALG00000002708	LINGO1	-0.692877	0.000627158	0.0015583	-0.200084	0.0998365	0.178975	-0.679085	0.00871358	0.499309	0.506969	0.0317043	0.0660309
ENSGALG00000002709	MYO1C	0.278056	0.0164522	0.0266334	0.453584	0.00150634	0.00714742	-0.0686041	0.561717	0.857746	0.742994	0.000194476	0.00178585
ENSGALG00000002710	IPMK	-1.42041	5.91498e-06	4.39802e-05	0.598525	9.20092e-05	0.00105736	0.39577	0.0266051	0.499309	-0.482466	0.00242849	0.0091937
ENSGALG00000002714	TMEM132C	-2.39272	2.55024e-05	0.000122503	0.542614	0.068091	0.133097	0.120764	0.666288	0.898121	1.76001	0.000101481	0.0012573
ENSGALG00000002719	CSNK1D	0.375971	0.00212204	0.00442997	-0.128538	0.126931	0.215399	-0.0104926	0.907368	0.973694	-0.097149	0.188039	0.273274
ENSGALG00000002722	MST1	-0.609674	0.0081377	0.0142815	0.554999	0.00402435	0.0148773	-0.265297	0.153199	0.61255	0.432662	0.223995	0.314797
ENSGALG00000002723	ANKS1A	-0.907343	0.000530969	0.00135451	0.588464	0.00259597	0.0107453	0.249239	0.0458975	0.513198	0.257368	0.029541	0.0624767
ENSGALG00000002725	UAP1	0.194501	0.213887	0.263293	0.123135	0.201748	0.307763	-0.0931128	0.284684	0.709237	-0.0365663	0.544946	0.636065
ENSGALG00000002726	KIF1B	-1.7975	2.97812e-06	2.86669e-05	0.700227	7.46187e-05	0.000921384	0.218399	0.0308088	0.499309	0.912269	1.84863e-05	0.00057759
ENSGALG00000002728	SLC16A3	-0.557507	0.0250701	0.0387967	1.01158	0.0466509	0.0986159	-0.401328	0.0266767	0.499309	1.02018	0.001776	0.00732397
ENSGALG00000002729	GK5	-0.575257	0.0022278	0.00462036	0.112824	0.328049	0.446713	-0.202409	0.289256	0.711896	-0.430867	0.00232777	0.00891467
ENSGALG00000002734	UHMK1	1.49341	2.64867e-07	7.66689e-06	0.0642819	0.438096	0.555737	0.0197249	0.875428	0.964392	-0.305506	0.00739008	0.0212418
ENSGALG00000002735	TAF11	0.892225	4.86466e-05	0.000199042	-0.44344	0.00194587	0.00861181	-0.0456054	0.645838	0.892337	-0.263725	0.0195251	0.044882
ENSGALG00000002739	INPP5K	-0.631354	0.000128311	0.000424425	0.0313146	0.75633	0.82755	-0.123948	0.182908	0.634876	0.225009	0.0114479	0.0296331
ENSGALG00000002742	TMEM132B	-0.941891	0.000300439	0.000847407	0.271474	0.124824	0.212709	-0.254181	0.125989	0.588817	0.298808	0.0837863	0.143557
ENSGALG00000002744	PCDH15	-1.14421	0.0064258	0.0116084	-0.246285	0.410375	0.528977	0.178048	0.4141	0.786944	-0.0367697	0.877759	0.911602
ENSGALG00000002750	NCKAP1	0.249739	0.0640359	0.0896755	0.17995	0.0496206	0.103515	0.0836443	0.452412	0.808095	0.0428513	0.590674	0.676306
ENSGALG00000002755	RFWD3H1	-0.410046	0.0600736	0.0847745	0.24071	0.207561	0.314122	0.0322061	0.852759	0.958061	-0.329338	0.0426351	0.0837348
ENSGALG00000002756	TMEM121	-0.343494	0.193589	0.241078	0.022286	0.941303	0.960317	-0.196208	0.432096	0.796867	-0.69064	0.00758317	0.0216464
ENSGALG00000002759	PEAK1	-2.9268	1.31998e-07	5.7516e-06	1.00352	0.000439532	0.00300538	0.377647	0.0106036	0.499309	0.940349	0.000404513	0.00278048
ENSGALG00000002761	SIRT1	-0.623415	0.000262754	0.000755742	0.12378	0.221233	0.32968	0.143774	0.133837	0.595564	0.244433	0.00910041	0.0248847
ENSGALG00000002762	UHRF1BP1	-0.695005	0.00679007	0.0121724	0.793105	0.000175172	0.00160941	0.193844	0.111752	0.576173	0.590296	0.000399829	0.00275831
ENSGALG00000002763	FRZB	-0.0510753	0.817501	0.845711	1.11898	0.00010051	0.00111609	-0.664864	0.0760747	0.548651	1.70388	0.000213404	0.00187017
ENSGALG00000002764	ATP1B3	0.536989	0.000518263	0.00132743	0.209687	0.0206373	0.0518645	-0.220469	0.195567	0.640176	0.590359	0.000332641	0.00245334
ENSGALG00000002765	NBR1	-0.222378	0.0358834	0.0535271	0.21318	0.0451489	0.0961152	0.153823	0.233002	0.672467	-2.86572e-05	0.999702	1
ENSGALG00000002766	MLKL	-4.19826	2.21928e-07	7.12173e-06	1.23795	0.000223149	0.00188642	0.466691	0.0285304	0.499309	-0.78829	0.00792383	0.0223461
ENSGALG00000002769	DNAJC12	-0.0678459	0.618847	0.66678	-0.462515	0.00109541	0.00570089	0.00924198	0.941399	0.983976	-0.458784	0.00143562	0.00632213
ENSGALG00000002771	CRIP1	-0.0853572	0.518759	0.572577	0.0165115	0.844995	0.891956	0.213809	0.229216	0.668243	-0.85556	0.000117529	0.00134976
ENSGALG00000002773	SNRPC	0.910103	8.15334e-06	5.44925e-05	-0.472745	7.97462e-05	0.000963785	-0.208423	0.047134	0.513198	-0.33791	0.00121342	0.00564809
ENSGALG00000002774	TSPAN3	0.790229	4.21374e-05	0.00017815	7.42725e-05	0.999302	0.99972	0.115285	0.304425	0.721472	-0.0688076	0.384665	0.484525
ENSGALG00000002775	FA2H	0.906081	2.12495e-05	0.000107421	0.0843389	0.339861	0.458902	0.0914759	0.625384	0.882948	-1.39939	1.04844e-05	0.000462511
ENSGALG00000002781	BRCA1	-2.68593	2.1289e-07	6.99584e-06	0.949888	6.78758e-05	0.000867502	-0.192104	0.291932	0.713845	0.807173	0.0001235	0.00138522
ENSGALG00000002783	SLC43A2	0.0803896	0.507016	0.561953	1.05883	7.3917e-06	0.000218652	0.272593	0.0435893	0.513198	0.180956	0.125543	0.198691
ENSGALG00000002784	APEH	0.995213	1.36339e-05	7.86449e-05	-0.298364	0.00462026	0.0164706	-0.0520356	0.539488	0.850062	-0.325183	0.00163781	0.00692437
ENSGALG00000002786	PSTPIP1	-0.514039	0.127744	0.166327	-0.196678	0.481051	0.596966	0.0457684	0.85157	0.957639	1.21224	0.00318513	0.0112166
ENSGALG00000002789	MAP2	-2.02915	1.02996e-05	6.39115e-05	0.746249	0.00107384	0.0056225	-0.185065	0.456949	0.810755	0.757358	0.00425353	0.0138647
ENSGALG00000002790	ABLIM3	-1.29867	5.30013e-05	0.000212172	-0.706712	0.00147601	0.00704681	-0.167069	0.431472	0.796126	-0.480035	0.133636	0.208731
ENSGALG00000002792	SPDEF	-0.389715	0.00478311	0.00896984	-1.08019	1.32628e-06	8.51213e-05	-0.0208273	0.903964	0.972566	-1.60752	1.22657e-05	0.000488924
ENSGALG00000002797	PGD	1.77552	4.05465e-08	3.24321e-06	-0.134363	0.135567	0.226812	0.00425763	0.964538	0.990325	-0.0128993	0.879402	0.912615
ENSGALG00000002798	WDR59	0.22789	0.0805598	0.110177	0.0646662	0.519726	0.631257	0.120238	0.202757	0.643452	0.0540152	0.480705	0.577665
ENSGALG00000002800	GRK7	0.893206	0.00250211	0.00511602	-0.272936	0.158888	0.256373	0.275523	0.16087	0.617604	-0.35971	0.0872908	0.148602
ENSGALG00000002802	PACSIN1	1.00266	0.000118292	0.000397782	0.333497	0.0123952	0.034862	0.0578995	0.660228	0.897377	-0.632963	0.000224112	0.00191735
ENSGALG00000002803	MTA1	-0.395495	0.00288831	0.00578704	-0.158137	0.107362	0.189057	-0.104992	0.286404	0.709677	0.300771	0.0113373	0.0294424
ENSGALG00000002804	RND2	0.972968	0.000370614	0.00100531	-1.62774	1.54911e-06	9.08915e-05	0.520256	0.040369	0.506384	-1.35828	0.00034971	0.00252524
ENSGALG00000002813	RPS10	0.0268898	0.859601	0.881569	-0.830555	2.5495e-06	0.000118652	-0.316576	0.0419334	0.506793	-0.350412	0.00531791	0.0164765
ENSGALG00000002816	STK10	-0.214268	0.0384528	0.056911	0.44883	0.000229224	0.00192082	0.169382	0.266968	0.694433	-0.637568	0.00100089	0.00495554
ENSGALG00000002818	VAT1	-0.845789	0.000755231	0.00182599	0.790856	0.000143905	0.00141973	0.362865	0.031314	0.499309	0.0878958	0.485902	0.582336
ENSGALG00000002820	DFFA	0.325678	0.0230136	0.035987	-0.224781	0.108564	0.190736	-0.0304284	0.772073	0.935964	0.146063	0.135994	0.211782
ENSGALG00000002827	GPS1	0.864384	8.25072e-06	5.49986e-05	-0.17279	0.0619196	0.123257	-0.0150099	0.862028	0.960558	-0.203445	0.0123276	0.0313625
ENSGALG00000002830	NUDT3	0.230832	0.148006	0.189858	-0.08098	0.545403	0.653558	-0.0102885	0.931557	0.981406	0.10533	0.304137	0.402393
ENSGALG00000002831	SH3PXD2B	-0.904699	0.000337819	0.000931268	1.02544	2.2827e-06	0.000112192	-0.0368566	0.735482	0.924253	1.21057	1.64527e-06	0.000292226
ENSGALG00000002832	IFI35	1.55919	1.20781e-05	7.16794e-05	0.254824	0.263772	0.377048	0.0714692	0.507391	0.835918	-0.615066	8.96751e-05	0.00118584
ENSGALG00000002836	PEX14	0.401373	0.00236138	0.00486281	-0.0982546	0.295294	0.411873	0.100752	0.242979	0.679408	-0.131611	0.0619673	0.11272
ENSGALG00000002837	RPL27	0.105265	0.476838	0.532355	-0.699299	1.98117e-05	0.000401997	-0.336951	0.0279498	0.499309	-0.195247	0.0417163	0.0822391
ENSGALG00000002840	GRM4	-1.84773	0.00128952	0.00288156	1.7257	0.000702917	0.00415994	-0.690885	0.192486	0.638406	2.38559	0.00228471	0.00879739
ENSGALG00000002841	RFNG	0.480267	0.00098147	0.00228056	-0.18883	0.0754332	0.143859	0.100135	0.250308	0.685256	0.0235687	0.72287	0.791563
ENSGALG00000002843	RILP	0.333479	0.0835974	0.113771	0.323251	0.0427289	0.0920433	-0.0674931	0.569641	0.862028	-0.540848	0.00129346	0.00587358
ENSGALG00000002845	CTNNA3	-0.773876	0.0198526	0.0315181	-0.981466	0.00572805	0.0194227	0.198425	0.558048	0.857475	-0.593403	0.0704369	0.125068
ENSGALG00000002846	NEURL1B	-0.545783	0.0225036	0.0352763	0.348953	0.0155856	0.0416037	0.203849	0.0754617	0.547443	-0.293145	0.0575798	0.106276
ENSGALG00000002847	RPE	1.6273	9.74706e-08	4.94145e-06	-0.407751	0.000457727	0.00309238	-0.0506127	0.566966	0.860949	-0.434494	0.000505555	0.00319508
ENSGALG00000002849	DCXR	0.726243	0.000123727	0.00041261	-0.273889	0.00963523	0.0287601	0.0135086	0.905908	0.973099	-0.322716	0.0123248	0.0313596
ENSGALG00000002850	RASA2	-1.34256	1.19931e-06	1.70668e-05	0.0818497	0.464782	0.581853	0.206112	0.0593654	0.532041	0.17882	0.0400562	0.0797178
ENSGALG00000002853	CFDP1	0.947454	7.15523e-06	4.97227e-05	-0.38937	0.000845694	0.00476831	-0.173678	0.0696925	0.538313	-0.259579	0.0160843	0.038631
ENSGALG00000002854	PDZD2H	-1.95417	8.70844e-05	0.000311883	1.10336	0.00326409	0.0127062	0.65746	0.0133893	0.499309	-0.2924	0.126963	0.200511
ENSGALG00000002855	SARDH	-1.03984	1.25392e-05	7.37662e-05	0.131333	0.271889	0.386019	-0.062523	0.565598	0.860166	-0.366205	0.0288333	0.0611839
ENSGALG00000002856	RUNDC1	0.917891	9.22671e-06	5.96265e-05	-0.210887	0.0293841	0.0683132	0.185821	0.0505428	0.520067	-0.516444	0.000205547	0.00183441
ENSGALG00000002860	MLN	0.26647	0.141838	0.182816	-1.55603	5.30778e-07	5.22752e-05	0.0496673	0.836475	0.952401	-1.4476	0.000461722	0.00301783
ENSGALG00000002861	TMEM170A	1.31651	1.81033e-06	2.14847e-05	-0.260786	0.0138488	0.0379534	0.164528	0.0902656	0.561558	-0.456371	0.000475508	0.00307515
ENSGALG00000002863	ERGIC1	0.652925	6.355e-05	0.000244227	0.171882	0.049126	0.102724	0.000784322	0.99357	0.998729	0.178501	0.0496122	0.0942011
ENSGALG00000002864	LRRTM3	-0.247036	0.285104	0.339512	-0.418394	0.0236148	0.0575022	-0.582572	0.0841484	0.555153	1.34168	0.00162301	0.00688638
ENSGALG00000002866	KANSL1LH1	-1.01889	5.91369e-06	4.39802e-05	-0.058667	0.58918	0.691292	0.125838	0.208225	0.647966	0.0594753	0.402718	0.50207
ENSGALG00000002868	RPL26L1	0.201158	0.205792	0.25442	-0.751359	6.06862e-06	0.000196812	-0.227824	0.0939526	0.565202	-0.225545	0.0372748	0.0751243
ENSGALG00000002870	LEMD2	-0.438598	0.00255455	0.00521111	0.202752	0.0721972	0.139223	0.0715239	0.439109	0.800025	0.256479	0.0101904	0.0270961
ENSGALG00000002877	LRRC45	0.877398	5.14611e-05	0.000207502	-0.0459695	0.680117	0.767661	0.0232876	0.812232	0.946926	0.0552015	0.49227	0.588065
ENSGALG00000002878	CREBRF	-1.75183	3.1951e-05	0.000144646	1.28132	3.15086e-05	0.000533486	0.481018	0.0169359	0.499309	0.488963	0.0381813	0.0766289
ENSGALG00000002880	AARSD1	0.759181	0.000201994	0.000610514	-0.408795	0.00100139	0.00537198	-0.079306	0.399416	0.780322	-0.158826	0.053163	0.0995045
ENSGALG00000002881	C26H6ORF125	1.50403	7.2523e-07	1.28008e-05	-0.639567	4.29465e-05	0.000645941	-0.194838	0.0626317	0.532041	-0.220673	0.0250187	0.0546617
ENSGALG00000002882	BNIP1	1.63717	1.21061e-06	1.71766e-05	-0.23965	0.0461083	0.0978062	0.0193376	0.848996	0.956424	-0.370099	0.00355052	0.0121434
ENSGALG00000002883	SCAPER	-0.56339	0.000604828	0.0015099	-0.0190636	0.857227	0.901069	0.0148596	0.878545	0.965195	0.149572	0.106629	0.174341
ENSGALG00000002886	NKX2-5	2.3323	0.000184058	0.000566515	0.0950235	0.681145	0.768314	-0.504626	0.028311	0.499309	-0.54439	0.0296963	0.0626786
ENSGALG00000002888	CASZ1	-1.30934	2.59206e-06	2.63435e-05	0.408024	0.00435105	0.0157767	0.311184	0.053781	0.526594	-0.27343	0.0277383	0.0592707
ENSGALG00000002891	ACADL	0.511051	0.00223649	0.00463515	-0.687801	6.09293e-06	0.000196812	-0.202316	0.181458	0.633366	-0.539014	0.000462465	0.00302157
ENSGALG00000002892	SLC22A15Lb	-0.114407	0.477047	0.532489	0.266124	0.120097	0.206328	0.293249	0.0828527	0.553826	-0.401166	0.0132101	0.0330541
ENSGALG00000002893	STC2	0.639419	0.014543	0.023829	-0.669042	0.18666	0.289871	-0.0590655	0.629192	0.884749	1.0129	0.00426024	0.0138766
ENSGALG00000002897	SLC16A14	-2.02423	1.10093e-05	6.69829e-05	-0.498776	0.044069	0.0941656	0.139374	0.603817	0.874573	0.0104127	0.958345	0.97125
ENSGALG00000002899	AACS	2.21501	3.97713e-09	1.35095e-06	0.0868152	0.319301	0.437632	-0.189689	0.0772732	0.548651	0.10323	0.249153	0.342095
ENSGALG00000002900	NOTUM	0.241417	0.186179	0.23291	0.233472	0.217099	0.325099	-0.61886	0.012189	0.499309	1.08651	0.000586835	0.00350799
ENSGALG00000002904	REEP3	-1.0914	0.000297407	0.000839787	0.901617	7.57649e-05	0.000930855	0.342081	0.0463133	0.513198	0.658263	0.000613044	0.00360049
ENSGALG00000002906	TARDBP	0.380571	0.00314995	0.00624093	-0.133142	0.191987	0.296177	-0.220096	0.0670945	0.536921	0.0557651	0.398794	0.498296
ENSGALG00000002907	MYL1	-0.104491	0.867489	0.888223	-0.233051	0.702806	0.785965	-1.05093	0.208993	0.648157	0.507572	0.531994	0.624318
ENSGALG00000002908	TRAIP	-1.4719	2.13678e-05	0.000107797	0.746377	0.00142436	0.00688637	-0.424302	0.108412	0.573802	0.583756	0.00244688	0.00924783
ENSGALG00000002911	MOXD1	0.0562505	0.689375	0.73136	1.13204	2.40418e-07	3.41932e-05	0.00376383	0.972369	0.993322	-0.0437729	0.799388	0.852628
ENSGALG00000002913	BRI3BP	-0.669496	0.000761674	0.00183857	0.48681	0.00258146	0.0107002	0.177689	0.102696	0.571815	0.133711	0.131153	0.205669
ENSGALG00000002919	MON1A	0.251716	0.0179523	0.0287994	-0.0568104	0.480394	0.596524	0.15396	0.149737	0.609018	-0.711571	2.52542e-05	0.000643432
ENSGALG00000002921	LANCL1	0.719179	4.41606e-05	0.00018477	-0.404179	0.000789961	0.00453615	0.023643	0.775191	0.936878	-0.0919938	0.20517	0.293515
ENSGALG00000002922	NOTCH2	0.0190903	0.844263	0.868092	0.552584	0.000119385	0.00125737	-0.295258	0.115035	0.580002	1.14685	4.33589e-06	0.000354491
ENSGALG00000002925	ETFA	1.07453	5.21033e-06	4.03803e-05	-0.484218	0.000116232	0.00123439	-0.0969556	0.424633	0.792375	-0.808572	6.83856e-05	0.00103118
ENSGALG00000002929	TRIP12	-0.272246	0.0150849	0.0246263	0.283239	0.00344757	0.0132321	0.113484	0.247955	0.684601	0.405912	0.000960901	0.00481887
ENSGALG00000002931	REG4	2.38092	7.6702e-08	4.37201e-06	-0.661651	6.02396e-06	0.000196812	-0.00516376	0.977356	0.994815	-1.26572	0.000187156	0.00174935
ENSGALG00000002932	NME2	0.923949	7.9059e-05	0.000289438	-1.14257	3.78968e-07	4.42986e-05	-0.39639	0.0105682	0.499309	0.104865	0.247822	0.34074
ENSGALG00000002937	PSME3	0.783769	2.06152e-05	0.000105095	-0.279807	0.00609117	0.0203542	-0.0443314	0.665878	0.898109	-0.0349696	0.606862	0.691013
ENSGALG00000002942	JMJD1C	-1.31911	5.13929e-07	1.07089e-05	0.159665	0.0906331	0.165803	0.269486	0.0219881	0.499309	0.0608403	0.511147	0.605277
ENSGALG00000002943	PRPF8	0.0834412	0.404591	0.462086	-0.112493	0.19218	0.296424	-0.00952651	0.928434	0.980156	0.0890364	0.30683	0.405111
ENSGALG00000002944	CPS1	-1.06388	0.00127155	0.00284527	0.335157	0.169685	0.269682	0.348883	0.114591	0.57925	0.364069	0.100495	0.166149
ENSGALG00000002945	TMEM266	-1.12736	0.000363739	0.000990133	0.160229	0.370421	0.488565	-0.179064	0.354071	0.752232	0.752912	0.00198283	0.00794295
ENSGALG00000002952	NRG4	-0.640891	0.00482272	0.00903364	0.163143	0.333606	0.452495	-0.0980655	0.609776	0.876859	0.333658	0.0646852	0.116713
ENSGALG00000002954	MBTD1	-1.58359	1.40952e-06	1.86308e-05	0.457188	0.00317535	0.0124562	0.18679	0.103439	0.571883	0.366515	0.00181286	0.00743116
ENSGALG00000002955	ADAMTSL2	2.28446	4.17853e-07	9.8547e-06	1.42346	0.00114235	0.00587467	-0.823556	0.0264372	0.499309	2.49816	2.53736e-07	0.000254574
ENSGALG00000002957	SLC12A3	-1.28415	0.000656739	0.00161957	-0.257203	0.350064	0.469226	-0.39525	0.139086	0.601149	0.436232	0.200016	0.287506
ENSGALG00000002958	DNER	-0.135463	0.466632	0.522997	0.222879	0.10342	0.183694	-0.196178	0.144323	0.603115	1.2207	0.000477807	0.00308328
ENSGALG00000002959	NRBF2	0.978736	5.98519e-06	4.42984e-05	-0.170442	0.085426	0.158297	0.118241	0.248549	0.684969	-0.329468	0.00521786	0.0162429
ENSGALG00000002960	HMGCS2	1.66469	0.000144781	0.000467898	1.86443	1.3726e-06	8.60823e-05	-0.224552	0.143527	0.603111	-1.0956	0.000868627	0.00451168
ENSGALG00000002963	PID1	1.58041	3.91295e-06	3.37364e-05	0.153733	0.144448	0.238076	0.0555304	0.567084	0.860949	0.380847	0.0481158	0.0919887
ENSGALG00000002964	DHX37	0.170025	0.131762	0.171034	-0.270112	0.0156923	0.041832	-0.153207	0.224003	0.663268	0.394261	0.00123824	0.00572131
ENSGALG00000002967	ZNF365	0.0289728	0.781746	0.813918	-0.196049	0.0725359	0.139723	-0.0739788	0.468277	0.815299	0.085281	0.221021	0.31148
ENSGALG00000002968	ZNF341	0.599645	0.00468966	0.00882252	-0.378923	0.0236369	0.0575402	-0.107038	0.452914	0.80839	0.320787	0.0248776	0.0544337
ENSGALG00000002969	MAU2	-0.899097	9.29659e-05	0.000328643	0.361238	0.00626287	0.020761	0.100105	0.287411	0.710652	0.547938	0.000266783	0.00213836
ENSGALG00000002971	NSD1	-1.06213	1.28205e-06	1.77333e-05	-0.0998109	0.270494	0.384583	0.0437092	0.6378	0.888621	0.491825	0.000205202	0.00183321
ENSGALG00000002973	BECN1	0.487592	0.00109569	0.00250665	-0.0844459	0.378393	0.496756	-0.0506949	0.579278	0.865412	0.269736	0.00780767	0.0220956
ENSGALG00000002974	SPHKAP	-2.3196	6.07663e-05	0.000235258	-0.957583	0.053415	0.109718	0.135551	0.767434	0.934291	0.0923456	0.872201	0.90742
ENSGALG00000002980	RTKN2	-1.40119	0.000411776	0.00109458	0.694576	0.00424931	0.0154963	0.0588628	0.683125	0.904959	0.506045	0.00858571	0.0237789
ENSGALG00000002981	ERCC4	0.0837357	0.635225	0.681823	0.297761	0.0463959	0.0982521	-0.0361948	0.763069	0.932743	0.535737	0.000590535	0.00352064
ENSGALG00000002982	SLC2A6	2.48884	3.21925e-06	3.00746e-05	0.514358	0.0147267	0.0397709	0.147824	0.305084	0.721536	0.271109	0.0863237	0.147309
ENSGALG00000002984	RAB24	0.89866	5.5943e-05	0.000221357	-0.135204	0.269665	0.383529	-0.110522	0.269457	0.695788	-0.206928	0.0412032	0.0814986
ENSGALG00000002985	UTP18	0.851925	2.04952e-05	0.000104612	-0.454557	0.000455688	0.00308266	-0.223219	0.0378035	0.501019	-0.00702515	0.914097	0.939028
ENSGALG00000002987	SERPINF2	0.603054	0.0360287	0.0536986	1.8614	1.70767e-06	9.51691e-05	-0.358834	0.151515	0.610683	0.841183	0.0306829	0.0643103
ENSGALG00000002988	PHGDH	4.81235	3.51619e-09	1.25022e-06	-0.484237	0.0274302	0.0645984	-0.91216	0.000405722	0.424289	1.31619	8.60218e-06	0.000436364
ENSGALG00000002990	PRELID1	0.838055	4.10047e-05	0.000174606	-0.637881	7.83915e-06	0.000229218	-0.0727692	0.568745	0.861623	-0.695304	9.70715e-05	0.00123267
ENSGALG00000002992	DAW1	-1.21678	0.00210984	0.0044116	0.177302	0.604037	0.704353	0.663865	0.0436847	0.513198	0.165896	0.561058	0.650227
ENSGALG00000002993	CA10	-0.628714	0.00620778	0.0112568	-0.135913	0.432799	0.550773	-0.0820854	0.708305	0.913157	-0.132454	0.711115	0.78145
ENSGALG00000003003	CCL20	-2.04499	2.04414e-06	2.30296e-05	-0.217756	0.383987	0.502874	0.496278	0.11616	0.581063	0.660775	0.0318335	0.0662235
ENSGALG00000003005	CHRNB4	-0.814833	0.00191421	0.00405804	-0.761828	0.00116387	0.00594064	-0.17023	0.385274	0.772139	-0.523638	0.0973672	0.162048
ENSGALG00000003010	NUP93	0.173051	0.0943736	0.126931	-0.159359	0.0772912	0.146522	-0.0811287	0.349168	0.749338	0.00285133	0.962448	0.974452
ENSGALG00000003011	TOM1L1	1.18101	2.14876e-06	2.35756e-05	0.680087	1.25891e-05	0.00030446	0.255981	0.184223	0.635658	-1.04356	0.000106472	0.00128609
ENSGALG00000003013	CABCOCO1	-0.545962	0.182701	0.229075	0.587235	0.106758	0.188277	0.387293	0.175178	0.627291	1.1537	0.0332275	0.0685526
ENSGALG00000003014	CHRNA3	-0.981083	3.79106e-05	0.000165109	-0.690719	0.000237466	0.00197113	-0.204346	0.321906	0.731447	-0.490378	0.111329	0.180376
ENSGALG00000003015	SERPINF1	-0.623015	0.00517754	0.0096142	0.90536	5.20449e-05	0.000740203	-0.183232	0.434647	0.79793	0.986588	0.00362933	0.0123488
ENSGALG00000003016	MASP2	-1.31147	0.00115467	0.00262234	0.515217	0.172662	0.273425	0.0581102	0.837139	0.952716	-0.947445	0.0115741	0.0298924
ENSGALG00000003021	CHRNA5	-1.63136	2.76088e-05	0.000129883	0.103029	0.625701	0.722553	0.0479102	0.777354	0.937571	0.208097	0.321907	0.420613
ENSGALG00000003022	DM5L	1.27923	7.28558e-07	1.28168e-05	0.406991	0.000400522	0.0028133	0.00352715	0.979161	0.995337	-1.19277	3.67067e-05	0.000756135
ENSGALG00000003024	ARMC6	0.15033	0.114848	0.151354	-0.052614	0.542637	0.651165	-0.0523528	0.530572	0.846741	-0.0585036	0.36475	0.464375
ENSGALG00000003025	SLC19A3	-0.929818	0.00453471	0.00857183	0.49414	0.0392201	0.0859324	0.556589	0.0239296	0.499309	-0.148901	0.582994	0.670072
ENSGALG00000003026	MKL2	-1.06141	1.16056e-05	6.95626e-05	0.509226	0.000849302	0.00477964	0.29538	0.0253398	0.499309	0.21124	0.0774249	0.134802
ENSGALG00000003029	PLPP6	1.57004	1.13561e-05	6.85764e-05	-0.242046	0.0790973	0.149103	0.0919327	0.379723	0.768262	-0.414769	0.00144937	0.00636076
ENSGALG00000003031	SMYD4	0.412584	0.00837888	0.0146427	-0.202537	0.108932	0.191193	-0.127646	0.29876	0.718916	0.271589	0.023449	0.052038
ENSGALG00000003033	STXBP4	-2.00887	6.84691e-06	4.8265e-05	1.33284	1.99614e-05	0.000403265	0.0872027	0.645386	0.892281	1.24444	5.09629e-05	0.000880485
ENSGALG00000003034	SS2	-2.18419	0.000212647	0.000636321	-0.480469	0.100763	0.180163	-0.138487	0.724268	0.920239	0.422995	0.550112	0.64101
ENSGALG00000003035	FAM78B	-1.26358	0.000647896	0.00160243	0.667963	0.0053704	0.0184886	0.0391301	0.809287	0.946926	0.266697	0.109801	0.178432
ENSGALG00000003039	SRM	0.323428	0.0333449	0.0501104	-0.09142	0.35359	0.472854	-0.268654	0.1116	0.576173	0.31672	0.0339223	0.0695904
ENSGALG00000003042	PXMP4	1.41982	5.41985e-07	1.10205e-05	-0.274344	0.00506616	0.017667	0.0830001	0.436647	0.799784	-0.426265	0.000379486	0.00266353
ENSGALG00000003045	E2F1	-1.22478	9.11225e-07	1.46615e-05	-0.0325622	0.777635	0.842552	0.0295358	0.77799	0.937669	-0.256628	0.0260957	0.0564735
ENSGALG00000003046	PSMA4	1.10096	1.26665e-06	1.76202e-05	-0.367631	0.00091764	0.00503513	0.00507799	0.958806	0.988124	-0.361713	0.00273465	0.0100282
ENSGALG00000003047	SUGP2	-1.42808	3.09077e-06	2.94537e-05	0.417328	0.00663711	0.0216942	-0.185855	0.257704	0.688722	1.17211	2.60103e-05	0.000654973
ENSGALG00000003052	AGFG1	0.591471	8.59091e-05	0.000308482	-0.0736404	0.35907	0.477811	-0.0542435	0.545778	0.851646	-0.0427872	0.527909	0.620425
ENSGALG00000003053	PRDX6	1.88218	1.00573e-07	4.96662e-06	0.462409	0.00493759	0.0173001	0.0142056	0.904811	0.972587	-0.629529	0.000310311	0.00237074
ENSGALG00000003058	HOMER3b	-0.486066	0.31027	0.366112	-0.244365	0.543222	0.651649	0.116638	0.764539	0.933196	-0.4849	0.257012	0.350934
ENSGALG00000003059	HLF	-0.808706	0.000350963	0.000961243	-0.111148	0.461078	0.578438	0.159636	0.228102	0.666864	0.320128	0.00609368	0.0183492
ENSGALG00000003063	HYKK	0.0965745	0.447506	0.50404	-0.82169	2.49176e-05	0.000457806	0.0943772	0.398898	0.780155	-0.772263	0.000209551	0.00185805
ENSGALG00000003065	NECAB3	-0.0966422	0.516008	0.570142	0.137553	0.336643	0.455571	-0.169456	0.262533	0.692616	0.247055	0.0475196	0.0911167
ENSGALG00000003067	MRPL44	0.298697	0.0170261	0.0274699	-0.478037	0.00026158	0.00211573	-0.160657	0.150112	0.609508	0.000820249	0.989635	0.992931
ENSGALG00000003068	EZH1	0.265342	0.0731034	0.100963	0.365491	0.00995023	0.0294629	0.151582	0.145089	0.604686	0.254149	0.010157	0.0270234
ENSGALG00000003071	OGFOD1H	0.935185	0.000219261	0.000651953	-0.497311	0.00426393	0.0155241	-0.266018	0.0748939	0.546114	0.0959674	0.425435	0.524943
ENSGALG00000003072	RPA1	-0.533118	0.000317188	0.000885656	0.179143	0.0625635	0.124302	-0.049267	0.610402	0.877071	0.126382	0.0780928	0.135818
ENSGALG00000003073	RHOBTB1	-1.01022	8.14287e-06	5.4443e-05	0.630723	4.58085e-05	0.000675277	0.144123	0.530598	0.846741	-0.374943	0.0914512	0.154165
ENSGALG00000003074	HOMER3	1.30792	7.45951e-05	0.00027657	0.708197	0.000101232	0.00112201	-0.214571	0.363524	0.758151	1.63713	1.57448e-05	0.000538291
ENSGALG00000003075	SLC34A1	-0.328669	0.0182447	0.0292238	-1.8526	0.000380059	0.00271801	-0.32777	0.148197	0.607619	-1.62348	5.71855e-05	0.000940466
ENSGALG00000003076	FASLG	0.717864	0.016486	0.0266784	0.372106	0.128959	0.218284	0.228685	0.366782	0.761318	-1.78049	0.000311157	0.00237153
ENSGALG00000003078	MMD	-0.234564	0.04729	0.0685129	0.555338	5.14278e-05	0.000733775	-0.0396127	0.676614	0.902923	0.156174	0.0470004	0.0903029
ENSGALG00000003079	MFF	0.861758	2.40946e-05	0.000117261	-0.0637561	0.481985	0.59779	0.152629	0.144213	0.603111	-0.315604	0.0112299	0.0292649
ENSGALG00000003081	SUCO	-0.505272	0.006667	0.0119868	1.05007	0.000152579	0.00146863	0.388381	0.0277701	0.499309	-0.38821	0.0115975	0.0299377
ENSGALG00000003082	DPH1	0.221352	0.129135	0.167991	0.023762	0.851552	0.897173	-0.247437	0.069961	0.538313	0.293336	0.0199644	0.045691
ENSGALG00000003084	NUDT21	0.540508	0.000190142	0.000581315	-0.38426	0.000612617	0.00376594	-0.166504	0.0828516	0.553826	0.0257385	0.688228	0.762231
ENSGALG00000003085	CDK1	-1.70639	4.45547e-07	1.00401e-05	0.541417	0.00109799	0.00570931	-0.314365	0.0525884	0.525877	0.432763	0.000661522	0.00379006
ENSGALG00000003086	EXOSC10	0.28173	0.0126187	0.0210072	-0.298798	0.00337052	0.0130235	-0.101223	0.277735	0.703258	-0.0133431	0.823605	0.871136
ENSGALG00000003091	PARN	-0.350787	0.00311128	0.00617186	-0.150662	0.118308	0.204122	-0.0336829	0.696756	0.910469	-0.0104088	0.859769	0.898693
ENSGALG00000003092	ERLIN2	-0.556824	0.00542849	0.010022	0.577305	0.000654471	0.00396292	0.130439	0.154658	0.61255	0.521994	0.000135743	0.00145463
ENSGALG00000003096	CBFA2T2	-1.11403	2.62481e-05	0.00012497	0.200081	0.202304	0.308479	-0.175791	0.266723	0.694433	0.642699	0.00130247	0.00589528
ENSGALG00000003099	PCTP	0.566089	0.0154151	0.025103	0.0299038	0.856586	0.900594	-0.0931199	0.579556	0.865465	0.492941	0.0176102	0.0414174
ENSGALG00000003101	PLPBP	0.459255	0.00132745	0.0029562	0.0210449	0.819663	0.872835	0.164388	0.100151	0.567892	-0.352292	0.00140073	0.00620948
ENSGALG00000003103	MST1R	1.41375	2.57751e-06	2.62595e-05	-0.621686	2.44932e-05	0.000453816	0.0383989	0.760078	0.932037	-0.963426	8.48894e-06	0.000433668
ENSGALG00000003105	ANKFN1	1.03989	0.1572	0.200223	0.615572	0.275943	0.390707	0.365528	0.506059	0.834924	-0.0950655	0.865286	0.902391
ENSGALG00000003106	TOX2	-0.503827	0.000843805	0.00200631	-0.259188	0.0162119	0.0428138	0.00952352	0.944301	0.984549	-1.18639	2.70696e-06	0.000318267
ENSGALG00000003107	AMFR	0.818155	1.30278e-05	7.59371e-05	0.0417953	0.593568	0.695017	0.0859402	0.358191	0.754705	-0.119366	0.150818	0.229756
ENSGALG00000003108	SMG6	0.485573	0.000418347	0.0011089	-0.55408	2.15184e-05	0.000420944	-0.159061	0.170149	0.625025	-0.0323945	0.73837	0.804433
ENSGALG00000003110	ENSGALG00000003110	0.349746	0.826159	0.853079	2.11403	0.122818	0.209859	-0.401193	0.768354	0.934479	0.650187	0.49053	0.586459
ENSGALG00000003111	BFAR	0.699524	0.000212443	0.000635828	0.0897703	0.407357	0.525773	0.0451239	0.671391	0.900558	-0.140999	0.121723	0.193837
ENSGALG00000003113	RGS14	1.19303	8.259e-06	5.50125e-05	0.377904	0.00736337	0.0234431	-0.368552	0.113264	0.578952	1.07386	0.000145915	0.00151878
ENSGALG00000003114	NOG	0.287178	0.253506	0.305673	0.0843155	0.677158	0.765566	-0.664019	0.0444483	0.513198	-0.224478	0.426855	0.52633
ENSGALG00000003118	ADGRA2	-1.17918	1.39853e-05	8.01262e-05	0.728615	0.000148228	0.00144395	0.0541792	0.697236	0.910695	-0.0411037	0.771611	0.831325
ENSGALG00000003120	NCOR2	-0.841484	0.000113411	0.000385362	0.322949	0.0119328	0.033921	0.180097	0.0691809	0.538313	0.272121	0.0195312	0.0448903
ENSGALG00000003122	ZFAND2A	0.638756	0.00212246	0.00443032	-0.144605	0.120829	0.207246	0.450198	0.000957861	0.499309	-0.772558	0.000279937	0.00221385
ENSGALG00000003123	CNTNAP1	-0.487648	0.00598989	0.0109084	-0.203167	0.132436	0.222769	-0.563234	0.0235383	0.499309	-0.220832	0.422018	0.521487
ENSGALG00000003124	BRF2	1.23819	3.92926e-05	0.000169057	-0.3293	0.0395248	0.0864508	0.0511164	0.684945	0.905879	-0.101867	0.374039	0.47422
ENSGALG00000003126	ERBB4	-1.08626	0.00453367	0.00857078	1.64737	6.00063e-05	0.000808066	0.491987	0.0892593	0.560895	1.01322	0.00752704	0.0215242
ENSGALG00000003128	EDEM2	0.451284	0.00277933	0.00559877	-0.630528	5.45012e-05	0.000758155	-0.143476	0.15958	0.615745	-0.107699	0.162935	0.244134
ENSGALG00000003129	RAB11FIP1H	-1.77091	1.01369e-05	6.33218e-05	0.697552	0.000358121	0.00261541	0.308835	0.0518203	0.524415	-0.335019	0.00372413	0.0125512
ENSGALG00000003130	DDX49	1.20765	2.35705e-06	2.48981e-05	-0.193353	0.0479644	0.100817	-0.00815236	0.92456	0.979474	-0.192382	0.0237412	0.0525553
ENSGALG00000003131	DGKE	-1.38118	0.000124185	0.000413722	0.514936	0.0107493	0.0312766	0.0954129	0.590689	0.869903	1.21198	4.50884e-05	0.000834982
ENSGALG00000003134	ARL2	2.61399	0.0167866	0.0271104	0.0639187	0.925421	0.949344	-0.168849	0.775074	0.936878	-0.262564	0.695341	0.768241
ENSGALG00000003135	ANK3	0.472084	0.00100979	0.0023366	0.0577414	0.55067	0.657961	0.294639	0.0681482	0.538295	-0.723324	3.41511e-05	0.000736354
ENSGALG00000003136	IKZF2	-0.732994	0.00301022	0.00599482	0.0773404	0.666656	0.756628	0.57109	0.00805654	0.499309	0.308633	0.126491	0.199889
ENSGALG00000003137	RFLNA	-1.30176	0.00074718	0.00180948	0.750632	0.0213346	0.0532108	0.535148	0.0479442	0.514395	0.602649	0.0734326	0.12923
ENSGALG00000003138	OXTR	-0.900393	0.0133796	0.0221452	-1.34128	0.00462147	0.0164716	0.903101	0.0778153	0.548651	-1.10733	0.0877349	0.149173
ENSGALG00000003142	PRLHRL	-2.23444	1.03224e-05	6.40303e-05	-0.562312	0.0658449	0.129519	0.00471852	0.986761	0.99765	-0.918307	0.0588746	0.10815
ENSGALG00000003143	ZC3H7A	-0.194105	0.0584575	0.08275	0.164516	0.0886178	0.162871	0.0683828	0.502682	0.833573	0.0421891	0.546137	0.637227
ENSGALG00000003144	TRIM25	0.147395	0.180144	0.226253	0.705202	8.26486e-06	0.000237463	0.267117	0.0556082	0.526875	-0.153369	0.0962905	0.160537
ENSGALG00000003146	CCDC92	-1.04484	0.000316677	0.000884784	-0.0497768	0.748788	0.822026	-0.0231637	0.889083	0.969047	0.726104	0.00344245	0.0118881
ENSGALG00000003147	TRPC4AP	0.0327447	0.723503	0.762444	0.15192	0.0791761	0.149236	0.122398	0.266997	0.694433	-0.0646535	0.442126	0.541069
ENSGALG00000003148	SPAG16	-1.14775	0.000985917	0.0022894	0.455269	0.0838541	0.155937	-0.245008	0.294384	0.715652	0.315091	0.183654	0.268173
ENSGALG00000003149	ITPR3	0.161348	0.101408	0.135389	-0.0276371	0.727015	0.804486	0.114918	0.312995	0.72623	-0.148848	0.047212	0.0906312
ENSGALG00000003153	COPE	1.51766	1.27933e-07	5.67037e-06	-0.358349	0.000912824	0.0050167	-0.10822	0.330312	0.737631	-0.370838	0.00226508	0.00875405
ENSGALG00000003154	TXNDC11	-0.325409	0.00458209	0.00864576	-0.130326	0.200444	0.306247	-0.0346652	0.677788	0.90322	0.138822	0.0536964	0.100275
ENSGALG00000003155	SRR	0.44337	0.0217726	0.0342542	-0.254727	0.0855697	0.158503	0.0742686	0.593991	0.870852	-0.404682	0.00858853	0.023783
ENSGALG00000003158	COIL	0.667371	0.000245335	0.00071349	0.0644411	0.582264	0.685257	0.00174086	0.983955	0.997163	-0.150569	0.052691	0.0988019
ENSGALG00000003160	CERS1	-1.90699	9.74958e-06	6.17485e-05	0.840264	0.00288419	0.0116244	0.0490306	0.778437	0.937669	0.527851	0.0141264	0.0349241
ENSGALG00000003161	GDF3	-0.557311	0.00679265	0.0121758	-0.0232589	0.890245	0.923705	-0.000741677	0.99637	0.998842	0.207615	0.131648	0.206262
ENSGALG00000003162	RETREG3	0.48359	0.00266956	0.00540725	0.180133	0.092925	0.169317	0.096725	0.347982	0.748559	-0.111789	0.169692	0.251693
ENSGALG00000003163	GNAO1	-0.774424	0.00184853	0.00393901	0.244367	0.156323	0.252991	-0.0197688	0.906445	0.97335	0.608788	0.0127442	0.032192
ENSGALG00000003164	DNM3H1	-1.87826	0.000248352	0.000720412	0.572416	0.0899751	0.164939	0.272425	0.312359	0.725967	0.428979	0.0901086	0.152445
ENSGALG00000003165	CCDC6	-0.532279	0.000380501	0.00102633	0.0582601	0.480778	0.596812	0.118379	0.186025	0.636914	0.135529	0.068517	0.122287
ENSGALG00000003168	MTMR12	-1.43752	2.12304e-05	0.000107378	0.452531	0.00937521	0.02824	0.0763658	0.568279	0.861438	0.516855	0.00339859	0.0117732
ENSGALG00000003169	CBFB	0.869391	7.21035e-06	4.99619e-05	0.00141123	0.986957	0.991205	-0.0676715	0.455357	0.810182	0.437631	0.000897631	0.0046135
ENSGALG00000003172	SLC16A9	-0.186633	0.14827	0.190073	-0.0675718	0.566059	0.671207	0.150612	0.341065	0.744693	-0.631354	0.0049687	0.0156636
ENSGALG00000003174	RIMS3	-0.860377	0.0575566	0.0815721	-0.0894581	0.822407	0.875528	0.103281	0.832987	0.951684	0.444533	0.532924	0.625203
ENSGALG00000003175	STKLD1	0.141952	0.374076	0.431335	-0.0427482	0.753617	0.825649	0.264067	0.0556336	0.526875	-0.0426324	0.669993	0.747295
ENSGALG00000003176	ENSGALG00000003176	-1.87573	0.000242194	0.000706471	-0.538469	0.102033	0.181867	-0.00779199	0.983533	0.997015	-0.120884	0.700047	0.772145
ENSGALG00000003181	SURF2	0.908166	0.000150432	0.000482739	-0.850654	2.49658e-05	0.000457806	-0.302578	0.0301759	0.499309	-0.223274	0.0492947	0.0937004
ENSGALG00000003183	C11H16orf70	0.602388	0.000136084	0.00044505	0.243048	0.0180515	0.0466723	0.220182	0.0824539	0.55363	-0.25807	0.00525427	0.0163248
ENSGALG00000003185	SCPEP1	0.360318	0.018449	0.0295124	0.587721	0.00369531	0.013951	0.20079	0.0652737	0.534989	0.0625176	0.460376	0.558712
ENSGALG00000003189	NFYC	0.228121	0.0360119	0.0536827	-0.471673	0.000172863	0.00159561	-0.0872085	0.339027	0.743011	-0.302682	0.00460246	0.0147481
ENSGALG00000003193	CRABP-I	-1.53632	5.97869e-05	0.00023241	-0.0290728	0.928931	0.951554	-0.150839	0.584758	0.868111	-0.786669	0.29683	0.394487
ENSGALG00000003194	ATP6V0A2	0.440554	0.000674733	0.00165751	-0.374606	0.00109651	0.00570495	0.0160988	0.868175	0.962436	-0.192114	0.0158253	0.0381274
ENSGALG00000003195	TRADD	0.199579	0.375047	0.432302	0.642604	0.00222143	0.00950028	0.229835	0.0895976	0.560895	0.285009	0.033574	0.0690671
ENSGALG00000003196	RNASE6	-1.04173	0.0188154	0.0300409	0.558379	0.0875662	0.161372	0.176558	0.551804	0.854348	1.15615	0.0142978	0.0352351
ENSGALG00000003197	RPL7A	0.00740402	0.959289	0.965535	-0.745299	8.49281e-06	0.000242304	-0.295943	0.0525002	0.525877	-0.195626	0.0618878	0.112603
ENSGALG00000003199	MLX	0.3161	0.00901083	0.0156183	-0.380051	0.00123002	0.00618592	0.000201252	0.9982	0.999682	-0.216602	0.0123019	0.0313363
ENSGALG00000003201	FBXL8	1.36864	4.20071e-06	3.51767e-05	0.274094	0.0245118	0.0592564	-0.0430423	0.660378	0.897377	0.333342	0.0102374	0.0271968
ENSGALG00000003203	ENSGALG00000003203	0.397283	0.16125	0.204853	-0.612288	0.0508959	0.105618	-0.343887	0.253136	0.686874	0.211769	0.556977	0.646517
ENSGALG00000003204	MED22	-0.259445	0.0258828	0.0399292	0.140421	0.196269	0.301267	0.201773	0.110607	0.575454	-0.238243	0.0216272	0.0487434
ENSGALG00000003205	EIF4EBP1	0.278364	0.0123051	0.0205428	-0.425507	0.000203753	0.00176813	-0.0935752	0.447199	0.80493	-0.138086	0.111936	0.181156
ENSGALG00000003206	METTL13	0.906685	8.90145e-05	0.000317198	-0.342549	0.0154776	0.0414026	-0.166418	0.23119	0.670927	0.091027	0.335828	0.435156
ENSGALG00000003208	GABARAPL2	0.647735	0.000544668	0.0013835	-0.149593	0.125796	0.213826	0.183898	0.120537	0.584728	-0.35018	0.00169253	0.0070866
ENSGALG00000003211	POLDIP2	0.758366	1.3864e-05	7.96103e-05	-0.161703	0.0730407	0.140411	0.078806	0.437691	0.800025	-0.512723	0.00032129	0.00241004
ENSGALG00000003212	TSPO2	-2.5524	2.56682e-05	0.000122867	-0.252038	0.5746	0.678888	-0.110264	0.781142	0.938765	0.225848	0.59538	0.680424
ENSGALG00000003213	LGALS2	2.61121	9.48447e-08	4.85922e-06	-0.713354	1.18775e-05	0.000292059	-0.0847923	0.659132	0.897112	-1.40468	5.96786e-06	0.0003915
ENSGALG00000003217	LITAF	2.25193	2.34487e-06	2.48433e-05	0.353314	0.00131898	0.0065088	0.566253	0.00205382	0.499309	-1.10363	1.74119e-06	0.000292226
ENSGALG00000003219	TMEM231	0.087638	0.391569	0.448769	-0.0545437	0.546006	0.654015	0.10139	0.297279	0.718234	0.0997213	0.139083	0.21561
ENSGALG00000003220	UPF1	-1.85568	4.01123e-08	3.24321e-06	0.381491	0.00150033	0.00712607	0.227815	0.0529542	0.525982	0.131332	0.136464	0.212327
ENSGALG00000003221	WDR61	0.763978	2.77022e-05	0.000130092	-0.411646	0.000542678	0.00344439	-0.0525512	0.542318	0.851032	-0.150045	0.0435602	0.085035
ENSGALG00000003224	HSF4	0.0293145	0.960301	0.966335	1.15768	0.0598023	0.119969	-0.270417	0.636556	0.887932	2.15757	0.000919581	0.00468165
ENSGALG00000003226	APOBEC2	-1.39269	0.000524185	0.00134028	-0.62291	0.0500897	0.104273	-0.329236	0.257782	0.688722	-0.68505	0.247568	0.340471
ENSGALG00000003227	RAB11FIP4	-0.33285	0.0295093	0.0448697	0.178791	0.156267	0.252946	0.0585352	0.782255	0.939021	0.124054	0.371864	0.471844
ENSGALG00000003228	OARD1	-0.0278248	0.809354	0.838844	-0.254398	0.0402859	0.0877592	-0.0559032	0.582792	0.867035	-0.11022	0.200014	0.287506
ENSGALG00000003233	ASH2L	0.277499	0.0185386	0.0296384	-0.251825	0.0169326	0.0444388	-0.0182923	0.820411	0.948973	-0.130494	0.0607293	0.110972
ENSGALG00000003235	ZFRH1	-0.557017	0.00345878	0.00677354	0.301717	0.0188978	0.0484659	0.177494	0.108376	0.573802	0.422086	0.000828121	0.00436444
ENSGALG00000003238	GNA11	-0.372487	0.00234277	0.00483064	0.316871	0.00258771	0.0107211	0.256929	0.0499428	0.520067	-0.232327	0.0384097	0.0769927
ENSGALG00000003241	CCDC28B	0.96684	0.00104728	0.00241048	-0.156276	0.42129	0.539525	-0.199155	0.292088	0.714035	0.346915	0.0644417	0.116352
ENSGALG00000003242	STAR	-1.23561	0.00455119	0.0085975	-0.270243	0.322126	0.440418	0.184163	0.491746	0.828787	0.0153152	0.94909	0.964112
ENSGALG00000003243	RAD54L2	-0.785507	8.0879e-05	0.000294599	0.0226315	0.79998	0.858241	0.0562806	0.546207	0.851646	0.20217	0.0463589	0.0892923
ENSGALG00000003245	LSM1	1.04675	5.75099e-05	0.000225762	-0.550486	0.000740423	0.0043229	-0.0745206	0.515413	0.83918	-0.354654	0.00721919	0.0209061
ENSGALG00000003246	TXLNAH	1.00155	5.48943e-06	4.18307e-05	-0.0831526	0.369183	0.487256	-0.0111801	0.909695	0.974503	-0.057089	0.400703	0.500084
ENSGALG00000003247	NFYA	0.381654	0.00376618	0.00729279	0.105505	0.365423	0.483873	-0.129319	0.267559	0.694433	0.398854	0.00122729	0.00569679
ENSGALG00000003248	SUB1	0.273904	0.0133892	0.022157	-0.0940859	0.240661	0.351848	-0.056663	0.546099	0.851646	0.265157	0.00607227	0.0183033
ENSGALG00000003249	CWF19L1	0.991469	4.39681e-06	3.62385e-05	-0.641237	1.0905e-05	0.000280156	-0.105239	0.229845	0.669066	-0.171439	0.0404979	0.0803899
ENSGALG00000003250	ITPA	1.14316	9.67949e-06	6.15416e-05	-0.661913	6.41941e-05	0.000843491	-0.21759	0.0748996	0.546114	0.0575496	0.563133	0.65225
ENSGALG00000003254	BAG4	1.0732	7.9287e-06	5.3575e-05	-0.128092	0.209816	0.316728	0.0464612	0.663845	0.897378	-0.378481	0.00464918	0.0148657
ENSGALG00000003256	ATP6V0A1	0.257631	0.0224372	0.0351816	0.186966	0.0329784	0.0749343	0.170378	0.182095	0.63438	-0.323822	0.0103792	0.0274993
ENSGALG00000003258	DNAAF1	-0.532427	0.0235003	0.0366642	0.385487	0.0670167	0.13146	0.113812	0.547259	0.852163	0.848018	0.00367261	0.0124365
ENSGALG00000003259	EIF2B1	0.836948	7.34319e-05	0.000273451	-0.604843	0.000250912	0.0020509	-0.113157	0.262198	0.692451	0.000414499	0.995438	0.997345
ENSGALG00000003260	UTP6	0.455084	0.00109698	0.00250862	-0.302554	0.00417093	0.015292	-0.0633209	0.461595	0.812515	0.0437114	0.485301	0.581733
ENSGALG00000003261	PTRF	-0.550201	0.000360866	0.000983931	-0.0688844	0.441245	0.558961	-0.00112808	0.995167	0.998729	0.183517	0.100575	0.166251
ENSGALG00000003265	PTP4A2	0.771904	4.91897e-05	0.000200848	-0.124153	0.160034	0.257871	-0.0235319	0.833912	0.951742	-0.337108	0.00640259	0.0190822
ENSGALG00000003267	STAT3	-0.0703554	0.492899	0.548083	0.407723	0.000551586	0.00348599	0.0834776	0.459189	0.811413	-0.00109343	0.98914	0.99277
ENSGALG00000003272	KHDRBS1	-0.233901	0.0316272	0.0477795	-0.121465	0.168414	0.26831	0.00320585	0.96981	0.992166	0.0966522	0.145957	0.223826
ENSGALG00000003273	HSDL1	0.682491	0.000430069	0.00113371	0.143863	0.233593	0.343918	0.0161381	0.871769	0.963569	0.184292	0.126666	0.200149
ENSGALG00000003277	SUZ12	-2.23418	1.16812e-07	5.36249e-06	0.60225	0.000405942	0.00283346	0.0443711	0.664248	0.897378	0.657665	0.000132555	0.00144125
ENSGALG00000003281	GSS	0.649398	0.00020801	0.000625295	0.605452	2.07668e-05	0.000413295	0.432416	0.0247112	0.499309	-0.849115	0.00013739	0.00146542
ENSGALG00000003282	STAT5B	0.411776	0.00195901	0.00413969	-0.125166	0.182816	0.285438	-0.0834366	0.32892	0.736533	0.0511778	0.466704	0.564619
ENSGALG00000003283	COMP	-1.50646	1.78494e-05	9.49798e-05	1.8863	0.000216203	0.00183995	0.544222	0.0410026	0.506384	1.36903	0.000423142	0.00286487
ENSGALG00000003284	CRLF3	0.267653	0.0145902	0.0238993	0.235424	0.0173861	0.0453212	-0.0545876	0.507103	0.835677	0.363015	0.000999172	0.00495351
ENSGALG00000003285	CDHR2	1.97346	7.85399e-07	1.34e-05	0.669249	1.54542e-05	0.000350886	0.122016	0.472529	0.818124	-0.836063	0.00073523	0.00405426
ENSGALG00000003286	ACSBG1	-1.22794	0.00135467	0.00300967	0.792317	0.01289	0.0359295	0.147445	0.524638	0.843844	0.862632	0.00547813	0.0168787
ENSGALG00000003287	TMEM39B	0.702093	0.000158693	0.000503634	-0.412548	0.00203146	0.00888225	0.0124435	0.898123	0.971159	-0.386357	0.00178711	0.00735617
ENSGALG00000003288	TARS	2.1171	8.96089e-09	1.77007e-06	-0.568214	3.44591e-05	0.000561673	-0.26458	0.0264231	0.499309	0.0766337	0.310564	0.409002
ENSGALG00000003289	CHUK	0.100936	0.273555	0.327228	-0.0868789	0.298296	0.415083	0.0221957	0.787649	0.941619	-0.0875711	0.189822	0.275347
ENSGALG00000003293	MBTPS1	0.245188	0.0240345	0.0373764	-0.0845362	0.293142	0.409511	-0.0551005	0.534556	0.848513	0.103492	0.15838	0.23892
ENSGALG00000003294	ATAD5	-2.13084	1.75064e-07	6.46311e-06	0.368139	0.0162614	0.0429244	-0.0972526	0.418056	0.788416	0.577989	0.000405056	0.00278048
ENSGALG00000003295	ENSGALG00000003295	-2.6623	5.77147e-06	4.31937e-05	2.02967	2.54659e-05	0.00046383	0.243615	0.192659	0.638406	1.30654	1.89126e-05	0.000578706
ENSGALG00000003297	HDAC1	1.1626	1.95866e-05	0.000101194	-0.0951584	0.358334	0.477331	-0.105352	0.477368	0.821792	-0.396208	0.0242987	0.0534168
ENSGALG00000003298	DDX55	-0.00466007	0.969191	0.973682	-0.408829	0.0057652	0.0195189	-0.000725979	0.994987	0.998729	-0.166662	0.142441	0.219591
ENSGALG00000003299	NSD3	-1.3016	5.34228e-06	4.09905e-05	0.273077	0.0179851	0.046521	0.197659	0.0535693	0.526594	0.668064	6.05189e-05	0.000971033
ENSGALG00000003301	FAM167B	0.0706371	0.815728	0.844122	-0.657815	0.0380491	0.0838628	-0.109295	0.719984	0.918147	0.0108808	0.965176	0.976046
ENSGALG00000003302	SLC38A8	-1.27867	0.000254728	0.000735751	-1.2555	0.000503318	0.00327679	-0.176811	0.588286	0.869214	-1.14071	0.0078701	0.0222263
ENSGALG00000003304	CRTC1	-0.900478	0.000149057	0.000479018	-0.113393	0.46754	0.584483	0.0955646	0.521938	0.842517	0.4476	0.00236492	0.00901966
ENSGALG00000003307	TMED2	0.382601	0.00345258	0.00676289	-0.178469	0.0462362	0.0980494	-0.0777295	0.477536	0.82188	0.0713559	0.377796	0.478176
ENSGALG00000003308	ERLIN1	0.0812758	0.404927	0.46235	-0.22113	0.0171899	0.0449548	-0.0326718	0.715727	0.916729	-0.0324622	0.608062	0.692069
ENSGALG00000003309	NECAB2	1.43448	4.93072e-05	0.00020119	-0.521993	0.0100138	0.0296263	0.0191807	0.927295	0.980038	-0.291355	0.125511	0.198671
ENSGALG00000003310	SLC45A2	-0.90373	0.148254	0.190072	0.552837	0.402994	0.521694	0.371829	0.467518	0.814971	2.18186	0.00301607	0.0107713
ENSGALG00000003313	MTMR9LP	0.350606	0.0262321	0.0403875	-0.284509	0.0488044	0.102196	-0.221358	0.0766911	0.548651	-0.092738	0.566102	0.655088
ENSGALG00000003314	RILPL1	-0.7052	0.000562158	0.00142021	0.646331	0.000146815	0.00143462	0.0426851	0.702396	0.911282	0.758923	4.0507e-05	0.000790959
ENSGALG00000003318	SNRNP35	1.27675	4.18881e-05	0.000177538	-0.147188	0.302613	0.419744	-0.058811	0.654359	0.895481	-0.0558926	0.618795	0.701501
ENSGALG00000003319	ADAP2	0.244586	0.336698	0.393491	0.540918	0.0495219	0.10337	-0.145814	0.51042	0.837241	1.31989	0.000331325	0.00244919
ENSGALG00000003321	RILPL2	-0.85065	0.000184677	0.000567929	-0.269039	0.0631594	0.125247	-0.170944	0.227568	0.666364	0.187486	0.113507	0.183249
ENSGALG00000003322	TBC1D2B	-1.24646	0.000182972	0.000564531	1.28847	1.22973e-06	8.28781e-05	0.230232	0.100011	0.567755	1.51046	5.92862e-07	0.000254574
ENSGALG00000003323	OSGIN1	4.43464	1.72165e-10	2.7825e-07	-0.311937	0.00268624	0.0110162	0.490697	0.00188706	0.499309	-1.01486	1.15718e-05	0.00048016
ENSGALG00000003324	PRRX1	1.08118	0.00016467	0.000519982	1.91138	2.58293e-08	9.31617e-06	-1.78675	0.0104386	0.499309	3.98146	1.09363e-06	0.000268682
ENSGALG00000003325	KMT5A	-0.75521	0.000358343	0.00097814	0.245732	0.0697372	0.135733	-0.0338132	0.769293	0.934761	0.619451	0.000343584	0.00250133
ENSGALG00000003326	AMACR	0.198145	0.132597	0.172016	-0.0232263	0.832571	0.88272	0.19921	0.0851314	0.557087	-0.245629	0.0167094	0.0398471
ENSGALG00000003329	GORAB	0.808433	3.64537e-05	0.000160137	-0.119638	0.199506	0.305077	0.0450373	0.612859	0.877909	0.0516234	0.527445	0.620044
ENSGALG00000003331	FAF2	0.166965	0.0945295	0.127121	-0.198696	0.0272511	0.0642533	0.0504943	0.571747	0.862464	-0.40774	0.000820419	0.00434409
ENSGALG00000003333	GHDC	0.214081	0.109395	0.144759	-0.377434	0.00576436	0.0195189	-0.0691316	0.514431	0.839105	-0.186534	0.0529924	0.0992727
ENSGALG00000003334	METTL11B	0.0300548	0.94537	0.954769	2.03066	0.000159717	0.00151276	0.820419	0.00858447	0.499309	0.0198988	0.934686	0.954497
ENSGALG00000003336	DAPK2	-0.920879	0.000103324	0.000357719	0.683374	0.000104872	0.00114804	0.441407	0.0168618	0.499309	-0.657021	0.000706271	0.00394636
ENSGALG00000003337	EIF3I	0.493825	0.000694631	0.00169841	-0.520298	5.40189e-05	0.000753213	-0.190159	0.0784892	0.548651	-0.107383	0.160836	0.241683
ENSGALG00000003339	MTOR	0.410316	0.00204779	0.00430276	0.200192	0.0401174	0.0874744	0.114054	0.236893	0.676217	0.0804559	0.235083	0.326738
ENSGALG00000003340	GBGT1	0.549058	0.00592914	0.0108155	0.483734	0.00437488	0.0158308	0.0225152	0.838324	0.952924	0.238072	0.0284638	0.0605443
ENSGALG00000003344	CLTB	0.587973	0.000267727	0.000768368	-0.19542	0.0397518	0.0868725	0.0350622	0.740383	0.926482	-0.408301	0.00159494	0.00680137
ENSGALG00000003345	PIBPPDD4L	-0.411092	0.0358062	0.0534387	0.311041	0.0876257	0.161465	-0.257008	0.158789	0.614403	0.235275	0.192947	0.278992
ENSGALG00000003348	HIGD2A	0.988292	3.19776e-05	0.000144729	-0.476191	0.000315506	0.00239295	-0.088355	0.594121	0.870852	-0.553739	0.000389228	0.00271467
ENSGALG00000003349	PLEKHA2	0.357146	0.0228323	0.0357411	-0.0239689	0.84285	0.890233	0.134559	0.233356	0.673038	-0.221182	0.0366947	0.0742459
ENSGALG00000003353	RAI14	-1.06485	0.000316598	0.000884703	1.09174	3.10716e-07	3.97404e-05	0.166857	0.1112	0.576173	1.0522	3.36522e-06	0.000331143
ENSGALG00000003354	KCNH4	-1.85731	0.0123007	0.0205374	-0.311551	0.690633	0.776111	0.662032	0.271496	0.697594	-0.316535	0.570722	0.659278
ENSGALG00000003355	NOP16	0.808884	4.5617e-05	0.000189437	-0.748661	1.12628e-05	0.000284719	-0.195395	0.0742356	0.54513	-0.261628	0.0142426	0.0351233
ENSGALG00000003356	TM2D2	0.62715	0.000629961	0.00156482	-0.115126	0.289081	0.404922	-0.00508538	0.968685	0.991822	-0.233121	0.0173449	0.0409126
ENSGALG00000003357	FKBP8	0.739251	6.11713e-05	0.000236445	-0.0227248	0.777835	0.842678	0.000155477	0.998697	0.999708	-0.371276	0.00138447	0.00615326
ENSGALG00000003358	UBIAD1	0.308071	0.00874147	0.0151912	-0.000455537	0.995468	0.997207	0.0402911	0.633138	0.886293	0.0303396	0.666967	0.744909
ENSGALG00000003359	RAB5C	1.14013	1.9292e-06	2.22565e-05	0.146975	0.0899578	0.164924	0.109474	0.355907	0.753521	-0.509202	0.00214295	0.0084249
ENSGALG00000003360	ARL10	2.1696	9.30985e-06	5.99241e-05	0.0391814	0.822883	0.875713	-0.0885725	0.576629	0.864069	-0.015192	0.930487	0.951302
ENSGALG00000003361	TREM-B1	-2.4047	0.000674337	0.00165677	0.619911	0.360605	0.479028	-0.36032	0.49591	0.830472	2.19863	0.00217706	0.00851857
ENSGALG00000003362	ACSS2	-0.414483	0.0128252	0.021309	0.204003	0.143198	0.236574	-0.101584	0.343015	0.746367	0.794256	2.29984e-05	0.000619345
ENSGALG00000003365	RAD1	1.10218	2.44615e-05	0.000118624	-0.563615	0.000836742	0.00473745	-0.0424557	0.701746	0.911282	-0.168054	0.104761	0.171987
ENSGALG00000003369	KAT2A	0.309717	0.0233453	0.0364512	-0.215456	0.0974192	0.175636	-0.0865241	0.437673	0.800025	0.0963453	0.25251	0.345823
ENSGALG00000003370	KIAA1191	0.851101	3.02453e-05	0.00013869	-0.34118	0.00211771	0.00917586	0.0885149	0.296469	0.717385	-0.179313	0.0263477	0.056901
ENSGALG00000003373	BRIX1	0.492212	0.000534487	0.00136178	-0.588464	1.82001e-05	0.000388895	-0.152267	0.111469	0.576173	-0.33187	0.00189688	0.00768521
ENSGALG00000003374	ESRP2	0.294015	0.0290835	0.0442904	-0.217228	0.019847	0.0504057	0.27118	0.0801842	0.55167	-1.0546	1.25389e-05	0.000492091
ENSGALG00000003377	SIMC1	0.815636	0.000138382	0.000450909	-0.133903	0.309185	0.426827	0.126438	0.318846	0.729906	-0.285001	0.0216948	0.0488587
ENSGALG00000003378	USP42	-1.32604	4.26674e-05	0.000179621	0.348852	0.0250154	0.0601711	0.231289	0.0663643	0.536013	0.644854	0.000226406	0.00192678
ENSGALG00000003381	HERC1	-0.520693	0.000209107	0.000628072	0.0792302	0.326529	0.445384	0.11596	0.274666	0.700412	-0.00290261	0.975377	0.982896
ENSGALG00000003383	KPNA6	-0.139067	0.150223	0.192238	0.00174903	0.984811	0.989822	-0.00240643	0.976866	0.994601	0.119827	0.109758	0.178378
ENSGALG00000003385	LSM4	0.226722	0.0622032	0.0873981	0.0914531	0.336788	0.455698	-0.018188	0.839176	0.953145	-0.363806	0.00175233	0.00725836
ENSGALG00000003387	DNAJC21	-0.212821	0.169394	0.214203	0.208969	0.093002	0.169405	0.0819499	0.418791	0.788777	0.223579	0.0237211	0.0525237
ENSGALG00000003391	EIF2AK1	-0.143603	0.252835	0.305049	-0.184498	0.187031	0.290321	0.0101378	0.915793	0.976073	0.00136492	0.984423	0.989532
ENSGALG00000003392	SBNO1	-0.4033	0.00143747	0.00316664	0.174304	0.06273	0.124577	0.176094	0.115995	0.581063	-0.0303745	0.697166	0.769912
ENSGALG00000003396	NFATC3	-1.16832	1.02521e-06	1.57802e-05	0.302748	0.00452713	0.0162428	0.073673	0.383173	0.770681	0.727622	2.27986e-05	0.000619072
ENSGALG00000003397	RHOT1	0.131949	0.153463	0.195841	-0.185751	0.0400642	0.0873833	-0.0471453	0.562914	0.858569	-0.0123356	0.833243	0.878266
ENSGALG00000003398	ADAM9	0.17893	0.0661363	0.092384	0.241289	0.0155979	0.0416302	0.021848	0.822152	0.948973	0.391384	0.000683588	0.00386833
ENSGALG00000003400	AIMP2	1.41423	1.6041e-07	6.22512e-06	-0.766526	2.91668e-06	0.000126779	-0.244096	0.0186798	0.499309	-0.292165	0.00326376	0.0114151
ENSGALG00000003401	FBXL22	0.4447	0.0982758	0.131602	0.449107	0.0598366	0.120011	0.274816	0.165805	0.622152	-0.727987	0.0223035	0.050014
ENSGALG00000003403	ZNF385C	-2.92933	2.48217e-06	2.56857e-05	-1.87472	0.00436866	0.015821	-1.08114	0.150393	0.609577	0.0399074	0.953231	0.96732
ENSGALG00000003405	BSDC1	0.700256	7.40053e-05	0.000274899	0.0750041	0.356513	0.475761	0.154405	0.122159	0.585089	-0.547078	0.000101051	0.00125366
ENSGALG00000003408	ZBTB8B	0.632945	0.00310297	0.00615717	-0.0726534	0.62936	0.725601	0.0179222	0.893998	0.970256	-0.246323	0.0911541	0.153795
ENSGALG00000003409	SOGA1	-0.0133494	0.928444	0.940452	0.286153	0.0260748	0.0620559	-0.0944336	0.575019	0.863354	1.14613	5.72384e-06	0.000388108
ENSGALG00000003412	RALGDS	-1.92555	2.7197e-08	2.70116e-06	-0.0373496	0.715773	0.795811	0.0452033	0.603668	0.874512	0.474245	0.000314431	0.00238402
ENSGALG00000003415	DDX28H	1.21038	1.9724e-05	0.000101609	-0.394651	0.0124942	0.0350738	0.00792712	0.94561	0.984611	-0.195107	0.078293	0.136087
ENSGALG00000003416	FAM160A2	0.0484428	0.637005	0.683486	-0.266847	0.00583908	0.0197127	0.0770039	0.445643	0.804441	-0.780582	4.83577e-05	0.000857987
ENSGALG00000003419	MPHOSPH9	-1.10622	6.12573e-05	0.000236695	0.598409	0.000830704	0.00471215	-0.0917614	0.584011	0.867799	0.744561	0.00111024	0.00530158
ENSGALG00000003420	AL033529.1H1	-0.64357	0.00154466	0.00337026	-0.0843227	0.583051	0.686047	0.202106	0.175016	0.627291	0.138623	0.232945	0.324096
ENSGALG00000003424	LMX1A	0.0514757	0.767494	0.801816	-1.07788	0.000121496	0.00127425	-0.291397	0.137245	0.597586	-1.62779	0.00165928	0.00698691
ENSGALG00000003425	GALR1L	0.620646	0.133801	0.173392	0.432519	0.203234	0.309499	-0.233453	0.406739	0.783045	-0.672299	0.0652215	0.117561
ENSGALG00000003426	RHBDL3	-1.99047	0.00287727	0.00576882	-0.38513	0.530083	0.640569	0.0576771	0.934843	0.98219	0.441068	0.49701	0.592603
ENSGALG00000003427	USP3	0.0514877	0.604183	0.653237	0.266186	0.00818093	0.0253646	0.076805	0.504272	0.833908	-0.000443112	0.996581	0.998227
ENSGALG00000003428	PIK3R2	-0.34486	0.0167029	0.0269973	0.427901	0.000368605	0.00266927	0.142654	0.127598	0.58952	0.320382	0.00218769	0.00854409
ENSGALG00000003429	PBX1	-0.904054	0.000346234	0.000949899	0.691927	0.0002193	0.00186274	0.00809505	0.943752	0.984549	1.22697	1.22343e-05	0.000488766
ENSGALG00000003430	PMS2	-0.302162	0.00766451	0.013542	-0.296738	0.00609028	0.0203542	-0.0222705	0.788154	0.941619	-0.168212	0.0494788	0.0939717
ENSGALG00000003432	AGXT2	-0.625236	0.0100799	0.0172391	-0.964583	0.00195245	0.00862536	-0.0709553	0.767843	0.93441	-1.17966	0.0076115	0.0217063
ENSGALG00000003433	DPEP2	2.2345	1.10742e-05	6.73085e-05	-0.164181	0.423167	0.541228	0.155911	0.334462	0.740439	-0.298151	0.107373	0.175255
ENSGALG00000003434	C17orf75	-0.0463591	0.695598	0.7371	-0.109273	0.336033	0.454953	0.0538993	0.587981	0.869214	0.312753	0.00438897	0.0142023
ENSGALG00000003435	PGC	0.0314401	0.899788	0.915914	-0.17903	0.425414	0.543164	0.00380904	0.985196	0.997454	-0.422692	0.159983	0.240665
ENSGALG00000003438	NUF2	-1.70153	1.73338e-06	2.09919e-05	0.388457	0.0100815	0.0297721	-0.097068	0.390832	0.775492	-0.0539857	0.451471	0.550007
ENSGALG00000003439	PLEKHM2	0.674269	4.98544e-05	0.000203003	0.347537	0.00124757	0.00624768	0.0782521	0.428291	0.79455	-0.148058	0.112168	0.181465
ENSGALG00000003441	GTF3C5	0.767032	0.000397369	0.00106452	-0.132885	0.253394	0.365891	0.0612953	0.54523	0.851646	-0.22153	0.0327288	0.067744
ENSGALG00000003443	LRRC52	-0.323459	0.210918	0.259998	1.06247	0.000365353	0.0026522	-0.165015	0.456278	0.810462	0.171729	0.332861	0.432317
ENSGALG00000003445	MGST3	2.04276	6.31669e-08	4.07055e-06	-0.470369	0.000231005	0.00192989	0.112812	0.477697	0.82188	-1.09427	7.11404e-05	0.00105394
ENSGALG00000003446	PRLR	-2.0504	1.4411e-06	1.89357e-05	-0.410515	0.04496	0.0957704	0.16714	0.386524	0.7727	-0.0370938	0.884107	0.916214
ENSGALG00000003447	FRS3	-0.19075	0.161228	0.204853	-0.079684	0.547081	0.655038	0.023192	0.840535	0.953913	0.307435	0.00868165	0.0239588
ENSGALG00000003454	ZNF207	0.287897	0.0119061	0.0199516	-0.234553	0.0375607	0.0830337	-0.162247	0.154075	0.61255	-0.0369766	0.577496	0.66546
ENSGALG00000003456	CA12	1.17907	0.0698765	0.0969535	1.52064	0.00472915	0.0167494	-0.316925	0.491394	0.828787	0.171982	0.651378	0.730473
ENSGALG00000003457	CNP	0.049238	0.627019	0.674155	-0.0279789	0.785229	0.848002	-0.121848	0.280316	0.705967	0.137133	0.0761241	0.1329
ENSGALG00000003458	CCZ1	0.538939	0.00018144	0.000560687	-0.205922	0.0426091	0.0918409	0.104819	0.333653	0.740296	-0.522688	0.000273475	0.00217467
ENSGALG00000003461	USP49	-1.80929	2.16134e-05	0.000108543	0.399922	0.111391	0.194548	-0.220526	0.312387	0.725967	1.83792	0.000130539	0.0014277
ENSGALG00000003464	TTC25	0.191104	0.562392	0.614733	0.236389	0.476917	0.593465	-0.112618	0.661389	0.897378	0.736006	0.0510835	0.0963976
ENSGALG00000003466	AKR1E2	2.00094	1.34666e-07	5.82502e-06	-0.0906871	0.584782	0.687391	0.551199	0.0492902	0.518817	-1.22973	0.000302022	0.00232748
ENSGALG00000003467	BYSL	1.83087	2.04121e-08	2.50107e-06	-0.737699	1.59969e-06	9.20366e-05	-0.25607	0.0151819	0.499309	-0.335477	0.00137908	0.00613393
ENSGALG00000003470	ZMAT4	0.0847952	0.811011	0.840121	0.445355	0.183154	0.28576	-0.263283	0.381385	0.769467	1.00402	0.00945981	0.0256147
ENSGALG00000003472	VWC2L	-1.2911	0.000626815	0.00155766	-0.245378	0.364334	0.482754	0.402011	0.199954	0.642053	-0.236196	0.351441	0.45069
ENSGALG00000003473	SFRP1	0.492198	0.000402032	0.00107467	-0.290802	0.00702205	0.0226115	-0.0595544	0.71141	0.914428	-0.614867	0.000427842	0.00287961
ENSGALG00000003474	MED20	1.74401	7.21123e-08	4.36167e-06	-0.54095	6.71461e-05	0.000861773	-0.16519	0.121002	0.584728	-0.474597	0.000348806	0.00252179
ENSGALG00000003475	ACLY	1.60196	3.21349e-07	8.40139e-06	-0.00306737	0.970286	0.979542	-0.294833	0.0298368	0.499309	0.518995	0.00263858	0.00976857
ENSGALG00000003476	ERN1	-1.23119	4.41709e-07	1.00034e-05	-0.291976	0.00872468	0.0266508	-0.174315	0.0922898	0.564094	0.532966	0.000114449	0.00133333
ENSGALG00000003478	GFI1B	-0.825415	0.0853255	0.115972	-0.30153	0.628812	0.725204	-0.484325	0.361262	0.756481	0.925498	0.185376	0.270177
ENSGALG00000003479	LMTK2	-2.09977	1.43405e-05	8.13186e-05	0.993487	0.00029812	0.00230936	0.484484	0.00400116	0.499309	0.449494	0.00381499	0.0127871
ENSGALG00000003483	GOLGA7	0.724802	4.76575e-05	0.000195897	-0.203975	0.0307581	0.0708038	0.0349053	0.742983	0.92715	-0.448085	0.00108431	0.0052163
ENSGALG00000003484	BARD1	-2.70871	1.24898e-07	5.62137e-06	0.49262	0.00385595	0.0143864	-0.0364545	0.8242	0.949273	0.339918	0.0228529	0.0510064
ENSGALG00000003485	CCND3	0.465571	0.00387934	0.00748015	0.184643	0.10402	0.184539	-0.0938501	0.459404	0.811413	0.249544	0.0117648	0.0302946
ENSGALG00000003487	RAB8B	-0.313939	0.0236047	0.0368174	0.731434	1.96197e-05	0.000400267	0.16327	0.160661	0.617429	0.213531	0.0339418	0.0695925
ENSGALG00000003492	PPP1R3E	0.727051	2.81862e-05	0.000131653	-0.237726	0.0131373	0.0364304	0.00737828	0.933155	0.982067	-0.479994	0.000237223	0.00198274
ENSGALG00000003495	ALDH9A1	0.0994487	0.361776	0.418782	-0.264022	0.0116406	0.0332873	0.0973263	0.469321	0.815821	-0.890378	8.96733e-05	0.00118584
ENSGALG00000003496	TEX2	-0.178677	0.189218	0.236413	0.271225	0.0377715	0.0833958	0.118509	0.290653	0.712915	0.160714	0.147061	0.225132
ENSGALG00000003498	TAF8	0.838041	0.000211194	0.000632941	-0.200169	0.0751171	0.143349	0.0795166	0.381529	0.769467	-0.135979	0.0881689	0.149768
ENSGALG00000003499	MAST3	-1.63757	1.58134e-05	8.71453e-05	0.640318	0.00357925	0.0136024	0.0838885	0.659651	0.897112	0.927486	0.00047924	0.00308917
ENSGALG00000003500	TSC1H1	-1.19468	0.00108118	0.00247791	0.964678	0.000487363	0.00321377	0.363173	0.0292442	0.499309	0.960584	9.03985e-05	0.00119086
ENSGALG00000003503	MYBL2	-0.856877	5.26873e-05	0.000211391	0.22735	0.0380638	0.0838847	-0.211139	0.129107	0.58952	0.299002	0.0238047	0.0526565
ENSGALG00000003505	LACTB	0.140073	0.194629	0.242186	-0.336058	0.00314195	0.0123661	0.0501084	0.623985	0.882303	-0.507071	0.000335789	0.0024668
ENSGALG00000003507	TECPR1	-0.862905	0.000520753	0.0013322	0.632214	0.00093694	0.00510992	0.159385	0.196483	0.641354	0.580079	0.000555804	0.00338336
ENSGALG00000003509	SPACA9	-0.146487	0.840262	0.864578	1.86919	0.00647734	0.0212894	-0.221663	0.624665	0.882642	1.43452	0.0140344	0.0347304
ENSGALG00000003510	UCK2	0.970114	1.01962e-05	6.34917e-05	-0.186358	0.0525011	0.108254	-0.179143	0.0733335	0.54513	0.0522034	0.559116	0.6484
ENSGALG00000003512	SPIK7	-2.8134	0.00299142	0.00596339	-0.455871	0.731642	0.808197	0.0221725	0.988236	0.997735	0.114144	0.927319	0.949001
ENSGALG00000003517	ZBTB8OS	0.911886	1.32576e-05	7.69906e-05	-0.0968231	0.295716	0.412204	0.185853	0.166184	0.622197	-1.07577	1.18562e-05	0.000483438
ENSGALG00000003518	GPAT4	1.67005	2.165e-07	7.03605e-06	-0.097782	0.308406	0.425984	0.0332743	0.691767	0.908438	-0.0885684	0.191269	0.277061
ENSGALG00000003519	ENSGALG00000003519	2.09278	0.333175	0.390068	3.01236	0.038975	0.0855285	1.87602	0.0253272	0.499309	1.30943	0.016278	0.0389645
ENSGALG00000003520	POLG2	-0.547569	0.00148179	0.00325146	-0.558491	0.000716019	0.00421224	0.0214987	0.858391	0.959235	0.190924	0.0989435	0.164092
ENSGALG00000003521	TPM1	0.496981	0.00330222	0.00650636	-0.105965	0.267793	0.381598	0.0731521	0.646421	0.892796	-0.217649	0.0512991	0.0966711
ENSGALG00000003522	RBBP4	0.027353	0.781257	0.813475	-0.0360693	0.677971	0.765899	-0.081835	0.442791	0.802195	0.0587131	0.454312	0.552853
ENSGALG00000003523	IFT52	0.331159	0.00979679	0.0168002	0.00181431	0.985069	0.990003	-0.0295607	0.79332	0.942133	0.294004	0.0106679	0.0281178
ENSGALG00000003526	TUBGCP2	0.410649	0.00204829	0.00430329	-0.047976	0.59316	0.694723	0.00984664	0.912122	0.975298	-0.0100979	0.865453	0.902459
ENSGALG00000003527	ARRDC2	-0.237761	0.206315	0.254972	-0.217608	0.214698	0.322422	-0.0874757	0.628078	0.884394	-0.157228	0.201539	0.289276
ENSGALG00000003529	SYNC	1.7731	1.05778e-05	6.51543e-05	0.520047	0.000786115	0.00452427	-0.103783	0.688956	0.90766	0.63897	0.0243156	0.0534407
ENSGALG00000003532	DDX5	-0.217303	0.107172	0.142041	-0.196482	0.0389781	0.0855285	-0.0513366	0.668986	0.899202	0.205226	0.0425261	0.0835576
ENSGALG00000003533	ZNF511	0.521118	0.00453551	0.0085722	-0.695963	7.26977e-05	0.000906486	0.0480272	0.643877	0.891846	-0.467142	0.00200786	0.0080143
ENSGALG00000003536	KLHL11	-0.832982	9.14241e-05	0.000324483	0.485248	0.0712223	0.137809	0.0734008	0.587953	0.869214	0.191653	0.0387465	0.0775367
ENSGALG00000003537	SGK2	-1.3818	0.000925635	0.00216971	-0.948133	0.0205299	0.0516605	-0.219487	0.569331	0.86185	-0.828655	0.223413	0.314128
ENSGALG00000003539	KIAA1522	-0.525023	0.000649812	0.00160606	0.080654	0.320577	0.43884	0.0835213	0.493063	0.829179	-0.713052	0.000107041	0.00128666
ENSGALG00000003540	CEP95	-0.161837	0.389872	0.447084	0.385607	0.0299734	0.0692754	-0.0623396	0.700241	0.910954	0.632517	0.00148935	0.00647533
ENSGALG00000003545	CFAP77	0.903804	0.0908483	0.122653	-1.51583	0.00771049	0.0242643	-1.50065	0.0402479	0.506384	1.97996	0.0275471	0.0590038
ENSGALG00000003547	SKP2	0.0297673	0.775775	0.809089	0.0727058	0.388347	0.507538	-0.123429	0.321888	0.731447	0.437012	0.0061992	0.0186009
ENSGALG00000003548	BAIAP2L1	0.151317	0.311835	0.367724	0.187323	0.0463745	0.0982265	0.175986	0.281644	0.707012	-1.08432	4.29081e-05	0.000811512
ENSGALG00000003549	MTG1	1.14228	1.04729e-05	6.47155e-05	-0.238104	0.0316365	0.0724412	0.0724082	0.431405	0.796091	-0.56073	0.000452879	0.00298464
ENSGALG00000003550	ARHGAP40	-0.837742	0.0177147	0.0284671	0.46389	0.0368781	0.0818194	0.0776619	0.731728	0.922839	-0.0774932	0.624435	0.706678
ENSGALG00000003553	ABCA12	-0.587831	0.0570609	0.0809664	-0.0335617	0.905951	0.935171	0.231773	0.387315	0.773347	-0.432726	0.172698	0.255157
ENSGALG00000003554	OPTC	-0.240911	0.369334	0.426559	-0.441462	0.102544	0.182486	-0.833433	0.0284666	0.499309	0.685533	0.103039	0.169692
ENSGALG00000003557	PAOX	0.559145	0.00159585	0.00346665	-0.607412	0.00014871	0.00144785	0.0450245	0.645289	0.892281	-0.6273	0.000165269	0.00162704
ENSGALG00000003558	NADK2	-2.80892	2.37136e-07	7.24366e-06	0.537915	0.00883641	0.0269411	-0.0389117	0.768378	0.934479	0.975847	0.000244629	0.00202374
ENSGALG00000003559	ACTR5	1.18075	4.89367e-05	0.000199953	-0.365983	0.0140299	0.0383351	0.0461619	0.705125	0.91182	-0.149663	0.179584	0.263615
ENSGALG00000003560	SLC6A2	0.0509333	0.796564	0.827325	-0.825091	0.000895671	0.00494818	-0.402717	0.162505	0.617931	-0.708747	0.01058	0.0279316
ENSGALG00000003562	NPTX2	-0.408151	0.015694	0.0255034	0.153652	0.335916	0.454864	0.360604	0.063281	0.532041	-0.777712	0.0002896	0.00225712
ENSGALG00000003563	YARS	2.58027	3.1185e-09	1.15819e-06	-0.595894	1.55994e-05	0.000352414	-0.308357	0.0161081	0.499309	-0.337627	0.00288012	0.0104255
ENSGALG00000003566	SMURF2	-0.721313	0.00256042	0.00522188	0.483647	0.00273557	0.0111449	0.161259	0.118986	0.583592	0.553222	0.000657024	0.00378006
ENSGALG00000003567	FNDC5	0.345348	0.133139	0.172656	-0.520063	0.0023864	0.0100439	0.225458	0.186162	0.636914	-1.01834	0.000325242	0.00242337
ENSGALG00000003568	PPP1R16B	-1.62234	2.61476e-05	0.000124659	0.224443	0.240733	0.351924	-0.0687094	0.727234	0.921574	1.21786	0.000177588	0.00168651
ENSGALG00000003569	TMEM130	0.14019	0.392095	0.449315	-0.065246	0.67827	0.766043	0.251888	0.123676	0.585698	-0.227561	0.0845311	0.144694
ENSGALG00000003570	ATIC	-1.25628	4.79993e-07	1.03795e-05	-0.0741186	0.429084	0.547181	-0.170548	0.145906	0.605616	0.257771	0.0177224	0.0416371
ENSGALG00000003572	ARHGEF18	0.0838319	0.440503	0.497096	0.447395	0.00104493	0.00552518	0.253747	0.0722013	0.54513	-0.313397	0.0242115	0.0532778
ENSGALG00000003573	HPCA	-1.40326	0.0740772	0.102176	-0.975388	0.343354	0.46219	1.45506	0.199904	0.642053	-1.62333	0.14605	0.223912
ENSGALG00000003574	LPCAT2	1.45092	1.34394e-05	7.76996e-05	0.410364	0.00371259	0.0140073	0.020566	0.828717	0.950801	0.568584	0.00308964	0.0109723
ENSGALG00000003575	DNTTIP1	1.30816	9.81183e-07	1.5367e-05	-0.441725	0.000398249	0.00280733	-0.0494615	0.553535	0.856021	-0.701386	2.33276e-05	0.000620573
ENSGALG00000003578	FN1	1.00581	1.00081e-05	6.28926e-05	1.43888	7.40238e-07	6.48274e-05	-0.120052	0.715487	0.916723	1.98099	1.15284e-05	0.00048016
ENSGALG00000003580	MMP2	0.498199	0.000543324	0.00138087	1.24821	5.32659e-08	1.45168e-05	-0.0397871	0.745006	0.927339	0.75511	0.000223167	0.00191258
ENSGALG00000003582	SLC1A3	-1.44513	0.00603081	0.0109762	-0.734119	0.174563	0.275842	-0.0569637	0.912264	0.975298	-0.49792	0.392251	0.492058
ENSGALG00000003584	KPNA2	-1.077	4.96195e-05	0.000202325	1.08813	5.75545e-05	0.000790119	-0.40294	0.0903933	0.561825	0.849139	0.000187584	0.00174989
ENSGALG00000003588	IRX5	-0.948401	0.0710009	0.0983371	-0.21218	0.748717	0.822026	-1.00839	0.11046	0.575454	2.62298	0.00352161	0.0120817
ENSGALG00000003589	VTN	0.317371	0.0154538	0.0251499	-0.425546	0.00180976	0.00816722	-0.0323066	0.782398	0.939021	-0.322915	0.0922217	0.155052
ENSGALG00000003590	C17orf58	-1.2533	0.00109641	0.00250798	1.36947	0.000287368	0.00225995	0.0730444	0.722917	0.919753	0.0351585	0.886228	0.91761
ENSGALG00000003594	ANK1	-3.43399	2.54444e-07	7.53279e-06	-0.116578	0.824211	0.876417	0.553637	0.0887009	0.560895	0.0224383	0.916257	0.940486
ENSGALG00000003595	SARM1	-0.317113	0.154487	0.19695	-0.187011	0.39132	0.510523	-0.293314	0.13672	0.596779	0.211834	0.35183	0.451124
ENSGALG00000003596	TRRAP	-0.793194	1.00943e-05	6.32097e-05	-0.06581	0.436506	0.55426	0.0191781	0.838758	0.95308	0.308422	0.00200734	0.00801402
ENSGALG00000003597	AK2	1.19715	1.16094e-05	6.95626e-05	-0.428497	0.000388118	0.00275558	0.0888766	0.539899	0.850062	-1.07022	4.86105e-05	0.000859042
ENSGALG00000003601	ATP2B4	-0.699988	7.70659e-05	0.000283895	0.272684	0.00544723	0.0186771	0.212554	0.0729189	0.54513	0.0138558	0.839888	0.883993
ENSGALG00000003602	RPGRIP1LH	-2.17943	3.90678e-05	0.000168498	0.615867	0.0790666	0.149061	0.174897	0.495083	0.829946	0.911293	0.00504998	0.0158424
ENSGALG00000003604	SLC46A1	-0.49173	0.00588137	0.0107394	-0.0929543	0.568005	0.67302	0.534408	0.00371212	0.499309	-0.482508	0.00149677	0.00649809
ENSGALG00000003605	NIPBLH2	-0.737277	0.000114536	0.000388294	0.124697	0.164621	0.263536	0.151593	0.11307	0.578952	0.17299	0.0395063	0.078828
ENSGALG00000003614	AZIN2	0.182158	0.212956	0.26222	0.125994	0.33716	0.456028	0.0323533	0.842727	0.954339	-0.0607949	0.536693	0.628422
ENSGALG00000003624	KLHL10	1.18323	0.000476368	0.00123651	0.357205	0.127634	0.216321	0.196923	0.298035	0.718561	0.165483	0.277185	0.373657
ENSGALG00000003625	NDUFS5	0.900351	1.04795e-05	6.47343e-05	-0.452616	0.000392197	0.00277457	-0.13871	0.224661	0.663636	-0.328453	0.00239439	0.00909951
ENSGALG00000003628	TLN2H1	-0.505775	0.00967898	0.0166094	0.192812	0.146502	0.240691	-0.049838	0.740465	0.92652	0.332044	0.00738237	0.0212368
ENSGALG00000003631	C5orf42H	-0.821918	0.000723489	0.00176098	-0.179779	0.322862	0.441284	0.165173	0.353627	0.751735	0.705554	0.00163404	0.00691832
ENSGALG00000003634	PTEN	0.0867929	0.327346	0.383977	-0.0384104	0.625975	0.722823	-0.0132516	0.87409	0.964053	0.183904	0.0206854	0.0469902
ENSGALG00000003636	FBLIM1	1.69482	6.97626e-07	1.25023e-05	-0.863936	4.99875e-06	0.000173248	-0.169008	0.205445	0.646213	-0.626944	0.000312723	0.00237386
ENSGALG00000003641	KAT6A	-1.88858	1.17195e-06	1.68715e-05	0.362449	0.00615902	0.0205085	0.253852	0.0208209	0.499309	0.470117	0.00240356	0.00912654
ENSGALG00000003642	PDGFA	-0.710136	6.5247e-05	0.000249776	-0.0245853	0.780996	0.845046	0.0798128	0.447612	0.805314	0.0525479	0.488885	0.584927
ENSGALG00000003644	C2CD4A	0.0486142	0.777285	0.810378	-0.535961	0.00293343	0.0117509	0.212347	0.186454	0.636961	-1.4333	1.96597e-05	0.000588125
ENSGALG00000003645	PITPNM2	-1.86679	4.98092e-07	1.05331e-05	0.402973	0.0143718	0.0389842	0.307481	0.0716881	0.542612	0.519012	0.0226027	0.0505923
ENSGALG00000003647	SLC13A2	3.14326	3.65708e-05	0.000160413	-0.644923	0.0158565	0.0421055	0.862433	0.000401947	0.424289	-0.951411	0.0107165	0.0282049
ENSGALG00000003648	SVIP	0.693556	0.000552485	0.00140015	0.330241	0.0198207	0.0503653	-0.0742204	0.579839	0.865596	0.495613	0.00161292	0.00685372
ENSGALG00000003650	NOL11	0.222597	0.0297684	0.0452214	-0.363491	0.00167088	0.0077053	-0.0537505	0.53888	0.850031	-0.137621	0.053106	0.0994227
ENSGALG00000003651	NT5C3B	0.7	9.54312e-05	0.000334961	-0.211345	0.0442592	0.094504	-0.0199177	0.843891	0.954789	-0.792042	1.15867e-05	0.00048016
ENSGALG00000003652	ATAD1	0.499142	0.000421537	0.00111635	-0.176931	0.0609621	0.121719	0.0581587	0.527437	0.845669	-0.295074	0.00349552	0.0120216
ENSGALG00000003655	GAS2	-1.22536	2.26902e-05	0.000112426	0.638953	0.000567185	0.0035643	0.0958448	0.418902	0.788819	-0.173278	0.141614	0.218616
ENSGALG00000003657	UNC119	-0.896326	0.00465133	0.00875967	0.635272	0.00318702	0.0124827	0.164484	0.376501	0.765244	0.0603045	0.507952	0.602784
ENSGALG00000003658	DHX35	-0.467956	0.0126752	0.0210893	-0.0886035	0.523042	0.634286	0.108347	0.398603	0.780064	0.262509	0.0508429	0.0960252
ENSGALG00000003660	FANCF	-0.579378	0.0163958	0.0265541	0.30164	0.127051	0.215555	-0.251127	0.17111	0.625411	0.411082	0.0603933	0.110483
ENSGALG00000003661	SETX	0.0279273	0.788077	0.819755	0.0917042	0.334818	0.453758	-0.00490666	0.960285	0.988589	0.542776	0.000129491	0.00142544
ENSGALG00000003663	RBL2	-1.82977	1.27287e-05	7.46589e-05	0.950316	3.74125e-05	0.000596175	0.136292	0.249905	0.685256	0.565705	0.00136291	0.00609103
ENSGALG00000003665	PIGS	1.0655	1.48305e-06	1.92731e-05	0.0926348	0.255794	0.368192	0.0956577	0.360753	0.756127	-0.735487	4.6205e-05	0.000843769
ENSGALG00000003670	MAFB	0.0827354	0.575634	0.626945	0.852092	5.06113e-05	0.000725658	0.102676	0.349107	0.749338	0.962261	1.34161e-05	0.000506392
ENSGALG00000003672	UBLCP1	1.30881	1.93603e-06	2.2292e-05	-0.0166822	0.857782	0.901355	0.0113877	0.893993	0.970256	-0.0562254	0.372824	0.472893
ENSGALG00000003674	DHTKD1	-0.826569	7.24883e-05	0.000270899	0.166745	0.136392	0.227838	-0.0888893	0.444883	0.804441	-0.099614	0.340348	0.43954
ENSGALG00000003675	PRKAR1B	-0.887466	7.27422e-05	0.000271569	0.277547	0.0493816	0.103113	0.0359794	0.747788	0.927671	0.480935	0.00329126	0.0114775
ENSGALG00000003677	NTNG2	0.941827	0.000591642	0.00148206	0.33603	0.054709	0.111833	-0.189869	0.182776	0.634876	0.563451	0.00315242	0.0111264
ENSGALG00000003681	TOP1	0.206017	0.0507086	0.0729662	0.175066	0.0424826	0.0916129	0.0343491	0.722919	0.919753	0.0481782	0.509751	0.604019
ENSGALG00000003682	ARL6IP4	0.521142	0.000654744	0.00161555	-0.410747	0.00105898	0.00556502	-0.00674106	0.93722	0.982569	-0.437878	0.000404328	0.00278048
ENSGALG00000003683	MED27	0.473589	0.00207462	0.00434833	-0.307784	0.0103732	0.0304516	-0.235449	0.0367199	0.501019	0.0185589	0.869286	0.905197
ENSGALG00000003684	DNAAF5H	0.247657	0.173718	0.218955	0.114133	0.453353	0.571178	-0.182248	0.292185	0.714035	0.433768	0.023825	0.0526947
ENSGALG00000003687	OGFOD2	0.950343	9.07341e-05	0.000322421	-0.141525	0.258231	0.370917	-0.00101677	0.992467	0.998697	-0.145358	0.176645	0.260053
ENSGALG00000003688	NUP155	-0.5853	0.000323002	0.000898504	0.0659099	0.44138	0.559087	-0.0793189	0.503167	0.833769	0.30878	0.00466597	0.014909
ENSGALG00000003689	PAPSS2	1.21255	7.7785e-07	1.33446e-05	-0.101388	0.498879	0.613384	0.452115	0.00534463	0.499309	-0.988829	5.05389e-06	0.000374714
ENSGALG00000003690	KRT17	1.76613	6.67333e-06	4.73985e-05	0.281515	0.386703	0.505686	-0.00826876	0.966738	0.991271	1.04577	0.00901504	0.0247062
ENSGALG00000003691	RNF145	0.185097	0.0782984	0.107431	0.00172068	0.985745	0.990481	-0.271141	0.043801	0.513198	0.77425	0.000514304	0.00322401
ENSGALG00000003693	MACF1	-0.186364	0.0651259	0.0910656	0.0710879	0.410576	0.529082	-0.0287546	0.784906	0.939854	0.359655	0.0026815	0.00988658
ENSGALG00000003695	MINPP1	-0.186715	0.369612	0.426824	0.847642	0.000122396	0.00127997	0.0627108	0.610482	0.877071	1.02483	1.83661e-05	0.00057759
ENSGALG00000003696	ENSGALG00000003696	0.879962	2.63036e-05	0.000125201	-0.00466535	0.963107	0.975029	0.0522797	0.532132	0.847323	-0.472261	0.000280657	0.00221688
ENSGALG00000003699	EBF1	-1.12278	0.000144302	0.000466606	0.890676	0.000624149	0.00382583	-0.7489	0.069285	0.538313	2.04032	1.16686e-05	0.000481309
ENSGALG00000003701	SGMS1	-0.457916	0.00072036	0.00175432	0.179165	0.0519157	0.107395	0.243567	0.0529352	0.525982	0.0428218	0.599248	0.684008
ENSGALG00000003702	CLINT1	0.692693	0.000132181	0.000434846	0.211124	0.0418328	0.0904639	0.201324	0.186331	0.636914	-0.545318	0.000587082	0.00350829
ENSGALG00000003703	USE1	1.29037	3.22773e-06	3.01062e-05	-0.389682	0.00254148	0.010578	-0.0398071	0.650397	0.893899	-0.320637	0.00262652	0.00973743
ENSGALG00000003705	VPS13C	-0.796506	0.000118778	0.000399024	0.358723	0.00945805	0.0283741	0.252446	0.0531213	0.526594	0.15563	0.0747086	0.130957
ENSGALG00000003708	WDR70	0.252132	0.0377221	0.0559505	-0.119485	0.221128	0.329578	0.0921773	0.29641	0.717385	0.000590391	0.992952	0.99536
ENSGALG00000003709	PLAT	-1.52691	3.8955e-05	0.000168215	0.641507	0.00356426	0.0135628	0.0964744	0.5542	0.856477	0.435941	0.0306757	0.0643077
ENSGALG00000003712	RAPGEF1	-1.10826	9.65772e-06	6.14733e-05	0.684625	2.30157e-05	0.00043715	0.199585	0.0951681	0.566147	0.0132067	0.900132	0.928215
ENSGALG00000003713	CLCNKB	0.764052	0.0106489	0.0180939	1.10516	0.000150076	0.00145875	-0.246274	0.414752	0.787343	0.807727	0.00582802	0.0177294
ENSGALG00000003716	GDNF	-1.08981	0.000828908	0.00197617	0.248028	0.298193	0.414973	-0.159061	0.512252	0.83837	-0.155723	0.622012	0.704384
ENSGALG00000003717	MYO9B	0.429309	0.000931707	0.00218118	0.166725	0.0676458	0.132402	0.0278269	0.753918	0.930315	0.415307	0.001369	0.00610896
ENSGALG00000003720	FANCD2	-1.38233	4.95568e-06	3.89633e-05	0.447048	0.00497765	0.0174164	-0.166585	0.253665	0.686978	0.343092	0.00941252	0.0255085
ENSGALG00000003722	THG1L	0.090555	0.409702	0.467232	-0.289401	0.0155737	0.0415846	-0.274854	0.0238877	0.499309	0.371103	0.00515991	0.0161105
ENSGALG00000003726	EGFLAM	-0.611549	0.00211057	0.00441224	0.758144	1.8268e-05	0.000388933	0.106166	0.506092	0.834924	0.765915	0.00791839	0.0223414
ENSGALG00000003727	HAUS8	0.31747	0.037498	0.0556553	0.102131	0.383374	0.502182	0.0419627	0.69704	0.910572	-0.511419	0.000686433	0.00388025
ENSGALG00000003731	FBXO42	0.153589	0.202466	0.250681	0.024947	0.814894	0.869012	0.0183958	0.829461	0.951104	-0.0513797	0.481318	0.578178
ENSGALG00000003732	UCK1	0.051421	0.561321	0.613649	0.298324	0.00363605	0.0137654	0.0424193	0.648213	0.892952	-0.00857375	0.94351	0.96056
ENSGALG00000003733	LIFR	-1.70978	1.07541e-05	6.59948e-05	0.261874	0.0947372	0.171851	0.19898	0.155215	0.613086	0.675131	0.000359773	0.00256766
ENSGALG00000003734	SZRD1	0.134571	0.14437	0.185694	-0.116329	0.165312	0.264363	0.0228462	0.781253	0.938834	-0.199513	0.0188974	0.0437555
ENSGALG00000003736	ABCB9	0.278141	0.0467436	0.067809	0.666905	0.000122471	0.00128	0.32065	0.0417733	0.506384	-0.544137	0.00166581	0.00700943
ENSGALG00000003738	EMC3	1.69975	1.42901e-07	5.93694e-06	-0.480083	0.000196251	0.00173321	0.0149051	0.87216	0.963569	-0.588668	0.000341782	0.00249434
ENSGALG00000003741	MYO18A	0.112377	0.254651	0.306907	-0.162284	0.0579967	0.117073	0.08685	0.417937	0.788416	-0.337044	0.00244695	0.00924783
ENSGALG00000003742	CPAMD8	-1.62131	4.53989e-06	3.6868e-05	0.644212	0.000560424	0.00352805	0.234623	0.0540445	0.526694	0.627768	0.000411322	0.00281358
ENSGALG00000003743	VPS37B	-0.491367	0.0222375	0.0349054	1.31457	1.01705e-06	7.62916e-05	0.480044	0.00695295	0.499309	-0.21116	0.0615707	0.112118
ENSGALG00000003744	ADAM19	-0.00192975	0.993231	0.994685	0.778612	0.0034998	0.0133805	-0.268179	0.434645	0.79793	1.79572	0.000247225	0.00203515
ENSGALG00000003745	NECAP2	0.810031	1.74562e-05	9.34184e-05	-0.0900984	0.281366	0.396616	0.00658616	0.937366	0.982569	-0.18818	0.0406301	0.0805712
ENSGALG00000003747	OSMR	0.710816	0.00225377	0.0046666	0.66195	0.000121678	0.00127471	-0.233061	0.208163	0.647966	1.41318	2.18154e-06	0.000302778
ENSGALG00000003748	ANO5	-0.327911	0.00810758	0.0142343	0.163178	0.0652871	0.128678	-0.159574	0.134595	0.596079	0.910455	3.6402e-05	0.000753382
ENSGALG00000003750	PLCG1	-0.338703	0.00471259	0.00885722	-0.0008709	0.99145	0.994527	-0.0400222	0.672107	0.901067	0.048086	0.570928	0.65943
ENSGALG00000003751	ASAH2BH	0.3089	0.0270428	0.0414709	0.0755492	0.668839	0.758424	0.398546	0.0597465	0.532041	-0.23527	0.242755	0.335407
ENSGALG00000003753	CYLD	-1.6332	9.32992e-06	6.00316e-05	0.506343	0.00609403	0.0203542	0.30925	0.024883	0.499309	0.57357	0.000947223	0.00476911
ENSGALG00000003757	POMT1	-0.91336	5.82091e-05	0.000227576	0.5299	0.0012713	0.00634332	0.00165489	0.986709	0.99765	0.34118	0.00340142	0.0117741
ENSGALG00000003758	MREG	1.87624	3.43504e-06	3.12689e-05	-0.483496	0.00744887	0.0236517	0.173558	0.231722	0.671049	-0.509609	0.00597181	0.0180556
ENSGALG00000003759	RORA	-2.67568	4.21705e-07	9.8547e-06	0.344084	0.134302	0.225353	0.41242	0.0799036	0.551665	0.445308	0.0600316	0.109923
ENSGALG00000003765	A1CF	-1.1331	2.92838e-05	0.000135469	0.986909	0.000517342	0.00333357	0.25965	0.123199	0.585156	-0.412257	0.00275335	0.0100739
ENSGALG00000003766	KIAA0100	0.0484896	0.601775	0.651306	0.268829	0.00637345	0.0210295	0.223726	0.0307804	0.499309	-0.258001	0.00488697	0.0154647
ENSGALG00000003767	NKD1	-1.06093	0.00127243	0.00284687	0.0338085	0.874966	0.912968	0.157274	0.564999	0.859759	1.31894	0.00271164	0.00996846
ENSGALG00000003770	ANXA2	1.71369	1.50081e-06	1.93765e-05	-0.100593	0.299072	0.415936	0.0496021	0.762702	0.932702	-0.685466	0.00140615	0.00622318
ENSGALG00000003771	SIN3B	-0.568928	0.00870513	0.0151414	0.308985	0.0360249	0.0802872	0.169198	0.0971227	0.566676	0.567783	0.000113574	0.00132488
ENSGALG00000003774	ATP13A2	-0.286514	0.0246768	0.0382546	-0.553371	6.02508e-05	0.000808407	0.0371418	0.680833	0.90383	-0.184842	0.116373	0.186992
ENSGALG00000003775	RICTOR	-1.69763	5.27757e-06	4.06832e-05	0.554405	0.00196645	0.00867054	0.280575	0.0286732	0.499309	0.578416	0.000706294	0.00394636
ENSGALG00000003777	NELL1	-0.802204	0.0226219	0.0354524	0.277788	0.195433	0.30019	-0.148643	0.513402	0.838517	1.88077	2.36038e-05	0.000622593
ENSGALG00000003778	TMEM38A	0.286683	0.027268	0.0417688	-0.235356	0.0196616	0.0500421	0.169578	0.116234	0.581081	-0.398715	0.00167972	0.00705021
ENSGALG00000003781	SUN1	-0.58921	0.000122956	0.000410347	0.0515889	0.544184	0.652537	-0.0622936	0.469078	0.815821	0.25907	0.0041333	0.0136002
ENSGALG00000003786	BRD7	0.859335	1.01158e-05	6.32789e-05	-0.154806	0.125284	0.213158	-0.0652911	0.468594	0.815613	0.101016	0.172258	0.254736
ENSGALG00000003788	BNIP2	-0.376321	0.00931557	0.0160648	0.0524757	0.611064	0.710079	-0.0519591	0.594634	0.870852	0.35442	0.00260363	0.00967951
ENSGALG00000003789	FAM78A	-1.3578	0.000248147	0.000720018	0.0010971	0.996153	0.997499	0.404417	0.101077	0.570224	0.73585	0.0541583	0.10102
ENSGALG00000003792	FYB	-1.85847	1.94781e-05	0.000100858	0.888829	0.00262044	0.0108189	0.157889	0.451413	0.807773	1.9645	0.000193061	0.0017819
ENSGALG00000003793	GTF2A2	0.771636	4.25799e-05	0.000179465	-0.337884	0.00347471	0.0133132	-0.0828731	0.359443	0.755479	-0.191769	0.0245183	0.0537932
ENSGALG00000003794	SLC35E1	0.495224	0.002395	0.00492236	0.290813	0.00870079	0.0266143	0.207215	0.104718	0.57252	-0.371488	0.0019969	0.00798325
ENSGALG00000003795	DENR	0.927206	5.94438e-06	4.41065e-05	-0.555778	5.93392e-05	0.00080162	-0.136962	0.125954	0.588817	-0.304887	0.00255801	0.00955786
ENSGALG00000003798	GET4	0.525711	0.000454666	0.00118851	-0.218032	0.0157843	0.0420143	0.0163226	0.85567	0.958545	-0.350534	0.00175624	0.00726807
ENSGALG00000003799	USP4	-0.0841865	0.349832	0.407049	-0.129008	0.126901	0.215375	-0.00611566	0.95109	0.986319	-0.17401	0.0853177	0.14583
ENSGALG00000003800	PABPC4	0.401154	0.0174658	0.028095	-0.165771	0.188944	0.292625	-0.0789041	0.448533	0.805872	-0.0134979	0.874784	0.909096
ENSGALG00000003802	OTUD7A	-0.147731	0.503869	0.559093	0.559734	0.012086	0.0342281	0.0700417	0.700076	0.910954	0.325009	0.0810775	0.139996
ENSGALG00000003803	DAB2	0.0758546	0.557642	0.61045	-0.188489	0.270514	0.384583	0.108251	0.379024	0.767635	0.39474	0.00195432	0.00786543
ENSGALG00000003805	PRKG1	-1.65197	0.000198594	0.000601978	1.46602	2.36736e-05	0.000444894	-0.0887412	0.655267	0.895926	1.68787	6.84308e-06	0.000402874
ENSGALG00000003806	RHOA	0.897549	4.78126e-05	0.000196398	-0.0331193	0.705646	0.788397	0.017831	0.891897	0.969819	-0.299363	0.0190023	0.0439473
ENSGALG00000003807	GPN3	0.74479	6.97412e-05	0.000263352	-0.46455	0.000497203	0.00325093	-0.0808465	0.381522	0.769467	-0.0621092	0.389713	0.489571
ENSGALG00000003812	UBE2F	0.93705	4.44476e-06	3.6549e-05	-0.283325	0.00432403	0.0156947	-0.00636858	0.945172	0.984611	-0.192007	0.0250684	0.0547367
ENSGALG00000003814	DKK1	1.60514	0.00120313	0.00271301	0.786638	0.0141083	0.0384749	-2.37698	0.000121602	0.290675	2.12327	0.00010194	0.0012573
ENSGALG00000003815	RPN2	0.993768	6.73998e-06	4.77034e-05	-0.0464345	0.583607	0.686383	-0.071299	0.538534	0.850031	-0.0120035	0.885354	0.917026
ENSGALG00000003816	NT5C1A	-0.34995	0.145632	0.187165	-0.178891	0.393342	0.512558	0.0231166	0.937163	0.982569	-0.713683	0.152355	0.23162
ENSGALG00000003818	CYFIP2	-2.76536	3.31776e-05	0.000149136	1.35505	0.000601378	0.003711	0.381401	0.0588806	0.532041	0.612873	0.00773803	0.021937
ENSGALG00000003819	ADAP1	-0.217956	0.0830453	0.113141	-0.182762	0.132169	0.222482	0.184361	0.129337	0.58952	-0.39643	0.0106621	0.0281108
ENSGALG00000003820	ARPC3	0.96396	6.69341e-06	4.74842e-05	-0.335451	0.00231736	0.00983949	0.0483577	0.676671	0.902923	-0.421766	0.00547261	0.0168646
ENSGALG00000003821	RAMP1	2.49079	7.58178e-08	4.37201e-06	-0.337291	0.0120481	0.0341448	0.0206066	0.850959	0.957429	-0.697119	0.000195171	0.00178853
ENSGALG00000003824	CHERP	0.249759	0.0285623	0.0435741	0.0546137	0.506584	0.62008	0.0860274	0.323493	0.733405	-0.0317725	0.668007	0.745828
ENSGALG00000003826	ANAPC7	0.591142	0.00159252	0.00346152	-0.103511	0.351115	0.470251	0.0721507	0.445678	0.804441	-0.0550943	0.474051	0.571727
ENSGALG00000003829	HPCAL4	-0.147686	0.418824	0.476352	-0.00550164	0.977021	0.984545	0.173831	0.364514	0.759246	-1.81437	8.92936e-05	0.00118584
ENSGALG00000003832	TEX264	1.07047	8.47506e-06	5.60257e-05	-0.148324	0.113184	0.197119	-0.00324076	0.972852	0.993472	-0.400694	0.00166053	0.0069905
ENSGALG00000003833	CACNA1E	-1.04523	0.000156156	0.000496803	-0.607649	0.00517332	0.0179412	-0.00595837	0.976981	0.994604	-0.348948	0.107096	0.174883
ENSGALG00000003836	RBM44	-0.380023	0.354941	0.412024	0.308876	0.43456	0.5525	-0.103726	0.755903	0.930655	0.0164406	0.968534	0.978403
ENSGALG00000003837	ADCY7	-1.70293	6.04081e-06	4.45146e-05	1.14719	2.5226e-05	0.000461386	0.455337	0.048615	0.515986	-0.0637536	0.783275	0.840277
ENSGALG00000003838	ENSGALG00000003838	-0.14732	0.357797	0.414933	-0.483108	0.0186476	0.0479376	0.0727905	0.715472	0.916723	-1.96687	2.2885e-05	0.000619072
ENSGALG00000003841	ENSGALG00000003841	-2.56308	0.000117951	0.000396922	-0.442303	0.356045	0.475386	-0.429259	0.497224	0.830543	0.446781	0.385867	0.485626
ENSGALG00000003842	GHRH	0.41054	0.219532	0.269589	0.130174	0.649841	0.742568	-0.0609221	0.831925	0.951684	-2.51516	0.00332486	0.0115744
ENSGALG00000003845	MKNK2	-0.546247	0.00321173	0.00634776	0.443887	0.00105223	0.00554924	0.00949769	0.945505	0.984611	0.0265897	0.8098	0.86032
ENSGALG00000003849	TRPM1	0.0535484	0.855845	0.878476	1.85031	1.34294e-05	0.000316021	0.502525	0.0457107	0.513198	0.726625	0.0306353	0.0642484
ENSGALG00000003851	TRIT1	0.494751	0.00289191	0.00579289	-0.232137	0.06078	0.121451	-0.129823	0.212869	0.654007	-0.212132	0.122738	0.195174
ENSGALG00000003854	IFT81	0.180337	0.162493	0.20627	-0.109034	0.295434	0.411965	0.0386945	0.685644	0.906235	0.357557	0.010226	0.0271747
ENSGALG00000003855	SRC	0.221867	0.123089	0.160926	0.54573	0.00194782	0.00861267	0.148224	0.172609	0.625794	0.0627369	0.415659	0.515133
ENSGALG00000003857	ITK	-1.67803	0.027089	0.0415377	-0.197057	0.785377	0.848058	0.764638	0.161354	0.617823	0.289034	0.572741	0.661138
ENSGALG00000003859	KRT222	-1.53691	3.75555e-05	0.000163964	-0.261412	0.268623	0.382463	0.452197	0.0496853	0.519357	0.0133766	0.952908	0.967051
ENSGALG00000003860	MID2	-0.690325	0.000982344	0.00228229	0.265886	0.0746934	0.142754	-0.320737	0.102181	0.571815	0.0748486	0.614965	0.698005
ENSGALG00000003861	HERC4	-0.408869	0.00122648	0.00275796	0.17737	0.071093	0.137649	0.113594	0.334226	0.740424	-0.140773	0.129844	0.204046
ENSGALG00000003862	LRRFIP1H	-0.624679	0.0186174	0.0297536	0.840665	0.000235406	0.00195783	0.366422	0.0122827	0.499309	0.0334854	0.777109	0.835693
ENSGALG00000003863	P2RX7	0.864377	0.00988938	0.0169426	0.541245	0.0127541	0.0356289	-0.0407357	0.795501	0.942698	0.88477	0.000629163	0.0036589
ENSGALG00000003870	MED7	2.01577	2.29922e-07	7.18441e-06	-0.187336	0.0878579	0.161809	0.0656989	0.560971	0.857721	-0.421927	0.00260642	0.00968581
ENSGALG00000003875	ABL1	-1.36752	1.0777e-05	6.60457e-05	0.393057	0.00218667	0.00939	0.0867671	0.437565	0.800025	0.443255	0.000488053	0.00312558
ENSGALG00000003876	TIMD4	-2.36195	3.48156e-06	3.15631e-05	0.0248009	0.915517	0.942393	0.239887	0.31678	0.728751	1.69831	0.00110546	0.00529014
ENSGALG00000003878	PIN4	1.67452	8.18093e-07	1.36692e-05	-0.527381	7.03525e-05	0.000886412	-0.000679614	0.995335	0.998729	-1.00738	6.55787e-06	0.000398399
ENSGALG00000003879	MFSD2A	0.355901	0.00520178	0.00965416	0.235954	0.0121629	0.0343881	-0.085091	0.391688	0.775492	-0.551519	0.000321065	0.00241004
ENSGALG00000003880	STX6	0.444939	0.002106	0.00440476	-0.0598119	0.541836	0.650511	-0.0821659	0.347195	0.748233	0.0926942	0.289013	0.386031
ENSGALG00000003881	ERCC6L	-1.31379	4.96728e-05	0.000202449	0.824624	0.000121763	0.00127485	-0.222767	0.229872	0.669066	0.387594	0.0173938	0.0410006
ENSGALG00000003882	SMARCE1	0.236568	0.0285305	0.0435303	-0.421797	0.000350381	0.00257294	-0.0894691	0.356713	0.75406	-0.00567008	0.935312	0.954867
ENSGALG00000003883	MTMR10H1	-1.09803	6.31258e-05	0.000242859	0.373801	0.0118079	0.0336357	0.301402	0.017628	0.499309	0.230541	0.0221697	0.0497706
ENSGALG00000003885	KIAA1614H	1.31369	0.000667508	0.00164203	0.303715	0.135464	0.226726	-0.574531	0.0352595	0.499309	0.476578	0.101789	0.167991
ENSGALG00000003886	SGCD	-3.0578	2.61865e-06	2.64514e-05	1.29299	0.000137697	0.00137992	0.189531	0.499921	0.832094	1.42927	0.000452468	0.00298464
ENSGALG00000003891	ZNF423	-0.257919	0.063679	0.0892389	0.489843	0.000326185	0.00244607	-0.329989	0.0809043	0.552948	0.942993	0.000140565	0.00148102
ENSGALG00000003893	XPR1	0.096256	0.307661	0.36338	0.0813352	0.358552	0.47755	0.224018	0.0594655	0.532041	-0.393369	0.00178404	0.00735031
ENSGALG00000003899	RAB17	0.490599	0.0382509	0.0566499	0.188374	0.229809	0.339415	0.0966649	0.577809	0.864671	-0.421861	0.0450186	0.0872687
ENSGALG00000003901	P2RX4	1.74893	2.77776e-07	7.77149e-06	-0.243283	0.0202345	0.0510804	0.262456	0.0390652	0.501019	-0.704179	9.15648e-05	0.00119417
ENSGALG00000003904	MLPH	1.02182	0.0401818	0.0591743	0.557176	0.0196374	0.0500018	0.0648707	0.774598	0.936878	-0.00860374	0.984319	0.989495
ENSGALG00000003906	MPHOSPH10	0.218684	0.0457005	0.0664266	-0.406197	0.00090246	0.00497795	-0.0970845	0.282658	0.707872	0.0612974	0.355385	0.45462
ENSGALG00000003907	N4BP1	0.0483873	0.614674	0.662806	0.429641	0.00104423	0.00552346	0.13921	0.268731	0.695112	-0.496129	0.00151325	0.00654405
ENSGALG00000003908	SLC6A5	-0.968521	0.114136	0.150527	-1.21965	0.129698	0.21918	1.04185	0.164307	0.619995	-0.454577	0.486694	0.583088
ENSGALG00000003909	PIGT	0.823335	1.43523e-05	8.13373e-05	-0.264338	0.0158065	0.0420355	-0.163003	0.0911457	0.562905	0.108876	0.123981	0.196727
ENSGALG00000003911	CACNG5	-0.341474	0.311062	0.366909	1.18574	0.000699352	0.00414441	-1.31112	0.014017	0.499309	0.20319	0.584379	0.671303
ENSGALG00000003913	MCEE	0.381729	0.0216089	0.0340299	-0.258862	0.0532931	0.109544	0.178345	0.158249	0.614402	-0.212152	0.0379655	0.0763
ENSGALG00000003914	CALR3	-0.181059	0.597074	0.647006	1.49491	0.000399426	0.00281187	-0.16405	0.560051	0.857568	0.0401519	0.879308	0.912571
ENSGALG00000003916	SIAH1	0.570012	0.000265529	0.000762737	-0.509202	8.72974e-05	0.00102387	-0.176916	0.077523	0.548651	-0.0959067	0.197317	0.284248
ENSGALG00000003919	MRPL22	0.72697	7.51172e-05	0.00027781	-0.501806	0.000171675	0.0015896	-0.0385012	0.663156	0.897378	-0.336865	0.00286019	0.0103709
ENSGALG00000003920	OCRL	-0.352252	0.00871853	0.0151572	0.106356	0.285581	0.401032	0.0607789	0.492014	0.828787	0.0870777	0.206844	0.29541
ENSGALG00000003921	DBNDD2	2.77453	7.5903e-10	6.13365e-07	-0.178331	0.0454648	0.0966719	0.116105	0.224042	0.663268	-0.979147	1.93245e-05	0.000585272
ENSGALG00000003922	TOP2A	-2.40934	3.87075e-07	9.37523e-06	1.02558	1.13291e-06	8.07077e-05	-0.291037	0.116752	0.581632	0.684871	0.000164207	0.00162453
ENSGALG00000003923	COL6A3	0.908416	5.01061e-05	0.000203628	0.328679	0.00746746	0.0236981	-0.16982	0.440859	0.801247	0.511209	0.00124247	0.00572837
ENSGALG00000003924	LHX4-AS1	1.01807	1.72877e-05	9.26841e-05	-0.405455	0.00261973	0.0108185	-0.143119	0.166771	0.622374	0.0925827	0.278465	0.374929
ENSGALG00000003925	MYPN	3.01797	0.0390651	0.0577258	1.43354	0.0872224	0.160905	0.794807	0.261302	0.691593	-1.03004	0.0542046	0.101086
ENSGALG00000003929	SYS1	1.16723	6.36533e-06	4.60011e-05	-0.159872	0.131281	0.221266	0.0157726	0.854741	0.958445	-0.274515	0.00803601	0.0225729
ENSGALG00000003930	APBA2	-0.86823	0.00032916	0.000911214	0.360495	0.0220816	0.0545915	-0.0635794	0.739394	0.925845	0.566817	0.0850716	0.145479
ENSGALG00000003931	ATOH7	0.872305	0.456704	0.513002	-0.0860678	0.92297	0.94765	0.391951	0.659689	0.897112	-1.51943	0.23714	0.328938
ENSGALG00000003932	SDC4	-1.03149	6.30794e-06	4.56979e-05	0.121402	0.151284	0.246632	0.115447	0.344423	0.746884	-0.482248	0.0010475	0.00509648
ENSGALG00000003933	QSOX1	0.188347	0.0651697	0.0911197	-0.193566	0.0856876	0.158628	-0.00420869	0.962479	0.98953	0.113793	0.124091	0.196831
ENSGALG00000003935	PBLD	0.317004	0.0135343	0.02237	-0.4144	0.00272401	0.0111148	0.174457	0.263527	0.693558	-0.725325	0.000659069	0.00378209
ENSGALG00000003936	PPT1	1.92895	1.29505e-07	5.69033e-06	0.0936508	0.298721	0.41561	-0.0617743	0.550048	0.853923	-0.0167586	0.823481	0.871056
ENSGALG00000003937	GEMIN5	0.133637	0.229056	0.279662	0.160989	0.119237	0.205188	-0.153279	0.233893	0.673528	0.547663	0.00027039	0.00215948
ENSGALG00000003939	KLF2	-2.67724	1.61073e-07	6.22512e-06	-0.209686	0.519466	0.631026	-0.0468218	0.761864	0.932598	-0.397546	0.030265	0.063577
ENSGALG00000003941	FUBP3	-0.382799	0.00157249	0.00342344	0.0117098	0.883889	0.919125	-0.0149935	0.868075	0.962436	-0.0489379	0.434871	0.533771
ENSGALG00000003942	LONP2	0.0979034	0.284498	0.338904	0.0386835	0.68643	0.772805	0.25021	0.0971353	0.566676	-0.597131	0.000363312	0.00258255
ENSGALG00000003944	FAM189A1	-0.978796	0.000398955	0.00106813	0.647628	0.0016045	0.00746721	0.0227004	0.892305	0.969823	-0.0141176	0.901783	0.929467
ENSGALG00000003947	HNRNPH3	0.125179	0.229077	0.279668	-0.351814	0.00114564	0.00588308	-0.0209738	0.834742	0.951805	-0.21248	0.0232182	0.0516354
ENSGALG00000003948	ALAS1	1.51042	5.48003e-06	4.17949e-05	-0.767579	6.11935e-06	0.000196812	0.28022	0.0733541	0.54513	-1.22039	0.000103733	0.00126921
ENSGALG00000003950	CNOT8	1.24647	6.02591e-07	1.16962e-05	-0.233088	0.0123589	0.0347954	-0.0654784	0.495191	0.829986	-0.149311	0.0399369	0.0795249
ENSGALG00000003952	RBPJL	-0.0784019	0.540749	0.594156	-2.10098	3.21975e-07	4.05962e-05	-0.855452	0.142622	0.603111	-2.03311	2.85807e-05	0.000686631
ENSGALG00000003955	CEP350	-2.73322	7.1538e-07	1.2718e-05	0.885318	0.000372396	0.00268578	0.583611	0.0145913	0.499309	1.02643	0.000801531	0.00428492
ENSGALG00000003958	PRMT3	0.213363	0.0739419	0.102005	-0.294529	0.0124658	0.035005	-0.131019	0.244787	0.681036	0.138187	0.107005	0.17475
ENSGALG00000003959	AP1M1	0.143067	0.134278	0.173943	-0.0567295	0.479798	0.596201	-0.0567722	0.518633	0.840873	0.0116264	0.847997	0.890735
ENSGALG00000003966	RPL23A	-0.00042298	0.997708	0.998436	-0.863427	4.29436e-06	0.000157412	-0.312322	0.0242641	0.499309	-0.246709	0.02055	0.0467662
ENSGALG00000003969	EMC1	0.316011	0.00517495	0.00961039	0.0931266	0.255273	0.367815	-0.0610082	0.525972	0.844359	0.17481	0.0331308	0.0683802
ENSGALG00000003972	FAXDC2	1.03847	0.00191508	0.00405893	1.18557	0.0803387	0.150756	0.559575	0.00354512	0.499309	0.0111481	0.949573	0.964492
ENSGALG00000003973	TLCD1	0.631188	0.000168221	0.000529314	-0.434506	0.00137572	0.00671909	-0.0837758	0.348048	0.748559	-0.341295	0.00129236	0.00587012
ENSGALG00000003976	BCORL1	-0.493169	0.00324607	0.00640538	0.336752	0.00942503	0.0283325	0.151328	0.144274	0.603111	-0.330488	0.00259084	0.0096421
ENSGALG00000003977	TWF2	1.138	3.2046e-06	3.00007e-05	-0.059073	0.572858	0.677191	-0.080229	0.406201	0.782981	0.0771638	0.263267	0.358124
ENSGALG00000003978	CIB3	1.02251	0.115413	0.151941	0.193082	0.637828	0.732987	0.0793418	0.849153	0.956487	-0.382162	0.331741	0.431212
ENSGALG00000003979	NEK8	-0.832651	0.000216714	0.000645784	-0.157154	0.298044	0.414831	0.0201898	0.884871	0.96766	0.0585925	0.608982	0.692762
ENSGALG00000003980	IQCA1	-0.21689	0.551727	0.604723	-0.305778	0.42656	0.54447	-0.049992	0.892329	0.969823	-0.549548	0.214857	0.304969
ENSGALG00000003985	TARSL2	0.631492	0.000131585	0.000433206	-0.374497	0.00113847	0.00586827	0.0344791	0.692639	0.908952	-0.0392386	0.552613	0.643123
ENSGALG00000003986	PITHD1	1.50941	1.03668e-06	1.58606e-05	-0.63688	0.000125722	0.00130007	-0.0616205	0.544756	0.851646	-0.669863	6.96178e-05	0.00104005
ENSGALG00000003987	TRAF4	-1.2047	2.67953e-05	0.000127032	-0.379336	0.00204796	0.00894779	0.0729037	0.545677	0.851646	-0.994099	1.69101e-05	0.000555209
ENSGALG00000003990	RUFY2H1	0.0698366	0.587231	0.638051	-0.0885892	0.482596	0.598481	-0.0163335	0.877162	0.964986	-0.049874	0.612261	0.695625
ENSGALG00000003991	MRTO4	0.405172	0.00854191	0.0148851	-0.537601	0.000555127	0.0035026	-0.109382	0.268584	0.695099	-0.500307	0.000694299	0.00390609
ENSGALG00000003995	ERAL1	0.0796802	0.502696	0.557861	-0.273389	0.0296572	0.0686965	0.04145	0.672542	0.90115	0.0189524	0.806057	0.857882
ENSGALG00000003999	NAV2	-2.79733	1.61482e-06	2.01568e-05	0.110215	0.543761	0.652161	0.230475	0.0599624	0.532041	0.423068	0.00130885	0.00591654
ENSGALG00000004002	LYPLA2	0.924057	5.17147e-06	4.01303e-05	-0.104111	0.200036	0.305755	0.0309734	0.731283	0.922627	-0.360554	0.00108555	0.0052176
ENSGALG00000004003	AIFM1	0.381749	0.0018709	0.00398007	-0.374034	0.000532635	0.00339519	-0.0961534	0.303396	0.721127	-0.314563	0.00407604	0.0134641
ENSGALG00000004004	PHKB	-1.19451	1.40002e-06	1.85604e-05	0.0595651	0.568199	0.673205	0.193417	0.081304	0.552948	0.0790503	0.321933	0.420616
ENSGALG00000004005	AKR7A2	0.66234	0.000299588	0.000845274	0.287841	0.0289741	0.0675721	0.177555	0.208856	0.648157	-0.931372	0.000346014	0.00251076
ENSGALG00000004009	DHRS13	-0.320216	0.111358	0.147093	-0.163907	0.352098	0.47132	-0.259115	0.123489	0.585282	0.190684	0.273989	0.37005
ENSGALG00000004017	TOR1AIP2	1.6131	1.40939e-07	5.93694e-06	0.245748	0.00951391	0.0284792	0.0886588	0.370431	0.761948	-0.246165	0.00914522	0.0249751
ENSGALG00000004018	GLYCTK	0.112582	0.366201	0.423188	-0.0391479	0.740855	0.815689	0.195392	0.109809	0.574397	-0.25699	0.0186804	0.0433551
ENSGALG00000004019	MARS2	0.166748	0.209371	0.258362	-0.374127	0.0177948	0.046129	-0.143857	0.25686	0.688446	-0.0385307	0.704422	0.775575
ENSGALG00000004028	MATN4	-2.44523	3.03954e-05	0.000139199	-0.127354	0.731487	0.808121	-0.783508	0.0465215	0.513198	-1.41161	0.0380227	0.0763891
ENSGALG00000004033	GALNT10	-2.36444	2.62863e-07	7.66689e-06	0.586727	0.00348578	0.0133393	0.240479	0.0966556	0.566676	0.989444	3.32793e-05	0.000730419
ENSGALG00000004034	CAPZB	1.44134	5.54093e-07	1.11341e-05	-0.22129	0.023698	0.0576339	-0.140955	0.208383	0.648003	-0.127128	0.12777	0.201605
ENSGALG00000004035	CRYBA1	1.66245	0.000185052	0.000568884	-1.03189	0.000444489	0.00302848	-0.0513689	0.800649	0.944584	-0.570171	0.0268854	0.0578515
ENSGALG00000004037	DNA2	-2.09836	3.23018e-06	3.01134e-05	0.542879	0.0080095	0.0249637	-0.11578	0.462564	0.812867	0.151832	0.172962	0.255391
ENSGALG00000004038	ADAL	0.0707602	0.541331	0.594759	-0.237402	0.0437901	0.0937613	0.183963	0.145179	0.604686	-0.21103	0.0467226	0.0898663
ENSGALG00000004039	MINOS1	1.39753	2.85608e-07	7.86197e-06	-0.472181	0.000206235	0.00177983	-0.097425	0.305769	0.721835	-0.153014	0.125869	0.199083
ENSGALG00000004040	MFAP3	1.12134	1.60862e-06	2.01395e-05	0.281098	0.00491978	0.0172513	0.0949993	0.336232	0.74073	0.101999	0.255737	0.349489
ENSGALG00000004042	NUFIP2	-0.459296	0.00522516	0.00968745	-0.0222636	0.859847	0.902649	-0.139377	0.218822	0.66104	0.849299	2.90591e-05	0.000688456
ENSGALG00000004044	CSRP3	3.10903	0.0370538	0.055065	2.35927	0.00151414	0.00715774	-1.54439	0.0114092	0.499309	-0.478021	0.522062	0.615017
ENSGALG00000004045	AGAP1	-1.34667	1.16375e-06	1.68341e-05	0.213304	0.0620838	0.123542	0.191507	0.116967	0.581987	0.219897	0.0868061	0.147891
ENSGALG00000004046	LARP6	1.17162	1.12446e-05	6.81575e-05	-0.100854	0.343181	0.462086	-0.349626	0.0179174	0.499309	0.89098	1.45618e-05	0.00052198
ENSGALG00000004047	GALE	1.49981	2.03004e-07	6.88743e-06	0.0588982	0.457817	0.575117	0.32415	0.0270481	0.499309	-0.738237	3.09708e-05	0.000708652
ENSGALG00000004048	PTPRS	-0.788084	0.000687413	0.00168447	0.622327	6.62761e-05	0.000858162	0.0169445	0.887848	0.968368	0.688002	0.000145902	0.00151878
ENSGALG00000004049	ITFG1	-0.0158374	0.873452	0.893248	-0.11775	0.183905	0.286594	-0.00927703	0.910254	0.974883	0.108723	0.110455	0.179314
ENSGALG00000004052	GPR107	-0.0614516	0.5069	0.561909	-0.00391876	0.96257	0.974701	0.0672333	0.482929	0.825213	0.133812	0.10579	0.173244
ENSGALG00000004055	C7orf50	-0.0774862	0.668958	0.713079	0.0414848	0.774782	0.840806	-0.185123	0.266804	0.694433	0.572947	0.00194473	0.00784049
ENSGALG00000004057	HMGCL	1.70098	1.15059e-07	5.32688e-06	-0.215333	0.0341644	0.0770049	0.0264122	0.81345	0.946926	-0.730949	4.34637e-05	0.000816806
ENSGALG00000004058	GPR146	2.08478	2.11321e-06	2.33927e-05	-0.638974	9.45874e-05	0.00107438	0.223759	0.193335	0.638406	-0.62774	0.000997883	0.0049485
ENSGALG00000004059	LRRC49	-0.414251	0.0514064	0.0738627	0.0206709	0.904484	0.934335	-0.20078	0.265441	0.694211	1.09952	8.53798e-05	0.00116215
ENSGALG00000004063	SLC25A14	-0.0261058	0.788759	0.820416	-0.679078	2.49787e-05	0.000457806	-0.0960198	0.294565	0.715798	-0.201875	0.0204805	0.0466439
ENSGALG00000004064	GPER1	0.789109	0.00737713	0.0130863	-0.761578	0.00646888	0.0212733	-0.361841	0.103864	0.572178	-1.03546	0.00671878	0.0198186
ENSGALG00000004065	SLC25A16	0.24927	0.0359354	0.0535833	-0.258163	0.0397805	0.086923	0.129834	0.249424	0.685195	-0.338098	0.00513328	0.016047
ENSGALG00000004066	HTR6	-1.3045	0.00222085	0.00460651	-0.857299	0.0371356	0.082247	-0.305946	0.430945	0.796043	0.864279	0.0393076	0.0784917
ENSGALG00000004068	FAM114A2	1.45326	2.04795e-07	6.90862e-06	-0.211804	0.0325516	0.0742022	0.0382938	0.680081	0.903476	-0.321302	0.00353531	0.0121123
ENSGALG00000004069	GPR119	0.018252	0.949108	0.957456	-0.808345	0.0398388	0.087015	0.201976	0.533419	0.847692	-0.471151	0.180229	0.2643
ENSGALG00000004070	MICALL2	0.352545	0.014369	0.0235941	0.571834	5.28136e-05	0.000743119	0.0627579	0.52649	0.844896	0.16463	0.073176	0.12883
ENSGALG00000004071	NETO2	0.100561	0.654895	0.700104	-0.0463792	0.812868	0.867626	-0.265255	0.26441	0.694211	1.28309	0.00098069	0.00488778
ENSGALG00000004074	KCNS1	-1.36342	0.0221449	0.0347754	-0.364624	0.658245	0.749636	1.09149	0.222369	0.663212	0.844614	0.236321	0.328074
ENSGALG00000004078	LONRF2H	0.00755472	0.957126	0.96381	0.896757	4.20897e-05	0.000637369	0.237735	0.0608897	0.532041	-0.392666	0.00184499	0.00752471
ENSGALG00000004079	ENOX2	0.0929444	0.335578	0.392519	0.11952	0.221981	0.330572	-0.106949	0.24813	0.684715	0.13398	0.0670757	0.120172
ENSGALG00000004081	TMCO4	0.107745	0.553757	0.606724	0.241709	0.174932	0.276274	0.111822	0.520293	0.841539	-0.0367023	0.845461	0.888491
ENSGALG00000004082	TAOK1	-0.63488	0.000235343	0.000691101	0.399131	0.00196139	0.00865465	0.0426678	0.634474	0.886837	0.835395	8.62059e-06	0.000436364
ENSGALG00000004083	GRIA1	-0.043693	0.856202	0.878741	-0.10713	0.70039	0.783805	0.0959846	0.687666	0.907558	-0.00932137	0.966494	0.97689
ENSGALG00000004085	ZDHHC13	0.365828	0.00589701	0.0107602	-0.362962	0.00412584	0.0151758	0.0700753	0.519841	0.841286	-0.375769	0.0017211	0.00716742
ENSGALG00000004087	THSD4	-3.42448	8.99087e-07	1.45309e-05	0.907663	0.00368795	0.0139321	0.32414	0.085407	0.557307	1.09053	0.000168564	0.0016466
ENSGALG00000004088	FNBP1	-0.458928	0.00859435	0.0149626	0.534109	0.000492533	0.00323467	-0.0749599	0.560799	0.857568	0.839966	6.37775e-05	0.0009933
ENSGALG00000004096	CHRNA7	-1.30245	4.04623e-05	0.000172752	-0.665662	0.00205676	0.00897081	-0.202018	0.366962	0.761318	-0.241428	0.287818	0.384811
ENSGALG00000004097	LRRC38	-1.53975	9.27456e-06	5.98317e-05	0.550989	0.00680019	0.0220851	0.026989	0.865232	0.961476	0.264776	0.140929	0.217882
ENSGALG00000004098	STK4	0.277695	0.0101428	0.0173384	-0.0976664	0.291036	0.407116	-0.00115777	0.989652	0.998151	0.113911	0.120224	0.191896
ENSGALG00000004103	FAM81A	-0.344201	0.0679108	0.0945729	0.308796	0.0862037	0.159316	0.227098	0.28456	0.709237	-0.742442	0.00731174	0.021102
ENSGALG00000004104	INTS1	-0.132271	0.162005	0.205694	0.105215	0.204078	0.310411	0.0376347	0.679083	0.903397	0.0634221	0.342983	0.442236
ENSGALG00000004106	DHCR7	4.08034	1.18148e-10	2.7825e-07	0.176684	0.0597214	0.119834	-0.0945736	0.334367	0.740439	0.27918	0.0454936	0.087988
ENSGALG00000004107	ITM2A	-0.0200627	0.864054	0.885165	0.110182	0.214793	0.322489	0.213709	0.154645	0.61255	-0.205186	0.0734452	0.12924
ENSGALG00000004108	CCAR1	-0.933585	4.41443e-06	3.63669e-05	-0.0591771	0.503171	0.6173	0.0910216	0.300661	0.720361	0.245861	0.0081329	0.0227839
ENSGALG00000004110	TOMM34	1.16565	1.26307e-05	7.41818e-05	-0.315962	0.0182824	0.047178	-0.00982495	0.92471	0.979474	-0.310213	0.00862678	0.0238592
ENSGALG00000004111	GPR174	-1.34408	0.00377779	0.0073113	1.0336	0.0176149	0.0457766	-0.0943012	0.728877	0.92171	1.403	0.00144886	0.00636076
ENSGALG00000004112	FUCA1	0.419264	0.00753179	0.013334	-0.241121	0.0342171	0.077099	0.0352927	0.747945	0.927671	-0.0726057	0.299374	0.397391
ENSGALG00000004113	P2RY10H	-0.289671	0.146819	0.188459	0.122154	0.399046	0.518206	-0.453083	0.0929434	0.564813	0.775203	0.00130625	0.00590906
ENSGALG00000004115	DNAJA2	0.652187	8.17686e-05	0.000296973	-0.178225	0.049731	0.103709	0.0214667	0.821811	0.948973	-0.279411	0.00693081	0.0202833
ENSGALG00000004116	TRPM8	-0.614354	0.191996	0.239346	0.22156	0.64251	0.73647	0.17398	0.783349	0.939323	0.704017	0.179732	0.263767
ENSGALG00000004120	CNR2	1.49851	0.0382974	0.0567092	0.0945699	0.880791	0.917216	0.201269	0.708937	0.913474	-0.742455	0.318627	0.417125
ENSGALG00000004121	LPAR4	0.586933	0.00192889	0.00408575	0.394445	0.00325964	0.0126972	-0.106542	0.291383	0.713134	-0.165255	0.0809201	0.139789
ENSGALG00000004122	PNRC2	-0.09451	0.314747	0.370837	-0.0476109	0.558174	0.664605	0.0219098	0.851953	0.957639	-0.180604	0.066488	0.119276
ENSGALG00000004123	PABPC1L	0.147924	0.515984	0.570142	-0.216715	0.329097	0.447677	-0.0859694	0.6694	0.899243	0.284388	0.143886	0.221473
ENSGALG00000004127	ENSGALG00000004127	-0.204189	0.573235	0.624638	0.559784	0.04607	0.0977483	-0.554183	0.145936	0.605616	0.898753	0.0126744	0.0320656
ENSGALG00000004128	CYSLTR1	-0.814059	0.0153838	0.025059	0.698791	0.00205333	0.00896244	-0.471692	0.0329965	0.499309	0.588704	0.00517425	0.0161382
ENSGALG00000004129	SPP2	3.60363	2.62975e-08	2.693e-06	-0.484842	0.343992	0.462664	0.594034	0.00587637	0.499309	-2.82736	2.22905e-05	0.000615016
ENSGALG00000004133	SRSF10	-0.260834	0.0191952	0.0305947	-0.0963214	0.260903	0.373849	-0.0620873	0.535046	0.848698	0.0707059	0.325469	0.424549
ENSGALG00000004134	GLRA1	-2.51564	0.0621505	0.0873378	-2.71009	0.242425	0.353729	2.5879	0.254487	0.68737	1.94506	0.129763	0.203972
ENSGALG00000004140	SH3BP4	-1.01434	3.99284e-05	0.00017113	0.675641	0.000145844	0.0014317	-0.242256	0.216727	0.659128	1.42379	4.71705e-05	0.000853099
ENSGALG00000004141	LBFABP	0.249552	0.655751	0.700834	3.00079	4.17857e-06	0.000154377	0.070801	0.820781	0.948973	-0.100114	0.760568	0.822418
ENSGALG00000004143	YWHAB	0.689406	0.0001918	0.000585023	-0.199064	0.0352543	0.0788822	0.0871082	0.529072	0.846535	-0.518728	0.00108537	0.0052176
ENSGALG00000004144	DDX21	-0.114484	0.210076	0.259032	-0.484723	9.4837e-05	0.00107458	-0.205948	0.083738	0.554448	0.286171	0.0038371	0.0128443
ENSGALG00000004146	RIMS4	-3.67755	1.04082e-06	1.58931e-05	0.196295	0.685778	0.772266	-0.163312	0.706632	0.912376	0.655703	0.102012	0.168328
ENSGALG00000004150	MYO1E	-1.18859	3.0552e-06	2.92259e-05	0.211579	0.0278082	0.0652897	0.290815	0.07342	0.54513	-0.590859	0.000521757	0.00325124
ENSGALG00000004152	C9orf78	0.772752	5.93574e-05	0.000231061	-0.273394	0.0134129	0.0370559	-0.0357605	0.690965	0.908042	-0.295954	0.00359478	0.012257
ENSGALG00000004153	NADSYN1	0.238049	0.115077	0.151577	0.400978	0.00668659	0.0218158	0.125893	0.244035	0.680222	-0.055465	0.533827	0.626014
ENSGALG00000004154	WISP2	0.651459	0.0216503	0.034089	1.24354	0.00018729	0.00168078	-0.281885	0.132944	0.593824	-0.344549	0.0611181	0.111522
ENSGALG00000004155	MYOM3	-2.12244	2.43322e-05	0.000118159	-0.365909	0.241184	0.35238	-0.20407	0.451573	0.807812	-0.302832	0.261236	0.355799
ENSGALG00000004156	KIF1BP	0.59032	0.000422715	0.00111881	-0.221834	0.0351111	0.0786351	-0.0310333	0.707237	0.912627	-0.0983392	0.136867	0.212824
ENSGALG00000004160	G3BP1	0.0449613	0.630712	0.677674	-0.112454	0.173814	0.274893	-0.107272	0.287341	0.710609	0.159982	0.0496467	0.0942465
ENSGALG00000004161	CCNB2	-1.19235	2.49502e-06	2.57438e-05	0.054346	0.693779	0.778563	-0.257997	0.108778	0.573802	0.310768	0.00402518	0.0133532
ENSGALG00000004162	SLC16A6	-0.867074	0.000197077	0.000598402	0.179	0.32644	0.445323	0.312584	0.167188	0.622451	-0.550506	0.038448	0.0770433
ENSGALG00000004165	TOR1A	0.541928	0.00311943	0.00618566	-0.118253	0.335526	0.454509	0.0282145	0.806045	0.945697	0.107133	0.359433	0.458886
ENSGALG00000004166	VPS51	1.23144	1.93952e-06	2.23091e-05	0.0912153	0.314601	0.432491	-0.0012947	0.987122	0.99765	-0.425028	0.000442323	0.00294077
ENSGALG00000004167	SRGN	-1.25454	5.30704e-05	0.000212271	-0.881681	0.000508907	0.00330586	-0.0588766	0.801582	0.94464	0.409963	0.0806091	0.139363
ENSGALG00000004168	FEM1A	0.100425	0.442619	0.499199	0.412598	0.0010175	0.00543214	0.072456	0.402777	0.780848	0.197048	0.0155036	0.0374952
ENSGALG00000004169	FNDC3AL	-0.84571	0.000544214	0.00138274	0.490123	0.0014951	0.00710885	0.157882	0.122797	0.585089	0.321488	0.00843242	0.0234677
ENSGALG00000004170	ADA	0.226869	0.151464	0.19361	0.267501	0.0250539	0.0602393	0.361394	0.112693	0.578033	-1.19674	0.000821248	0.00434528
ENSGALG00000004171	RNF111	-0.340868	0.00582722	0.0106548	0.0512203	0.574321	0.67865	0.184857	0.0680309	0.538295	-0.0116078	0.859864	0.898715
ENSGALG00000004172	BET1L	1.22899	5.67489e-07	1.13308e-05	-0.16124	0.0706411	0.13709	-0.0208077	0.80044	0.944502	-0.115606	0.117585	0.188581
ENSGALG00000004173	AXDND1	-1.86879	0.000652836	0.00161218	-0.470961	0.170186	0.270212	0.313373	0.358415	0.754705	-0.413422	0.213509	0.303321
ENSGALG00000004174	VPS26A	0.963078	6.111e-06	4.48561e-05	-0.0794955	0.371573	0.489575	0.0792419	0.404002	0.78106	-0.282874	0.00584187	0.0177533
ENSGALG00000004176	ATOX1	0.634477	0.000329689	0.000912534	-0.457554	0.000299127	0.00231313	-0.138523	0.187993	0.637585	-0.187844	0.0805775	0.139322
ENSGALG00000004179	ANAPC5	0.219819	0.0723933	0.100063	0.0619286	0.600451	0.70129	0.0472056	0.665845	0.898109	-0.393711	0.00231121	0.00887062
ENSGALG00000004180	TOR1B	0.114417	0.280676	0.334643	-0.219944	0.039749	0.0868725	-0.0174915	0.855809	0.958556	0.233264	0.0187482	0.0434672
ENSGALG00000004184	SPARC	0.17235	0.224467	0.274814	0.315903	0.0159656	0.0423195	0.00985587	0.964555	0.990325	0.63363	0.00765711	0.0217816
ENSGALG00000004186	NSRP1	0.240718	0.0723628	0.100028	-0.218147	0.052257	0.107926	0.109162	0.257737	0.688722	-0.276215	0.0186788	0.0433551
ENSGALG00000004187	TAF9	0.905457	2.4342e-05	0.000118174	-0.304604	0.00901317	0.0274095	-0.0570993	0.521234	0.842027	-0.31824	0.00395934	0.0131832
ENSGALG00000004189	MAFK	-1.80262	3.42137e-08	3.04633e-06	-0.0395331	0.701097	0.78435	0.217994	0.0804757	0.552179	-0.153097	0.0833699	0.143051
ENSGALG00000004190	RNF34	0.650333	0.000225868	0.00066791	0.252527	0.00928493	0.0280481	0.0931504	0.404018	0.78106	-0.394242	0.00377039	0.0126759
ENSGALG00000004191	RIC8A	0.530493	0.00044558	0.00116819	0.0570278	0.515672	0.628028	0.076067	0.373899	0.764571	-0.0688495	0.296191	0.393725
ENSGALG00000004192	SLTM	-0.678471	3.90974e-05	0.000168585	-0.1244	0.152843	0.24863	0.0443908	0.620069	0.880187	0.103977	0.161887	0.242831
ENSGALG00000004193	ARSG	-0.68163	0.00159886	0.00347234	-0.0972446	0.512934	0.625871	0.10805	0.397752	0.77951	0.236774	0.0750371	0.131417
ENSGALG00000004195	KIF4A	-2.17612	1.04761e-07	5.07475e-06	0.691429	7.67222e-05	0.000939371	-0.229003	0.209552	0.648725	0.598007	0.000772118	0.00418753
ENSGALG00000004196	UGT1A1	1.10695	0.0001106	0.000377761	-0.895078	1.74933e-06	9.57199e-05	0.410624	0.0699045	0.538313	-1.20731	0.000361682	0.00257612
ENSGALG00000004197	SUPV3L1	0.82844	2.15936e-05	0.000108543	-0.663541	1.96554e-05	0.000400267	-0.084304	0.382714	0.770454	-0.35204	0.00146142	0.00639458
ENSGALG00000004198	PDZD11	0.0877831	0.351751	0.409015	0.122921	0.239785	0.350827	0.0949005	0.296117	0.717076	-0.394483	0.000670013	0.0038273
ENSGALG00000004199	TMEM184A	0.786561	7.72795e-05	0.000284505	0.0932501	0.266315	0.379919	0.255108	0.0745186	0.545182	-0.79304	2.99714e-05	0.000699029
ENSGALG00000004200	DPP9	1.20689	6.61259e-07	1.21949e-05	0.094265	0.254358	0.366782	0.11376	0.277344	0.70265	-0.399792	0.00106411	0.00514754
ENSGALG00000004203	PSMG3	0.0693574	0.623844	0.671269	-0.236121	0.123138	0.210287	-0.0639408	0.454787	0.810182	-0.124989	0.0782336	0.13601
ENSGALG00000004204	MINDY2	-0.506975	0.000319185	0.000889694	0.0825057	0.339348	0.45843	-0.00714081	0.930164	0.980635	0.179143	0.024388	0.0535735
ENSGALG00000004205	SOAT1	-1.11212	2.39988e-05	0.000117019	1.00858	2.62031e-05	0.000471021	0.18853	0.103477	0.571883	0.57823	0.000191223	0.00177431
ENSGALG00000004209	ELFN1	0.347519	0.161895	0.205584	1.15833	3.37372e-06	0.000136004	-0.549605	0.110557	0.575454	2.04187	1.03941e-05	0.000460813
ENSGALG00000004212	ADAM10	-0.29224	0.0200125	0.031755	0.075186	0.378888	0.497223	0.0308129	0.798084	0.943338	0.0370699	0.646221	0.726018
ENSGALG00000004215	WIPI1	1.90583	5.74677e-08	3.85532e-06	-0.311263	0.00327145	0.0127209	-0.21728	0.0556571	0.526875	0.116694	0.183898	0.268419
ENSGALG00000004216	TOR3A	0.503876	0.014353	0.0235698	0.621097	0.000644712	0.00391986	0.202219	0.0869825	0.560484	0.000287108	0.997113	0.998574
ENSGALG00000004220	SERINC3	0.81431	2.15522e-05	0.000108437	0.268296	0.00590186	0.0198639	0.192569	0.103922	0.572178	-0.186723	0.0880215	0.149554
ENSGALG00000004221	IL22RA1	0.114624	0.40544	0.462906	-0.00485841	0.951425	0.966815	0.236923	0.173181	0.626158	-0.97416	0.000251479	0.00206064
ENSGALG00000004222	HK1	0.984951	6.84332e-05	0.000259515	0.250383	0.0236188	0.057504	-0.118786	0.368706	0.761617	0.601276	0.000120965	0.00136814
ENSGALG00000004224	MAD1L1	-0.679471	0.000356802	0.000974982	0.212036	0.084702	0.157234	0.0378133	0.695805	0.909828	-0.00875965	0.909828	0.935886
ENSGALG00000004225	KDM2B	-0.383813	0.0101905	0.0174065	0.200805	0.0804838	0.15098	0.00373696	0.970472	0.992467	0.61674	0.000193262	0.0017819
ENSGALG00000004227	FAM20B	0.679392	0.00016762	0.000528078	-0.0721074	0.430187	0.548274	0.126598	0.166682	0.622374	-0.12088	0.103161	0.169818
ENSGALG00000004228	USP40	-0.534063	0.0126452	0.0210474	0.600045	0.00378236	0.0142012	0.286437	0.0496921	0.519357	0.378757	0.00508351	0.0159222
ENSGALG00000004231	IFNLR1	-0.194149	0.146651	0.188287	-0.0503282	0.652157	0.744593	0.178042	0.285202	0.709539	-0.473952	0.0155438	0.0375715
ENSGALG00000004234	PGGHG	0.200504	0.153742	0.196141	-0.335349	0.0262041	0.0622719	-0.151088	0.238675	0.677462	0.064366	0.582592	0.6699
ENSGALG00000004236	TRAF3IP1	0.983653	5.77251e-05	0.000226393	0.086112	0.489454	0.6044	-0.0325382	0.790162	0.9417	0.363468	0.00628535	0.0188084
ENSGALG00000004237	PRKAR1A	0.565219	0.000392318	0.00105293	-0.0298097	0.715456	0.795607	0.0162639	0.87621	0.964432	0.223586	0.0213779	0.0482856
ENSGALG00000004238	MRM2	1.32056	8.16744e-06	5.45662e-05	-0.518922	0.00151326	0.00715774	0.0211369	0.844755	0.954789	-0.32494	0.0118148	0.0303838
ENSGALG00000004239	IFITM5	0.31294	0.0628757	0.0882594	-0.315415	0.0407716	0.0886001	-0.3376	0.0765787	0.548651	-0.768741	0.00897468	0.0246146
ENSGALG00000004240	ORAI1	0.151831	0.355141	0.412229	-0.181581	0.242321	0.353693	-0.0877455	0.548862	0.853316	0.256586	0.0990378	0.164198
ENSGALG00000004243	IFITM1	2.43567	1.01829e-06	1.57145e-05	-0.805896	2.72831e-06	0.000121524	0.03821	0.803236	0.945214	-1.18136	1.96387e-05	0.000588125
ENSGALG00000004244	TTPAL	0.904936	1.06461e-05	6.54534e-05	-0.0454081	0.597949	0.69895	0.110598	0.355318	0.752992	-0.354564	0.00123784	0.00572131
ENSGALG00000004245	NUDT1	-0.274872	0.0401816	0.0591743	-0.330477	0.0104703	0.0306551	-0.057164	0.5918	0.870657	-0.226589	0.0260181	0.056341
ENSGALG00000004246	SLC6A4	-1.33876	2.78338e-06	2.75361e-05	0.163163	0.266079	0.379691	0.187003	0.152842	0.61255	0.376363	0.0301917	0.0634828
ENSGALG00000004247	MORN3	-1.28665	0.0203001	0.0321624	0.903323	0.0851899	0.157975	-0.189194	0.649761	0.893559	0.746534	0.138352	0.214814
ENSGALG00000004248	TACR2	0.581238	0.0148279	0.02424	0.00129549	0.992167	0.995049	0.278854	0.235925	0.674972	-0.690069	0.060223	0.110194
ENSGALG00000004249	GRHL3	-0.283261	0.193065	0.240577	0.408851	0.0420402	0.0908239	0.120836	0.513512	0.838542	0.552803	0.00805642	0.022616
ENSGALG00000004250	B4GALNT4	-0.112374	0.36902	0.426252	0.0192875	0.847952	0.894235	-0.292867	0.181289	0.633366	0.50808	0.0333986	0.068786
ENSGALG00000004251	ARR3	-0.0172865	0.975945	0.979748	0.0424208	0.948509	0.964767	-0.0936201	0.863255	0.96092	0.671194	0.252544	0.345842
ENSGALG00000004252	CTSLH	0.146461	0.465321	0.521693	-0.224039	0.236531	0.347381	-0.100207	0.597127	0.871928	0.15335	0.54985	0.640747
ENSGALG00000004254	TMEM120B	-0.725505	0.00103323	0.00238308	-0.133842	0.342668	0.461582	-0.342602	0.0606188	0.532041	0.379073	0.0176204	0.0414304
ENSGALG00000004255	SNX8	-0.934548	0.00205231	0.00431072	1.05808	2.63479e-05	0.000472248	-0.0584264	0.713766	0.915885	1.78309	1.02206e-06	0.000268682
ENSGALG00000004257	TSPAN15	1.11045	4.63293e-06	3.74213e-05	0.00923193	0.912084	0.9398	0.274839	0.0661843	0.53556	-1.04081	6.32844e-06	0.000398399
ENSGALG00000004259	BLMH	0.834512	1.27625e-05	7.48076e-05	-0.430834	0.000371796	0.00268453	-0.0464516	0.642285	0.891029	-0.255074	0.0140774	0.0348271
ENSGALG00000004260	PKP3	0.375506	0.00851702	0.0148458	-0.223007	0.0226613	0.0557608	-0.0283947	0.842721	0.954339	-1.01413	2.93119e-06	0.000321768
ENSGALG00000004261	AQP9	0.124733	0.650116	0.695806	1.90911	9.37481e-07	7.21495e-05	-0.799788	0.00509371	0.499309	1.22132	0.000182637	0.00171886
ENSGALG00000004262	TMIGD1	0.370575	0.164011	0.208032	-0.391754	0.00043321	0.00297391	0.0258056	0.913603	0.975639	-1.21846	0.0103863	0.0275142
ENSGALG00000004263	MYDGF	0.11597	0.211778	0.260933	-0.399511	0.000381003	0.00272246	-0.122062	0.19376	0.639441	-0.0103599	0.86264	0.900644
ENSGALG00000004266	TNFAIP8L1	1.14803	9.04405e-06	5.8831e-05	-0.201921	0.0783773	0.148117	0.107218	0.279018	0.704714	-0.651251	0.000145567	0.00151878
ENSGALG00000004267	SIGIRR	1.31926	3.98289e-05	0.000170745	0.53314	0.00100392	0.00537904	0.0731445	0.59435	0.870852	-0.842667	0.000106379	0.00128609
ENSGALG00000004268	NIPAL3	0.493499	0.00057387	0.00144487	0.524195	0.000203005	0.00176646	0.171543	0.245719	0.682256	-0.289549	0.0109961	0.0287651
ENSGALG00000004270	ALDH1A2	1.88514	2.87682e-06	2.81786e-05	-0.0648022	0.607154	0.707091	-0.306134	0.0501903	0.520067	-0.482002	0.00110328	0.00528111
ENSGALG00000004272	ASB1	-0.317939	0.0752442	0.103625	0.303325	0.059035	0.118765	-0.0222458	0.870441	0.963569	0.496652	0.00261879	0.00971756
ENSGALG00000004273	RALGPS2	-0.226437	0.0823287	0.112251	-0.259492	0.0274152	0.0645888	-0.0033146	0.969599	0.992088	-0.0688825	0.450562	0.549125
ENSGALG00000004274	TWIST2	0.299481	0.0767297	0.105515	0.189579	0.17457	0.275842	-0.422171	0.040697	0.506384	0.653828	0.000518047	0.00324062
ENSGALG00000004276	CHST12	0.863324	0.000657976	0.00162185	0.2319	0.0851234	0.157876	-0.308786	0.115348	0.580281	0.419288	0.0131029	0.0328459
ENSGALG00000004279	GRIFIN	1.3691	0.19848	0.246426	0.244578	0.763769	0.833221	-1.17308	0.237888	0.677462	1.23158	0.140967	0.2179
ENSGALG00000004280	ANO9	-0.198289	0.1219	0.159525	0.185626	0.22491	0.333983	0.0439396	0.782788	0.939092	-0.515415	0.000326486	0.00242653
ENSGALG00000004282	RCAN3	0.812493	1.71723e-05	9.22322e-05	0.490338	6.52568e-05	0.000850152	0.0290469	0.851111	0.957439	-0.359585	0.0153281	0.0371663
ENSGALG00000004285	HNF4A	0.0643861	0.501183	0.556356	0.161086	0.202803	0.309002	0.20801	0.197079	0.641354	-0.662893	3.36399e-05	0.000731834
ENSGALG00000004286	COL13A1	-0.687187	0.000613781	0.00152869	0.263352	0.0578541	0.116825	0.253876	0.0538415	0.526594	-1.28875	0.000132776	0.00144125
ENSGALG00000004288	HDAC4	-1.95913	2.73931e-07	7.76095e-06	0.292591	0.0294697	0.0684674	0.0991138	0.368085	0.761617	0.55622	0.00111402	0.00531396
ENSGALG00000004290	ANGPTL1	-0.23351	0.21417	0.263624	0.244507	0.209255	0.316176	-0.249712	0.432643	0.797215	-0.114935	0.572547	0.660957
ENSGALG00000004293	PLG	-1.60026	0.000340475	0.000936701	1.03133	0.000782549	0.00450815	-0.279811	0.345985	0.747512	0.154548	0.488489	0.584687
ENSGALG00000004294	CGNL1	-1.04893	3.25435e-06	3.02277e-05	-0.143653	0.153935	0.250129	0.0733775	0.496179	0.830543	-0.173012	0.0444149	0.086362
ENSGALG00000004295	CPD	-0.150079	0.144492	0.185833	0.354297	0.000939831	0.00512054	0.199139	0.0722362	0.54513	0.203187	0.022671	0.0507102
ENSGALG00000004297	DNAH1	-0.210076	0.224543	0.274869	-0.365431	0.0608678	0.121571	0.129985	0.464599	0.814028	-0.454599	0.0169148	0.0401563
ENSGALG00000004300	PTDSS2	-1.14953	1.6845e-05	9.0997e-05	0.326942	0.0109162	0.0316691	-0.0348857	0.757804	0.930854	0.893566	9.29184e-05	0.00120273
ENSGALG00000004302	NDUFA10	0.51186	0.000502216	0.0012921	-0.42674	0.000224547	0.00189554	-0.0385955	0.730131	0.92209	-0.521159	0.000506531	0.00319898
ENSGALG00000004304	TCF12	-0.44059	0.00346796	0.00679002	0.299874	0.00316913	0.0124426	-0.0379044	0.727362	0.921606	0.328802	0.00700429	0.0204504
ENSGALG00000004306	SYT12	0.261353	0.180628	0.226763	-0.0548405	0.746647	0.820236	0.228806	0.16708	0.622451	0.0181416	0.957148	0.970413
ENSGALG00000004309	GDAP1L1	-0.916068	0.00657452	0.0118397	0.0794473	0.733026	0.809525	-0.424729	0.109562	0.574397	0.708366	0.043804	0.0854265
ENSGALG00000004310	TTYH3	-0.754257	0.00206621	0.00433308	0.644078	3.44688e-05	0.000561673	-0.0230374	0.8532	0.958133	1.47903	4.22858e-07	0.000254574
ENSGALG00000004311	AGGF1	-0.658234	0.000409413	0.00108993	0.150078	0.219142	0.327249	-0.0348093	0.7379	0.925141	0.212833	0.0306493	0.0642627
ENSGALG00000004319	NUDT13	0.832365	0.00147921	0.0032462	-0.317899	0.0494481	0.10324	-0.101545	0.487644	0.827019	0.145492	0.256346	0.350186
ENSGALG00000004320	FAT2	1.08338	0.0782553	0.107381	0.227548	0.626257	0.723008	0.813772	0.099257	0.567359	-0.0451919	0.91458	0.939253
ENSGALG00000004321	OSER1	-0.0783221	0.492048	0.547377	-0.189454	0.0738733	0.141567	0.0887615	0.44583	0.804441	-0.558984	0.000904812	0.00463566
ENSGALG00000004322	AHR1B	-0.775843	0.0219552	0.0345171	1.75264	9.90402e-06	0.000263583	-1.58535	0.00150071	0.499309	3.86066	2.23276e-05	0.000615016
ENSGALG00000004323	RASAL2	-2.31926	2.30028e-06	2.45464e-05	0.858016	0.000264179	0.00212997	0.316884	0.0196177	0.499309	1.05337	1.23925e-05	0.000491773
ENSGALG00000004324	SETD1B	-0.0579319	0.673536	0.717271	0.0642671	0.629812	0.725934	0.160312	0.132461	0.593283	0.102392	0.307565	0.40587
ENSGALG00000004325	P4HA1	0.577953	0.00117536	0.00266219	0.563515	9.69826e-05	0.00108711	-0.230943	0.130935	0.591535	0.89582	4.73059e-05	0.000853811
ENSGALG00000004326	GOSR1	0.647225	0.000113717	0.000386257	-0.0903628	0.276756	0.391577	0.0749695	0.425297	0.792634	-0.339307	0.00175888	0.0072742
ENSGALG00000004328	IGHMBP2	1.02211	4.61037e-05	0.000191043	0.0424264	0.703989	0.786892	-0.00520721	0.956408	0.987514	-0.150617	0.0865596	0.147598
ENSGALG00000004329	IQCE	-1.1201	4.85005e-05	0.000198582	0.60953	0.00048781	0.00321553	0.108264	0.284444	0.709237	0.85081	1.88174e-05	0.000578672
ENSGALG00000004332	PLA2G12B	2.88766	5.36194e-09	1.44431e-06	-0.431195	0.00163106	0.0075651	0.0663995	0.67275	0.901209	-1.29536	2.242e-05	0.000615098
ENSGALG00000004333	ABCA5	-0.0438024	0.691241	0.733008	-0.0778454	0.392434	0.511788	0.216868	0.0306786	0.499309	-0.325798	0.00195652	0.00786543
ENSGALG00000004334	MYLK3	-0.389561	0.0532226	0.0761645	0.402603	0.0202321	0.0510804	0.285455	0.0948949	0.565743	-0.171262	0.243013	0.33566
ENSGALG00000004336	INPPL1	-1.80976	4.09968e-05	0.000174606	0.0725145	0.774961	0.840847	0.0582483	0.85475	0.958445	0.422577	0.163073	0.244238
ENSGALG00000004339	PDE8B	-1.22037	0.00315274	0.00624505	-1.11982	0.0280135	0.0657284	0.0741468	0.911969	0.975298	0.782782	0.477485	0.574844
ENSGALG00000004341	CRYZL1H1	0.196465	0.149318	0.191252	-0.262171	0.0323259	0.0737634	0.0177995	0.910832	0.974883	-0.99788	9.21683e-05	0.00119778
[truncated: 15,780 more rows]
